# Supplementary material for: Genetic evidence strengthens the connection between gut microbiota and gingivitis: a two-sample Mendelian randomization study
Source: Front Cell Infect Microbiol. 2024 May 15;14:1380209. doi: 10.3389/fcimb.2024.1380209 (PMC11133616; doi:10.3389/fcimb.2024.1380209)
Supplement: Supplementary file 1 [file Table_1.xlsx]

## Sheet: Sheet1
chr.exposure	pos.exposure	beta.exposure	se.exposure	pval.exposure	samplesize.exposure	SNP	effect_allele.exposure	other_allele.exposure	eaf.exposure	exposure	mr_keep.exposure	pval_origin.exposure	id.exposure	sd	R2	F
1	207003553	-0.0711483	0.0134495	1.11e-07	14306	rs6660520	G	A	NA	class Actinobacteria id.419	TRUE	reported	ebi-a-GCST90016908	1.60866	0.00195259	27.9845
1	114665485	0.0510452	0.0114325	8.63e-06	14306	rs12049045	A	G	NA	class Actinobacteria id.419	TRUE	reported	ebi-a-GCST90016908	1.36741	0.00139176	19.9355
2	136616754	-0.111489	0.012066	3.79e-20	14306	rs182549	T	C	NA	class Actinobacteria id.419	TRUE	reported	ebi-a-GCST90016908	1.44319	0.00593329	85.3763
2	161611969	0.0509242	0.0112503	6.71e-06	14306	rs1376754	G	A	NA	class Actinobacteria id.419	TRUE	reported	ebi-a-GCST90016908	1.34562	0.00143035	20.489
5	475408	0.0563759	0.0115529	1.58e-06	14306	rs11745923	G	T	NA	class Actinobacteria id.419	TRUE	reported	ebi-a-GCST90016908	1.38182	0.00166198	23.8125
5	18019549	-0.0769653	0.0173933	8.62e-06	14306	rs7700479	T	A	NA	class Actinobacteria id.419	TRUE	reported	ebi-a-GCST90016908	2.08037	0.00136702	19.5806
6	14617591	0.0509553	0.011539	8.92e-06	14306	rs857444	C	T	NA	class Actinobacteria id.419	TRUE	reported	ebi-a-GCST90016908	1.38015	0.00136142	19.5003
7	95654718	0.0501255	0.011255	8.68e-06	14306	rs961091	G	A	NA	class Actinobacteria id.419	TRUE	reported	ebi-a-GCST90016908	1.34618	0.00138474	19.8347
8	65654844	0.155784	0.0348017	8.62e-06	14306	rs80083040	T	G	NA	class Actinobacteria id.419	TRUE	reported	ebi-a-GCST90016908	4.16255	0.00139888	20.0376
10	126110032	-0.0762317	0.0169884	4.96e-06	14306	rs1515761	C	T	NA	class Actinobacteria id.419	TRUE	reported	ebi-a-GCST90016908	2.03194	0.00140572	20.1357
11	71221248	-0.0540741	0.0121393	5.39e-06	14306	rs4945008	G	A	NA	class Actinobacteria id.419	TRUE	reported	ebi-a-GCST90016908	1.45195	0.00138526	19.8423
12	20378911	-0.0583765	0.0123353	2.59e-06	14306	rs10841473	G	C	NA	class Actinobacteria id.419	TRUE	reported	ebi-a-GCST90016908	1.4754	0.00156329	22.3963
13	112859829	0.0944467	0.0192976	6.21e-07	14306	rs7322849	T	C	NA	class Actinobacteria id.419	TRUE	reported	ebi-a-GCST90016908	2.30814	0.00167179	23.9534
15	49208992	-0.0719923	0.0154661	4.03e-06	14306	rs12899991	T	A	NA	class Actinobacteria id.419	TRUE	reported	ebi-a-GCST90016908	1.84986	0.0015125	21.6676
15	94852795	-0.126352	0.0273626	2.57e-06	14306	rs72767435	T	C	NA	class Actinobacteria id.419	TRUE	reported	ebi-a-GCST90016908	3.27278	0.00148849	21.3231
16	81776768	-0.0575816	0.0116762	8.34e-07	14306	rs8047955	G	A	NA	class Actinobacteria id.419	TRUE	reported	ebi-a-GCST90016908	1.39656	0.00169734	24.32
17	75348675	-0.0560674	0.0124286	5.93e-06	14306	rs11655079	T	C	NA	class Actinobacteria id.419	TRUE	reported	ebi-a-GCST90016908	1.48656	0.0014207	20.3506
22	35567355	-0.111877	0.023501	1.5e-06	14306	rs134366	A	G	NA	class Actinobacteria id.419	TRUE	reported	ebi-a-GCST90016908	2.8109	0.00158184	22.6626
1	176792690	0.0567113	0.0118386	1.55e-06	14306	rs7546249	A	T	NA	class Bacteroidia id.912	TRUE	reported	ebi-a-GCST90016911	1.41599	0.00160171	22.9477
1	200112563	0.222741	0.0508055	9.93e-06	14306	rs2363574	T	C	NA	class Bacteroidia id.912	TRUE	reported	ebi-a-GCST90016911	6.07673	0.00134196	19.2211
1	157495438	-0.22241	0.0493458	7.66e-06	14306	rs72706335	T	C	NA	class Bacteroidia id.912	TRUE	reported	ebi-a-GCST90016911	5.90214	0.00141819	20.3146
2	53831026	0.0508393	0.0106807	1.92e-06	14306	rs2032750	C	T	NA	class Bacteroidia id.912	TRUE	reported	ebi-a-GCST90016911	1.27749	0.00158145	22.6569
2	213189994	0.107377	0.0245661	8.76e-06	14306	rs4146051	G	A	NA	class Bacteroidia id.912	TRUE	reported	ebi-a-GCST90016911	2.93829	0.00133387	19.1051
3	195936789	0.0466729	0.0105312	8.47e-06	14306	rs4916508	A	G	NA	class Bacteroidia id.912	TRUE	reported	ebi-a-GCST90016911	1.25961	0.00137126	19.6415
3	89339527	-0.0645771	0.0132957	8.37e-07	14306	rs7631304	G	A	NA	class Bacteroidia id.912	TRUE	reported	ebi-a-GCST90016911	1.59027	0.0016465	23.5904
8	13110185	0.0646823	0.0149628	9.99e-06	14306	rs79585701	A	C	NA	class Bacteroidia id.912	TRUE	reported	ebi-a-GCST90016911	1.78967	0.00130473	18.6872
8	70916181	0.0655728	0.0149891	9.09e-06	14306	rs62531359	T	G	NA	class Bacteroidia id.912	TRUE	reported	ebi-a-GCST90016911	1.79281	0.00133616	19.138
9	116888284	0.0689676	0.0148765	3.75e-06	14306	rs13291169	C	G	NA	class Bacteroidia id.912	TRUE	reported	ebi-a-GCST90016911	1.77934	0.0015003	21.4926
9	136493820	0.140055	0.0311128	7.06e-06	14306	rs62575403	C	T	NA	class Bacteroidia id.912	TRUE	reported	ebi-a-GCST90016911	3.72133	0.00141464	20.2637
10	39062269	0.0473596	0.010541	7.08e-06	14306	rs11146701	A	G	NA	class Bacteroidia id.912	TRUE	reported	ebi-a-GCST90016911	1.26078	0.00140923	20.1861
13	70523029	-0.121514	0.0236759	3.9e-07	14306	rs55773148	G	A	NA	class Bacteroidia id.912	TRUE	reported	ebi-a-GCST90016911	2.83182	0.00183816	26.3414
14	59317502	0.102648	0.0213843	9.24e-07	14306	rs111845179	T	C	NA	class Bacteroidia id.912	TRUE	reported	ebi-a-GCST90016911	2.55773	0.00160825	23.0415
16	74290641	0.0548532	0.012153	4.73e-06	14306	rs929878	T	C	NA	class Bacteroidia id.912	TRUE	reported	ebi-a-GCST90016911	1.45359	0.0014222	20.3722
17	6461200	-0.207018	0.0442633	1.22e-06	14306	rs73975615	G	A	NA	class Bacteroidia id.912	TRUE	reported	ebi-a-GCST90016911	5.29423	0.00152689	21.874
22	27433885	-0.0552057	0.0120278	8.36e-06	14306	rs17343978	A	C	NA	class Bacteroidia id.912	TRUE	reported	ebi-a-GCST90016911	1.43862	0.00147061	21.0666
1	85205632	-0.138357	0.0295185	3.41e-06	14306	rs9725395	A	G	NA	family Defluviitaleaceae id.1924	TRUE	reported	ebi-a-GCST90016934	3.53064	0.00153352	21.9692
1	118723685	-0.0801923	0.0167061	1.69e-06	14306	rs1582238	C	T	NA	family Defluviitaleaceae id.1924	TRUE	reported	ebi-a-GCST90016934	1.99818	0.00160827	23.0417
3	72207794	0.0977203	0.0197033	9.42e-07	14306	rs4677103	A	G	NA	family Defluviitaleaceae id.1924	TRUE	reported	ebi-a-GCST90016934	2.35667	0.00171667	24.5975
4	122202910	-0.134314	0.0292201	4.58e-06	14306	rs17051335	C	T	NA	family Defluviitaleaceae id.1924	TRUE	reported	ebi-a-GCST90016934	3.49495	0.00147496	21.129
4	147414743	-0.149751	0.0293415	2.76e-07	14306	rs72731813	C	T	NA	family Defluviitaleaceae id.1924	TRUE	reported	ebi-a-GCST90016934	3.50947	0.00181772	26.048
7	79734541	0.107106	0.0238173	5.56e-06	14306	rs28696126	T	A	NA	family Defluviitaleaceae id.1924	TRUE	reported	ebi-a-GCST90016934	2.84873	0.00141179	20.2229
9	93331308	0.123954	0.0289814	9.48e-06	14306	rs540220	C	T	NA	family Defluviitaleaceae id.1924	TRUE	reported	ebi-a-GCST90016934	3.4664	0.00127723	18.2929
9	8786663	0.110761	0.0232545	2.75e-06	14306	rs112893842	T	C	NA	family Defluviitaleaceae id.1924	TRUE	reported	ebi-a-GCST90016934	2.78142	0.00158348	22.6861
10	66407366	-0.0708803	0.0156121	5.86e-06	14306	rs4344384	T	G	NA	family Defluviitaleaceae id.1924	TRUE	reported	ebi-a-GCST90016934	1.86733	0.00143895	20.6124
18	59026148	0.070223	0.0156601	7.86e-06	14306	rs1908593	T	C	NA	family Defluviitaleaceae id.1924	TRUE	reported	ebi-a-GCST90016934	1.87307	0.00140379	20.108
21	41811003	0.177314	0.0361844	1.41e-06	14306	rs55658617	T	C	NA	family Defluviitaleaceae id.1924	TRUE	reported	ebi-a-GCST90016934	4.32793	0.00167594	24.0128
22	24804081	0.139014	0.0299429	4.61e-06	14306	rs9608282	T	G	NA	family Defluviitaleaceae id.1924	TRUE	reported	ebi-a-GCST90016934	3.5814	0.00150459	21.5541
1	27418225	0.064399	0.0141246	5.82e-06	14306	rs12144792	C	T	NA	family Peptococcaceae id.2024	TRUE	reported	ebi-a-GCST90016945	1.68941	0.00145117	20.7877
2	188895743	0.0684213	0.0141137	1.46e-06	14306	rs12992764	T	G	NA	family Peptococcaceae id.2024	TRUE	reported	ebi-a-GCST90016945	1.68811	0.00164033	23.5018
3	182984048	-0.0739885	0.0150931	1.01e-06	14306	rs12634826	T	G	NA	family Peptococcaceae id.2024	TRUE	reported	ebi-a-GCST90016945	1.80525	0.0016772	24.031
5	89252884	-0.147941	0.0317498	3.41e-06	14306	rs75430375	C	T	NA	family Peptococcaceae id.2024	TRUE	reported	ebi-a-GCST90016945	3.79752	0.00151558	21.7118
8	3580757	-0.0910387	0.0185869	1.74e-06	14306	rs4990837	G	A	NA	family Peptococcaceae id.2024	TRUE	reported	ebi-a-GCST90016945	2.22314	0.00167438	23.9904
8	28614217	0.0812655	0.0164355	4.95e-07	14306	rs35703006	G	T	NA	family Peptococcaceae id.2024	TRUE	reported	ebi-a-GCST90016945	1.96581	0.00170627	24.4482
9	9423378	-0.257982	0.0549569	3.15e-06	14306	rs117452796	A	G	NA	family Peptococcaceae id.2024	TRUE	reported	ebi-a-GCST90016945	6.57327	0.00153818	22.0361
10	129175962	0.135774	0.0289757	2.31e-06	14306	rs150600492	A	C	NA	family Peptococcaceae id.2024	TRUE	reported	ebi-a-GCST90016945	3.46572	0.00153265	21.9566
13	113561082	-0.0821779	0.0173541	2.02e-06	14306	rs75898026	A	G	NA	family Peptococcaceae id.2024	TRUE	reported	ebi-a-GCST90016945	2.07568	0.00156519	22.4236
1	240929774	0.0915257	0.0207306	8.37e-06	14306	rs35961441	A	C	NA	family Porphyromonadaceae id.943	TRUE	reported	ebi-a-GCST90016947	2.47954	0.00136086	19.4923
3	62035586	-0.059133	0.0122235	1.79e-06	14306	rs17065783	A	G	NA	family Porphyromonadaceae id.943	TRUE	reported	ebi-a-GCST90016947	1.46202	0.00163343	23.4028
3	189854046	-0.0581896	0.0121147	2.19e-06	14306	rs3111851	G	C	NA	family Porphyromonadaceae id.943	TRUE	reported	ebi-a-GCST90016947	1.44901	0.0016103	23.0709
4	149825977	-0.0527939	0.0117499	9.6e-06	14306	rs864093	A	C	NA	family Porphyromonadaceae id.943	TRUE	reported	ebi-a-GCST90016947	1.40538	0.00140938	20.1883
7	69251692	0.0718149	0.0150724	2.44e-06	14306	rs6953849	A	G	NA	family Porphyromonadaceae id.943	TRUE	reported	ebi-a-GCST90016947	1.80277	0.00158459	22.702
9	138076081	0.055316	0.012085	4.31e-06	14306	rs10858364	G	T	NA	family Porphyromonadaceae id.943	TRUE	reported	ebi-a-GCST90016947	1.44546	0.00146257	20.9512
9	2233969	-0.0737324	0.014259	1.32e-07	14306	rs10119172	C	G	NA	family Porphyromonadaceae id.943	TRUE	reported	ebi-a-GCST90016947	1.70549	0.00186582	26.7386
10	71571863	0.052368	0.0118814	8.7e-06	14306	rs10762312	A	G	NA	family Porphyromonadaceae id.943	TRUE	reported	ebi-a-GCST90016947	1.42111	0.00135628	19.4266
13	23531802	-0.103842	0.0237355	8.05e-06	14306	rs7330827	T	C	NA	family Porphyromonadaceae id.943	TRUE	reported	ebi-a-GCST90016947	2.83895	0.00133632	19.1403
14	63386516	-0.0485289	0.0109284	8.95e-06	14306	rs1980561	A	G	NA	family Porphyromonadaceae id.943	TRUE	reported	ebi-a-GCST90016947	1.30712	0.00137668	19.7191
17	63750903	-0.0473576	0.010602	7.91e-06	14306	rs35233670	T	C	NA	family Porphyromonadaceae id.943	TRUE	reported	ebi-a-GCST90016947	1.26808	0.00139297	19.9528
1	118723685	-0.0805036	0.0167257	1.57e-06	14306	rs1582238	C	T	NA	genus Defluviitaleaceae UCG011 id.11287	TRUE	reported	ebi-a-GCST90016986	2.00052	0.00161697	23.1666
1	85205632	-0.13834	0.029554	3.52e-06	14306	rs9725395	A	G	NA	genus Defluviitaleaceae UCG011 id.11287	TRUE	reported	ebi-a-GCST90016986	3.53489	0.00152947	21.911
3	72207794	0.0977912	0.0197263	9.6e-07	14306	rs4677103	A	G	NA	genus Defluviitaleaceae UCG011 id.11287	TRUE	reported	ebi-a-GCST90016986	2.35942	0.00171516	24.5758
4	120741726	0.0817755	0.0181686	6.83e-06	14306	rs2892880	G	A	NA	genus Defluviitaleaceae UCG011 id.11287	TRUE	reported	ebi-a-GCST90016986	2.1731	0.00141427	20.2583
4	147414743	-0.147383	0.0293796	4.33e-07	14306	rs72731813	C	T	NA	genus Defluviitaleaceae UCG011 id.11287	TRUE	reported	ebi-a-GCST90016986	3.51403	0.00175623	25.1654
7	79734541	0.106503	0.0238473	6.63e-06	14306	rs28696126	T	A	NA	genus Defluviitaleaceae UCG011 id.11287	TRUE	reported	ebi-a-GCST90016986	2.85232	0.00139246	19.9455
9	8786663	0.11381	0.0232806	1.45e-06	14306	rs112893842	T	C	NA	genus Defluviitaleaceae UCG011 id.11287	TRUE	reported	ebi-a-GCST90016986	2.78454	0.00166798	23.8986
10	66407366	-0.0715978	0.0156309	4.83e-06	14306	rs4344384	T	G	NA	genus Defluviitaleaceae UCG011 id.11287	TRUE	reported	ebi-a-GCST90016986	1.86958	0.00146466	20.9813
21	41811003	0.174369	0.0362226	2.15e-06	14306	rs55658617	T	C	NA	genus Defluviitaleaceae UCG011 id.11287	TRUE	reported	ebi-a-GCST90016986	4.3325	0.0016174	23.1728
22	24804081	0.142939	0.0299793	2.52e-06	14306	rs9608282	T	G	NA	genus Defluviitaleaceae UCG011 id.11287	TRUE	reported	ebi-a-GCST90016986	3.58575	0.00158676	22.7331
1	48961903	-0.100851	0.0222045	8.24e-06	14306	rs2798105	A	G	NA	genus Escherichia Shigella id.3504	TRUE	reported	ebi-a-GCST90016995	2.65583	0.00144011	20.629
2	236515155	0.0626172	0.0139919	9.7e-06	14306	rs57024273	T	C	NA	genus Escherichia Shigella id.3504	TRUE	reported	ebi-a-GCST90016995	1.67354	0.0013982	20.0278
3	3173016	0.075657	0.0164155	5.87e-06	14306	rs11706043	T	A	NA	genus Escherichia Shigella id.3504	TRUE	reported	ebi-a-GCST90016995	1.96342	0.00148282	21.2417
5	79863544	0.0594401	0.013598	8e-06	14306	rs118526	A	C	NA	genus Escherichia Shigella id.3504	TRUE	reported	ebi-a-GCST90016995	1.62643	0.00133405	19.1077
7	140678199	0.172283	0.038041	5.28e-06	14306	rs113513883	A	G	NA	genus Escherichia Shigella id.3504	TRUE	reported	ebi-a-GCST90016995	4.55	0.00143186	20.5107
7	128054100	-0.0609885	0.0135157	7.47e-06	14306	rs4731451	G	A	NA	genus Escherichia Shigella id.3504	TRUE	reported	ebi-a-GCST90016995	1.61658	0.00142149	20.3619
7	31136897	0.115505	0.0237628	1.42e-06	14306	rs2267739	G	C	NA	genus Escherichia Shigella id.3504	TRUE	reported	ebi-a-GCST90016995	2.84221	0.00164904	23.6269
9	136179347	-0.0592004	0.0129486	4.77e-06	14306	rs592299	T	C	NA	genus Escherichia Shigella id.3504	TRUE	reported	ebi-a-GCST90016995	1.54875	0.00145919	20.9028
10	69394914	0.117362	0.0264533	9.65e-06	14306	rs117092367	A	T	NA	genus Escherichia Shigella id.3504	TRUE	reported	ebi-a-GCST90016995	3.16402	0.00137417	19.6832
11	134774845	0.0613376	0.0130644	3.04e-06	14306	rs1154904	G	A	NA	genus Escherichia Shigella id.3504	TRUE	reported	ebi-a-GCST90016995	1.5626	0.00153868	22.0432
13	23253392	0.151009	0.0323434	3.33e-06	14306	rs113127095	A	G	NA	genus Escherichia Shigella id.3504	TRUE	reported	ebi-a-GCST90016995	3.86852	0.00152165	21.7989
16	77711641	0.101976	0.0222883	4.92e-06	14306	rs35555519	C	G	NA	genus Escherichia Shigella id.3504	TRUE	reported	ebi-a-GCST90016995	2.66585	0.00146133	20.9335
16	3750623	0.0732963	0.0163589	8.21e-06	14306	rs112767262	T	C	NA	genus Escherichia Shigella id.3504	TRUE	reported	ebi-a-GCST90016995	1.95665	0.00140149	20.075
17	14173290	-0.136384	0.0302576	5.9e-06	14306	rs7502686	G	C	NA	genus Escherichia Shigella id.3504	TRUE	reported	ebi-a-GCST90016995	3.61904	0.00141835	20.3169
21	39324484	-0.119296	0.024839	2.19e-06	14306	rs73208162	A	G	NA	genus Escherichia Shigella id.3504	TRUE	reported	ebi-a-GCST90016995	2.97094	0.00161	23.0666
1	240359089	0.062197	0.0125685	8.65e-07	14306	rs12747809	A	G	NA	genus Lachnospiraceae UCG004 id.11324	TRUE	reported	ebi-a-GCST90017026	1.50329	0.00170912	24.4891
1	65990422	0.05436	0.011947	5.57e-06	14306	rs6656451	T	C	NA	genus Lachnospiraceae UCG004 id.11324	TRUE	reported	ebi-a-GCST90017026	1.42895	0.00144529	20.7034
1	105287469	0.133104	0.0303566	7.07e-06	14306	rs12072562	T	C	NA	genus Lachnospiraceae UCG004 id.11324	TRUE	reported	ebi-a-GCST90017026	3.63088	0.00134226	19.2254
2	49904589	-0.0577091	0.0118338	1.21e-06	14306	rs2882478	G	A	NA	genus Lachnospiraceae UCG004 id.11324	TRUE	reported	ebi-a-GCST90017026	1.41541	0.00165982	23.7815
3	70592215	0.0648288	0.0140126	4.52e-06	14306	rs11128180	A	G	NA	genus Lachnospiraceae UCG004 id.11324	TRUE	reported	ebi-a-GCST90017026	1.67601	0.00149414	21.4042
3	154242406	0.108441	0.023825	5.77e-06	14306	rs7629954	A	G	NA	genus Lachnospiraceae UCG004 id.11324	TRUE	reported	ebi-a-GCST90017026	2.84965	0.00144622	20.7167
4	183247601	0.0548397	0.0120844	6.3e-06	14306	rs2726805	A	G	NA	genus Lachnospiraceae UCG004 id.11324	TRUE	reported	ebi-a-GCST90017026	1.44539	0.00143767	20.594
6	14817584	0.0799088	0.017766	6.28e-06	14306	rs233486	G	A	NA	genus Lachnospiraceae UCG004 id.11324	TRUE	reported	ebi-a-GCST90017026	2.12495	0.00141234	20.2307
6	81318836	0.0542433	0.0118188	4.77e-06	14306	rs2444793	T	C	NA	genus Lachnospiraceae UCG004 id.11324	TRUE	reported	ebi-a-GCST90017026	1.41362	0.00147044	21.0642
7	71303007	0.0554351	0.0118375	2.98e-06	14306	rs12673420	G	A	NA	genus Lachnospiraceae UCG004 id.11324	TRUE	reported	ebi-a-GCST90017026	1.41586	0.00153083	21.9306
12	24572337	-0.109724	0.024221	4.87e-06	14306	rs35182105	A	G	NA	genus Lachnospiraceae UCG004 id.11324	TRUE	reported	ebi-a-GCST90017026	2.89702	0.00143265	20.522
13	51292902	-0.0901399	0.0199712	9.84e-06	14306	rs2706242	G	C	NA	genus Lachnospiraceae UCG004 id.11324	TRUE	reported	ebi-a-GCST90017026	2.38871	0.00142217	20.3716
14	40536481	-0.0579792	0.0125229	4.34e-06	14306	rs12894272	G	A	NA	genus Lachnospiraceae UCG004 id.11324	TRUE	reported	ebi-a-GCST90017026	1.49784	0.00149633	21.4355
1	238938497	-0.0887747	0.0189424	2.34e-06	14306	rs79016051	C	T	NA	genus Ruminococcaceae UCG002 id.11360	TRUE	reported	ebi-a-GCST90017053	2.26566	0.00153315	21.9638
1	227563126	-0.069333	0.0146753	2.87e-06	14306	rs10916131	C	T	NA	genus Ruminococcaceae UCG002 id.11360	TRUE	reported	ebi-a-GCST90017053	1.75528	0.00155801	22.3206
1	190171640	-0.0512404	0.0109287	2.99e-06	14306	rs2265670	C	G	NA	genus Ruminococcaceae UCG002 id.11360	TRUE	reported	ebi-a-GCST90017053	1.30716	0.00153449	21.9831
1	14732458	-0.0713617	0.0147712	8.5e-07	14306	rs10927423	C	A	NA	genus Ruminococcaceae UCG002 id.11360	TRUE	reported	ebi-a-GCST90017053	1.76675	0.00162905	23.3399
2	120757853	-0.050974	0.011406	7.86e-06	14306	rs6542556	G	A	NA	genus Ruminococcaceae UCG002 id.11360	TRUE	reported	ebi-a-GCST90017053	1.36425	0.00139434	19.9724
2	45178830	-0.0770289	0.016725	3.47e-06	14306	rs72874194	G	C	NA	genus Ruminococcaceae UCG002 id.11360	TRUE	reported	ebi-a-GCST90017053	2.00044	0.00148072	21.2117
3	24045453	0.0558706	0.0125258	9.81e-06	14306	rs6793778	T	C	NA	genus Ruminococcaceae UCG002 id.11360	TRUE	reported	ebi-a-GCST90017053	1.49818	0.00138897	19.8955
4	23325040	-0.0799946	0.0178618	5.45e-06	14306	rs882348	A	G	NA	genus Ruminococcaceae UCG002 id.11360	TRUE	reported	ebi-a-GCST90017053	2.13641	0.00140025	20.0572
4	12207874	-0.054237	0.0110357	9.17e-07	14306	rs67746927	C	G	NA	genus Ruminococcaceae UCG002 id.11360	TRUE	reported	ebi-a-GCST90017053	1.31995	0.00168578	24.1541
5	123822114	-0.0578304	0.0120512	1.76e-06	14306	rs11750293	G	T	NA	genus Ruminococcaceae UCG002 id.11360	TRUE	reported	ebi-a-GCST90017053	1.44142	0.00160729	23.0278
5	141014951	0.163508	0.0356151	5.17e-06	14306	rs76847269	A	G	NA	genus Ruminococcaceae UCG002 id.11360	TRUE	reported	ebi-a-GCST90017053	4.25984	0.00147134	21.077
9	20131746	-0.14906	0.034486	7.45e-06	14306	rs10964441	G	A	NA	genus Ruminococcaceae UCG002 id.11360	TRUE	reported	ebi-a-GCST90017053	4.12479	0.0013044	18.6826
9	114066670	-0.075842	0.0164562	7.69e-06	14306	rs113147300	A	G	NA	genus Ruminococcaceae UCG002 id.11360	TRUE	reported	ebi-a-GCST90017053	1.96829	0.00148272	21.2403
10	73820548	0.0732376	0.016834	9.46e-06	14306	rs15256	C	T	NA	genus Ruminococcaceae UCG002 id.11360	TRUE	reported	ebi-a-GCST90017053	2.01348	0.00132148	18.9275
11	86335459	0.0624796	0.0135523	1.97e-06	14306	rs7120052	A	C	NA	genus Ruminococcaceae UCG002 id.11360	TRUE	reported	ebi-a-GCST90017053	1.62096	0.00148371	21.2545
11	111712942	-0.189731	0.0396566	2.03e-06	14306	rs116974815	C	A	NA	genus Ruminococcaceae UCG002 id.11360	TRUE	reported	ebi-a-GCST90017053	4.74323	0.00159769	22.89
11	43344751	-0.0780229	0.0176325	7.19e-06	14306	rs11607472	A	G	NA	genus Ruminococcaceae UCG002 id.11360	TRUE	reported	ebi-a-GCST90017053	2.10898	0.00136699	19.5802
12	129451330	0.0527803	0.0116023	5.66e-06	14306	rs7342369	A	C	NA	genus Ruminococcaceae UCG002 id.11360	TRUE	reported	ebi-a-GCST90017053	1.38772	0.00144468	20.6945
12	47384118	0.137396	0.027414	4.81e-07	14306	rs55793120	T	C	NA	genus Ruminococcaceae UCG002 id.11360	TRUE	reported	ebi-a-GCST90017053	3.27893	0.00175301	25.1191
13	87920450	-0.0765729	0.0172819	7.22e-06	14306	rs57079348	T	G	NA	genus Ruminococcaceae UCG002 id.11360	TRUE	reported	ebi-a-GCST90017053	2.06705	0.00137061	19.6321
14	73589896	-0.054863	0.0120984	7.8e-06	14306	rs362417	G	C	NA	genus Ruminococcaceae UCG002 id.11360	TRUE	reported	ebi-a-GCST90017053	1.44706	0.00143556	20.5638
14	77502546	0.0569929	0.0116986	1.15e-06	14306	rs7155595	C	A	NA	genus Ruminococcaceae UCG002 id.11360	TRUE	reported	ebi-a-GCST90017053	1.39924	0.00165652	23.7342
15	90780618	-0.0982874	0.0216344	6.3e-06	14306	rs56030423	G	A	NA	genus Ruminococcaceae UCG002 id.11360	TRUE	reported	ebi-a-GCST90017053	2.58764	0.00144086	20.6398
15	80713184	-0.0713093	0.0140855	3.29e-07	14306	rs77564310	A	C	NA	genus Ruminococcaceae UCG002 id.11360	TRUE	reported	ebi-a-GCST90017053	1.68473	0.0017886	25.63
19	43637890	0.0492778	0.0110807	9.07e-06	14306	rs7249614	G	A	NA	genus Ruminococcaceae UCG002 id.11360	TRUE	reported	ebi-a-GCST90017053	1.32534	0.00138074	19.7774
19	54475808	-0.0522061	0.0112086	2.96e-06	14306	rs12463378	A	G	NA	genus Ruminococcaceae UCG002 id.11360	TRUE	reported	ebi-a-GCST90017053	1.34063	0.00151434	21.694
1	247579710	-0.150458	0.0332626	5.38e-06	14306	rs72553859	G	C	NA	genus Sellimonas id.14369	TRUE	reported	ebi-a-GCST90017067	3.97846	0.00142837	20.4606
2	174308394	0.166509	0.0337521	7.62e-07	14306	rs13417181	T	C	NA	genus Sellimonas id.14369	TRUE	reported	ebi-a-GCST90017067	4.03701	0.00169855	24.3374
2	180278564	0.137152	0.0301702	4.95e-06	14306	rs4600608	G	A	NA	genus Sellimonas id.14369	TRUE	reported	ebi-a-GCST90017067	3.60859	0.00144266	20.6656
2	213214174	0.127349	0.0250862	4.46e-07	14306	rs2371572	A	C	NA	genus Sellimonas id.14369	TRUE	reported	ebi-a-GCST90017067	3.0005	0.00179838	25.7704
3	42008186	-0.162759	0.0357025	7.21e-06	14306	rs113379006	T	C	NA	genus Sellimonas id.14369	TRUE	reported	ebi-a-GCST90017067	4.27029	0.00145079	20.7823
6	93730393	0.153767	0.0339099	6.13e-06	14306	rs553697	C	T	NA	genus Sellimonas id.14369	TRUE	reported	ebi-a-GCST90017067	4.05588	0.00143546	20.5624
7	111501524	-0.124045	0.0269115	3.72e-06	14306	rs56203279	T	C	NA	genus Sellimonas id.14369	TRUE	reported	ebi-a-GCST90017067	3.21882	0.00148314	21.2463
7	106250164	0.132201	0.0291087	8.39e-06	14306	rs41816	A	G	NA	genus Sellimonas id.14369	TRUE	reported	ebi-a-GCST90017067	3.48162	0.00143993	20.6264
11	79332972	0.243457	0.0527695	3.98e-06	14306	rs2187447	A	C	NA	genus Sellimonas id.14369	TRUE	reported	ebi-a-GCST90017067	6.31164	0.00148585	21.2852
12	100709313	-0.12711	0.0280617	5.56e-06	14306	rs7968030	A	T	NA	genus Sellimonas id.14369	TRUE	reported	ebi-a-GCST90017067	3.3564	0.00143236	20.5178
15	52105282	0.125878	0.0256153	1.03e-06	14306	rs2016057	C	A	NA	genus Sellimonas id.14369	TRUE	reported	ebi-a-GCST90017067	3.06379	0.00168543	24.1491
2	206654123	-0.109619	0.0247785	8.91e-06	14306	rs1990708	A	C	NA	genus Senegalimassilia id.11160	TRUE	reported	ebi-a-GCST90017068	2.9637	0.00136638	19.5714
2	220831701	-0.0774679	0.017084	6.04e-06	14306	rs13383270	C	G	NA	genus Senegalimassilia id.11160	TRUE	reported	ebi-a-GCST90017068	2.04338	0.00143543	20.562
5	127861692	0.185519	0.0400881	8.05e-06	14306	rs10036909	C	T	NA	genus Senegalimassilia id.11160	TRUE	reported	ebi-a-GCST90017068	4.79485	0.00149499	21.4164
9	34332382	0.081327	0.0171154	2.63e-06	14306	rs11787826	C	A	NA	genus Senegalimassilia id.11160	TRUE	reported	ebi-a-GCST90017068	2.04713	0.00157599	22.5785
13	19489214	0.0819494	0.0172241	2.03e-06	14306	rs57512504	T	A	NA	genus Senegalimassilia id.11160	TRUE	reported	ebi-a-GCST90017068	2.06013	0.00158006	22.637
14	34431996	0.0782258	0.0176841	9.5e-06	14306	rs2017373	C	T	NA	genus Senegalimassilia id.11160	TRUE	reported	ebi-a-GCST90017068	2.11515	0.0013661	19.5674
17	74949284	-0.0822462	0.0175721	2.42e-06	14306	rs72887800	T	A	NA	genus Senegalimassilia id.11160	TRUE	reported	ebi-a-GCST90017068	2.10176	0.00152919	21.9071
17	48379615	-0.079173	0.0170421	4.18e-06	14306	rs7225245	A	G	NA	genus Senegalimassilia id.11160	TRUE	reported	ebi-a-GCST90017068	2.03837	0.00150659	21.5828
1	200112563	0.222741	0.0508055	9.93e-06	14306	rs2363574	T	C	NA	order Bacteroidales id.913	TRUE	reported	ebi-a-GCST90017092	6.07673	0.00134196	19.2211
1	157495438	-0.22241	0.0493458	7.66e-06	14306	rs72706335	T	C	NA	order Bacteroidales id.913	TRUE	reported	ebi-a-GCST90017092	5.90214	0.00141819	20.3146
1	176792690	0.0567113	0.0118386	1.55e-06	14306	rs7546249	A	T	NA	order Bacteroidales id.913	TRUE	reported	ebi-a-GCST90017092	1.41599	0.00160171	22.9477
2	213189994	0.107377	0.0245661	8.76e-06	14306	rs4146051	G	A	NA	order Bacteroidales id.913	TRUE	reported	ebi-a-GCST90017092	2.93829	0.00133387	19.1051
2	53831026	0.0508393	0.0106807	1.92e-06	14306	rs2032750	C	T	NA	order Bacteroidales id.913	TRUE	reported	ebi-a-GCST90017092	1.27749	0.00158145	22.6569
3	89339527	-0.0645771	0.0132957	8.37e-07	14306	rs7631304	G	A	NA	order Bacteroidales id.913	TRUE	reported	ebi-a-GCST90017092	1.59027	0.0016465	23.5904
3	195936789	0.0466729	0.0105312	8.47e-06	14306	rs4916508	A	G	NA	order Bacteroidales id.913	TRUE	reported	ebi-a-GCST90017092	1.25961	0.00137126	19.6415
8	70916181	0.0655728	0.0149891	9.09e-06	14306	rs62531359	T	G	NA	order Bacteroidales id.913	TRUE	reported	ebi-a-GCST90017092	1.79281	0.00133616	19.138
8	13110185	0.0646823	0.0149628	9.99e-06	14306	rs79585701	A	C	NA	order Bacteroidales id.913	TRUE	reported	ebi-a-GCST90017092	1.78967	0.00130473	18.6872
9	136493820	0.140055	0.0311128	7.06e-06	14306	rs62575403	C	T	NA	order Bacteroidales id.913	TRUE	reported	ebi-a-GCST90017092	3.72133	0.00141464	20.2637
9	116888284	0.0689676	0.0148765	3.75e-06	14306	rs13291169	C	G	NA	order Bacteroidales id.913	TRUE	reported	ebi-a-GCST90017092	1.77934	0.0015003	21.4926
10	39062269	0.0473596	0.010541	7.08e-06	14306	rs11146701	A	G	NA	order Bacteroidales id.913	TRUE	reported	ebi-a-GCST90017092	1.26078	0.00140923	20.1861
13	70523029	-0.121514	0.0236759	3.9e-07	14306	rs55773148	G	A	NA	order Bacteroidales id.913	TRUE	reported	ebi-a-GCST90017092	2.83182	0.00183816	26.3414
14	59317502	0.102648	0.0213843	9.24e-07	14306	rs111845179	T	C	NA	order Bacteroidales id.913	TRUE	reported	ebi-a-GCST90017092	2.55773	0.00160825	23.0415
16	74290641	0.0548532	0.012153	4.73e-06	14306	rs929878	T	C	NA	order Bacteroidales id.913	TRUE	reported	ebi-a-GCST90017092	1.45359	0.0014222	20.3722
17	6461200	-0.207018	0.0442633	1.22e-06	14306	rs73975615	G	A	NA	order Bacteroidales id.913	TRUE	reported	ebi-a-GCST90017092	5.29423	0.00152689	21.874
22	27433885	-0.0552057	0.0120278	8.36e-06	14306	rs17343978	A	C	NA	order Bacteroidales id.913	TRUE	reported	ebi-a-GCST90017092	1.43862	0.00147061	21.0666
1	176792690	0.0569173	0.0118382	1.42e-06	14306	rs7546249	A	T	NA	phylum Bacteroidetes id.905	TRUE	reported	ebi-a-GCST90017111	1.41594	0.00161346	23.1162
1	157495438	-0.223193	0.0493382	7.13e-06	14306	rs72706335	T	C	NA	phylum Bacteroidetes id.905	TRUE	reported	ebi-a-GCST90017111	5.90123	0.00142862	20.4642
2	53831026	0.0510857	0.0106804	1.71e-06	14306	rs2032750	C	T	NA	phylum Bacteroidetes id.905	TRUE	reported	ebi-a-GCST90017111	1.27746	0.00159688	22.8783
3	89340254	-0.0664262	0.0133481	4.78e-07	14306	rs73846128	A	G	NA	phylum Bacteroidetes id.905	TRUE	reported	ebi-a-GCST90017111	1.59654	0.00172835	24.7651
8	70916181	0.0657788	0.0149886	8.42e-06	14306	rs62531359	T	G	NA	phylum Bacteroidetes id.905	TRUE	reported	ebi-a-GCST90017111	1.79275	0.00134465	19.2597
9	116888284	0.0700929	0.0148756	2.61e-06	14306	rs13291169	C	G	NA	phylum Bacteroidetes id.905	TRUE	reported	ebi-a-GCST90017111	1.77924	0.00154977	22.2024
9	136493820	0.145424	0.0311079	2.96e-06	14306	rs62575403	C	T	NA	phylum Bacteroidetes id.905	TRUE	reported	ebi-a-GCST90017111	3.72074	0.00152549	21.854
13	70522683	-0.123117	0.0236743	2.54e-07	14306	rs73512608	G	A	NA	phylum Bacteroidetes id.905	TRUE	reported	ebi-a-GCST90017111	2.83163	0.00188714	27.0447
13	24963729	0.0543635	0.0124067	9.47e-06	14306	rs7999780	G	A	NA	phylum Bacteroidetes id.905	TRUE	reported	ebi-a-GCST90017111	1.48394	0.00134049	19.2
14	59317502	0.104177	0.0213837	6.47e-07	14306	rs111845179	T	C	NA	phylum Bacteroidetes id.905	TRUE	reported	ebi-a-GCST90017111	2.55766	0.00165653	23.7344
16	74290641	0.0540001	0.0121526	6.51e-06	14306	rs929878	T	C	NA	phylum Bacteroidetes id.905	TRUE	reported	ebi-a-GCST90017111	1.45354	0.00137846	19.7447
17	6461200	-0.207163	0.0442629	1.2e-06	14306	rs73975615	G	A	NA	phylum Bacteroidetes id.905	TRUE	reported	ebi-a-GCST90017111	5.29418	0.00152905	21.9051
21	43942135	0.0477792	0.0105437	7.37e-06	14306	rs6586324	T	C	NA	phylum Bacteroidetes id.905	TRUE	reported	ebi-a-GCST90017111	1.26111	0.00143354	20.5349
22	27433885	-0.0556041	0.0120272	7.22e-06	14306	rs17343978	A	C	NA	phylum Bacteroidetes id.905	TRUE	reported	ebi-a-GCST90017111	1.43855	0.00149203	21.3739
2	125440268	0.115986	0.0230271	6.19e-07	14306	rs10202904	G	T	NA	phylum Euryarchaeota id.55	TRUE	reported	ebi-a-GCST90017113	2.75422	0.00177054	25.3707
3	15019595	-0.197523	0.0414497	2.74e-06	14306	rs73031978	C	G	NA	phylum Euryarchaeota id.55	TRUE	reported	ebi-a-GCST90017113	4.9577	0.00158506	22.7087
3	15591607	-0.119983	0.0259356	4.64e-06	14306	rs7635189	A	G	NA	phylum Euryarchaeota id.55	TRUE	reported	ebi-a-GCST90017113	3.1021	0.00149396	21.4016
4	104418307	0.203577	0.0440033	5.12e-06	14306	rs894996	C	A	NA	phylum Euryarchaeota id.55	TRUE	reported	ebi-a-GCST90017113	5.26313	0.0014941	21.4036
5	178160975	0.176759	0.0385787	5.3e-06	14306	rs56131665	G	A	NA	phylum Euryarchaeota id.55	TRUE	reported	ebi-a-GCST90017113	4.61431	0.00146546	20.9927
6	16284785	-0.160157	0.0340856	4.75e-06	14306	rs77658038	A	C	NA	phylum Euryarchaeota id.55	TRUE	reported	ebi-a-GCST90017113	4.0769	0.00154107	22.0775
6	146840876	0.19977	0.0425421	4.33e-06	14306	rs34928225	T	C	NA	phylum Euryarchaeota id.55	TRUE	reported	ebi-a-GCST90017113	5.08836	0.0015392	22.0507
8	58018853	-0.118111	0.0264389	7.2e-06	14306	rs7015093	G	A	NA	phylum Euryarchaeota id.55	TRUE	reported	ebi-a-GCST90017113	3.1623	0.00139326	19.9569
11	13893667	0.10373	0.0228889	7.73e-06	14306	rs11022995	A	G	NA	phylum Euryarchaeota id.55	TRUE	reported	ebi-a-GCST90017113	2.73769	0.00143377	20.538
13	41963791	0.214866	0.0438442	1.05e-06	14306	rs76029318	T	C	NA	phylum Euryarchaeota id.55	TRUE	reported	ebi-a-GCST90017113	5.2441	0.0016762	24.0166
19	28827760	-0.150529	0.0337091	8.12e-06	14306	rs6508769	C	T	NA	phylum Euryarchaeota id.55	TRUE	reported	ebi-a-GCST90017113	4.03187	0.00139214	19.941
20	56042866	-0.123612	0.0275749	9.34e-06	14306	rs6064552	T	C	NA	phylum Euryarchaeota id.55	TRUE	reported	ebi-a-GCST90017113	3.29817	0.0014029	20.0952
21	27368994	-0.131882	0.029229	5.32e-06	14306	rs45498998	G	A	NA	phylum Euryarchaeota id.55	TRUE	reported	ebi-a-GCST90017113	3.49601	0.00142124	20.3584
3	132512280	0.220754	0.0469154	2.53e-06	7738	rs35948646	A	G	0.261115	k_Bacteria.p_Actinobacteria.c_Actinobacteria.o_Bifidobacteriales.f_Bifidobacteriaceae.g_Bifidobacterium.s_Bifidobacterium_catenulatum	TRUE	reported	ebi-a-GCST90027756	4.12696	0.00285383	22.1404
5	106428974	-0.354719	0.0802928	9.97e-06	7738	rs79651411	C	T	0.0809987	k_Bacteria.p_Actinobacteria.c_Actinobacteria.o_Bifidobacteriales.f_Bifidobacteriaceae.g_Bifidobacterium.s_Bifidobacterium_catenulatum	TRUE	reported	ebi-a-GCST90027756	7.06303	0.00251655	19.5171
6	90699279	-0.199344	0.0449893	9.38e-06	7738	rs9451310	G	C	0.434209	k_Bacteria.p_Actinobacteria.c_Actinobacteria.o_Bifidobacteriales.f_Bifidobacteriaceae.g_Bifidobacterium.s_Bifidobacterium_catenulatum	TRUE	reported	ebi-a-GCST90027756	3.95752	0.00253146	19.6331
7	6203231	-0.280431	0.0610176	4.31e-06	7738	rs6953241	G	A	0.143714	k_Bacteria.p_Actinobacteria.c_Actinobacteria.o_Bifidobacteriales.f_Bifidobacteriaceae.g_Bifidobacterium.s_Bifidobacterium_catenulatum	TRUE	reported	ebi-a-GCST90027756	5.36747	0.00272296	21.1223
9	26245338	-0.379147	0.0842051	6.71e-06	7738	rs76993859	G	A	0.0665616	k_Bacteria.p_Actinobacteria.c_Actinobacteria.o_Bifidobacteriales.f_Bifidobacteriaceae.g_Bifidobacterium.s_Bifidobacterium_catenulatum	TRUE	reported	ebi-a-GCST90027756	7.40718	0.00261388	20.274
12	125409716	-0.252223	0.0546145	3.87e-06	7738	rs12580899	C	G	0.16696	k_Bacteria.p_Actinobacteria.c_Actinobacteria.o_Bifidobacteriales.f_Bifidobacteriaceae.g_Bifidobacterium.s_Bifidobacterium_catenulatum	TRUE	reported	ebi-a-GCST90027756	4.80421	0.00274942	21.3282
18	6265012	0.388075	0.0868196	7.83e-06	7738	rs80133499	A	C	0.078645	k_Bacteria.p_Actinobacteria.c_Actinobacteria.o_Bifidobacteriales.f_Bifidobacteriaceae.g_Bifidobacterium.s_Bifidobacterium_catenulatum	TRUE	reported	ebi-a-GCST90027756	7.63716	0.00257608	19.98
4	100462085	-0.166716	0.0370242	6.7e-06	7738	rs143528380	T	C	0.0514353	k_Bacteria.p_Bacteroidetes.c_Bacteroidia.o_Bacteroidales.f_Rikenellaceae.g_Alistipes.s_Alistipes_putredinis	TRUE	reported	ebi-a-GCST90027778	3.25687	0.00261415	20.276
7	155797686	-0.0834013	0.0188709	9.89e-06	7738	rs6459977	G	A	0.693191	k_Bacteria.p_Bacteroidetes.c_Bacteroidia.o_Bacteroidales.f_Rikenellaceae.g_Alistipes.s_Alistipes_putredinis	TRUE	reported	ebi-a-GCST90027778	1.66	0.00251854	19.5326
9	137338430	-0.0933371	0.0210221	9e-06	7738	rs3118528	G	A	0.403079	k_Bacteria.p_Bacteroidetes.c_Bacteroidia.o_Bacteroidales.f_Rikenellaceae.g_Alistipes.s_Alistipes_putredinis	TRUE	reported	ebi-a-GCST90027778	1.84923	0.00254176	19.7132
10	98247143	0.112555	0.0250319	6.91e-06	7738	rs874372	G	C	0.879288	k_Bacteria.p_Bacteroidetes.c_Bacteroidia.o_Bacteroidales.f_Rikenellaceae.g_Alistipes.s_Alistipes_putredinis	TRUE	reported	ebi-a-GCST90027778	2.20195	0.0026067	20.2182
12	54394497	-0.077173	0.0163185	2.25e-06	7738	rs2241820	T	C	0.560013	k_Bacteria.p_Bacteroidetes.c_Bacteroidia.o_Bacteroidales.f_Rikenellaceae.g_Alistipes.s_Alistipes_putredinis	TRUE	reported	ebi-a-GCST90027778	1.43547	0.0028827	22.3651
12	126554565	-0.077538	0.0171743	6.34e-06	7738	rs6489044	C	T	0.658809	k_Bacteria.p_Bacteroidetes.c_Bacteroidia.o_Bacteroidales.f_Rikenellaceae.g_Alistipes.s_Alistipes_putredinis	TRUE	reported	ebi-a-GCST90027778	1.51075	0.00262792	20.3831
14	37075839	-0.102709	0.0228548	6.99e-06	7738	rs77715803	A	G	0.149407	k_Bacteria.p_Bacteroidetes.c_Bacteroidia.o_Bacteroidales.f_Rikenellaceae.g_Alistipes.s_Alistipes_putredinis	TRUE	reported	ebi-a-GCST90027778	2.01044	0.00260384	20.1959
1	85710312	-0.113617	0.0243498	3.07e-06	7738	rs11161562	G	C	0.260616	k_Bacteria.p_Firmicutes.c_Clostridia.o_Clostridiales.f_Lachnospiraceae.g_Blautia.s_Ruminococcus_torques	TRUE	reported	ebi-a-GCST90027841	2.14195	0.00280646	21.7719
4	24054917	0.103254	0.0228214	6.06e-06	7738	rs13109150	T	C	0.671206	k_Bacteria.p_Firmicutes.c_Clostridia.o_Clostridiales.f_Lachnospiraceae.g_Blautia.s_Ruminococcus_torques	TRUE	reported	ebi-a-GCST90027841	2.00751	0.00263916	20.4705
5	173534877	0.124402	0.0268351	3.56e-06	7738	rs4457100	G	A	0.230483	k_Bacteria.p_Firmicutes.c_Clostridia.o_Clostridiales.f_Lachnospiraceae.g_Blautia.s_Ruminococcus_torques	TRUE	reported	ebi-a-GCST90027841	2.36057	0.0027703	21.4906
8	138933940	-0.161229	0.0334158	1.4e-06	7738	rs17696544	G	A	0.142327	k_Bacteria.p_Firmicutes.c_Clostridia.o_Clostridiales.f_Lachnospiraceae.g_Blautia.s_Ruminococcus_torques	TRUE	reported	ebi-a-GCST90027841	2.93945	0.00300028	23.28
8	84262265	-0.189805	0.0411906	4.07e-06	7738	rs61213519	T	A	0.0721578	k_Bacteria.p_Firmicutes.c_Clostridia.o_Clostridiales.f_Lachnospiraceae.g_Blautia.s_Ruminococcus_torques	TRUE	reported	ebi-a-GCST90027841	3.62337	0.00273724	21.2334
9	104124664	0.124754	0.0277787	7.09e-06	7738	rs2229594	T	C	0.814794	k_Bacteria.p_Firmicutes.c_Clostridia.o_Clostridiales.f_Lachnospiraceae.g_Blautia.s_Ruminococcus_torques	TRUE	reported	ebi-a-GCST90027841	2.44358	0.00260039	20.169
11	18743180	-0.112605	0.0220272	3.19e-07	7738	rs10832975	G	C	0.414205	k_Bacteria.p_Firmicutes.c_Clostridia.o_Clostridiales.f_Lachnospiraceae.g_Blautia.s_Ruminococcus_torques	TRUE	reported	ebi-a-GCST90027841	1.93764	0.00336679	26.1335
20	16019700	-0.100685	0.0219053	4.3e-06	7738	rs775133	G	C	0.481109	k_Bacteria.p_Firmicutes.c_Clostridia.o_Clostridiales.f_Lachnospiraceae.g_Blautia.s_Ruminococcus_torques	TRUE	reported	ebi-a-GCST90027841	1.92692	0.00272352	21.1267
2	111587016	-0.123821	0.0275844	7.16e-06	7738	rs4494791	C	T	0.377533	k_Bacteria.p_Firmicutes.c_Clostridia.o_Clostridiales.f_Lachnospiraceae.g_Lachnospiraceae_noname.s_Lachnospiraceae_bacterium_3_1_46FAA	TRUE	reported	ebi-a-GCST90027850	2.42649	0.00259786	20.1494
12	101946880	0.220687	0.049466	8.14e-06	7738	rs61945642	T	C	0.0774712	k_Bacteria.p_Firmicutes.c_Clostridia.o_Clostridiales.f_Lachnospiraceae.g_Lachnospiraceae_noname.s_Lachnospiraceae_bacterium_3_1_46FAA	TRUE	reported	ebi-a-GCST90027850	4.35132	0.0025663	19.904
12	126443740	0.166736	0.0351824	2.15e-06	7738	rs11058405	C	T	0.212283	k_Bacteria.p_Firmicutes.c_Clostridia.o_Clostridiales.f_Lachnospiraceae.g_Lachnospiraceae_noname.s_Lachnospiraceae_bacterium_3_1_46FAA	TRUE	reported	ebi-a-GCST90027850	3.09485	0.00289489	22.4599
13	71853050	-0.11973	0.026677	7.19e-06	7738	rs7984826	G	A	0.561903	k_Bacteria.p_Firmicutes.c_Clostridia.o_Clostridiales.f_Lachnospiraceae.g_Lachnospiraceae_noname.s_Lachnospiraceae_bacterium_3_1_46FAA	TRUE	reported	ebi-a-GCST90027850	2.34667	0.00259708	20.1434
