# Supplementary material for: Genetic evidence strengthens the connection between gut microbiota and gingivitis: a two-sample Mendelian randomization study
Source: Front Cell Infect Microbiol. 2024 May 15;14:1380209. doi: 10.3389/fcimb.2024.1380209 (PMC11133616; doi:10.3389/fcimb.2024.1380209)
Supplement: Supplementary file 2 [file Table_2.xlsx]

## Sheet: Sheet1
SNP	effect_allele.outcome	other_allele.outcome	beta.outcome	se.outcome	pval.outcome	samplesize.outcome	outcome	eaf.outcome	id.outcome
rs1667315	G	A	-0.0035	0.0231	0.8778	100000	Gingivitis and periodontal diseases || id:finn-b-K11_GINGIVITIS_PERIODONTAL	0.3919	finn-b-K11_GINGIVITIS_PERIODONTAL
rs9848175	G	A	0.0893	0.0806	0.2677	100000	Gingivitis and periodontal diseases || id:finn-b-K11_GINGIVITIS_PERIODONTAL	0.02054	finn-b-K11_GINGIVITIS_PERIODONTAL
rs6793441	A	C	0.0057	0.0256	0.8243	100000	Gingivitis and periodontal diseases || id:finn-b-K11_GINGIVITIS_PERIODONTAL	0.2778	finn-b-K11_GINGIVITIS_PERIODONTAL
rs934049	G	A	0.0347	0.0277	0.2105	100000	Gingivitis and periodontal diseases || id:finn-b-K11_GINGIVITIS_PERIODONTAL	0.2115	finn-b-K11_GINGIVITIS_PERIODONTAL
rs11904514	A	G	0.008	0.0466	0.864	100000	Gingivitis and periodontal diseases || id:finn-b-K11_GINGIVITIS_PERIODONTAL	0.9376	finn-b-K11_GINGIVITIS_PERIODONTAL
rs12740451	T	C	0.0229	0.033	0.4875	100000	Gingivitis and periodontal diseases || id:finn-b-K11_GINGIVITIS_PERIODONTAL	0.1346	finn-b-K11_GINGIVITIS_PERIODONTAL
rs1340391	T	C	0.0306	0.0328	0.3513	100000	Gingivitis and periodontal diseases || id:finn-b-K11_GINGIVITIS_PERIODONTAL	0.1352	finn-b-K11_GINGIVITIS_PERIODONTAL
rs12136548	C	T	-0.0055	0.0248	0.8242	100000	Gingivitis and periodontal diseases || id:finn-b-K11_GINGIVITIS_PERIODONTAL	0.2872	finn-b-K11_GINGIVITIS_PERIODONTAL
rs1582238	C	T	-0.0211	0.0234	0.3664	100000	Gingivitis and periodontal diseases || id:finn-b-K11_GINGIVITIS_PERIODONTAL	0.6404	finn-b-K11_GINGIVITIS_PERIODONTAL
rs78250280	G	A	0.0481	0.0322	0.1354	100000	Gingivitis and periodontal diseases || id:finn-b-K11_GINGIVITIS_PERIODONTAL	0.1421	finn-b-K11_GINGIVITIS_PERIODONTAL
rs3009418	A	C	-0.1029	0.0536	0.0548896	100000	Gingivitis and periodontal diseases || id:finn-b-K11_GINGIVITIS_PERIODONTAL	0.95271	finn-b-K11_GINGIVITIS_PERIODONTAL
rs79207650	A	G	-0.0596	0.0765	0.4362	100000	Gingivitis and periodontal diseases || id:finn-b-K11_GINGIVITIS_PERIODONTAL	0.02242	finn-b-K11_GINGIVITIS_PERIODONTAL
rs7540303	C	T	0.001	0.0233	0.9672	100000	Gingivitis and periodontal diseases || id:finn-b-K11_GINGIVITIS_PERIODONTAL	0.3659	finn-b-K11_GINGIVITIS_PERIODONTAL
rs76752365	C	G	-0.0271	0.0384	0.4814	100000	Gingivitis and periodontal diseases || id:finn-b-K11_GINGIVITIS_PERIODONTAL	0.09315	finn-b-K11_GINGIVITIS_PERIODONTAL
rs144905245	A	G	0.0344	0.0443	0.4373	100000	Gingivitis and periodontal diseases || id:finn-b-K11_GINGIVITIS_PERIODONTAL	0.06911	finn-b-K11_GINGIVITIS_PERIODONTAL
rs6445926	G	C	-0.0297	0.0228	0.1924	100000	Gingivitis and periodontal diseases || id:finn-b-K11_GINGIVITIS_PERIODONTAL	0.4085	finn-b-K11_GINGIVITIS_PERIODONTAL
rs4677103	A	G	0.0347	0.0296	0.241	100000	Gingivitis and periodontal diseases || id:finn-b-K11_GINGIVITIS_PERIODONTAL	0.1814	finn-b-K11_GINGIVITIS_PERIODONTAL
rs62516876	G	A	0.0101	0.0289	0.7275	100000	Gingivitis and periodontal diseases || id:finn-b-K11_GINGIVITIS_PERIODONTAL	0.1844	finn-b-K11_GINGIVITIS_PERIODONTAL
rs6930661	C	T	-0.0322	0.0473	0.4957	100000	Gingivitis and periodontal diseases || id:finn-b-K11_GINGIVITIS_PERIODONTAL	0.06104	finn-b-K11_GINGIVITIS_PERIODONTAL
rs4711841	C	G	-0.0139	0.0257	0.5903	100000	Gingivitis and periodontal diseases || id:finn-b-K11_GINGIVITIS_PERIODONTAL	0.2593	finn-b-K11_GINGIVITIS_PERIODONTAL
rs11759411	T	C	-0.0392	0.0226	0.0824594	100000	Gingivitis and periodontal diseases || id:finn-b-K11_GINGIVITIS_PERIODONTAL	0.4971	finn-b-K11_GINGIVITIS_PERIODONTAL
rs857444	C	T	0.0042	0.0233	0.8551	100000	Gingivitis and periodontal diseases || id:finn-b-K11_GINGIVITIS_PERIODONTAL	0.3686	finn-b-K11_GINGIVITIS_PERIODONTAL
rs233486	G	A	0.0207	0.0323	0.5219	100000	Gingivitis and periodontal diseases || id:finn-b-K11_GINGIVITIS_PERIODONTAL	0.86	finn-b-K11_GINGIVITIS_PERIODONTAL
rs77658038	A	C	0.0148	0.0279	0.596499	100000	Gingivitis and periodontal diseases || id:finn-b-K11_GINGIVITIS_PERIODONTAL	0.2046	finn-b-K11_GINGIVITIS_PERIODONTAL
rs61025394	A	G	0.013	0.0254	0.608199	100000	Gingivitis and periodontal diseases || id:finn-b-K11_GINGIVITIS_PERIODONTAL	0.2677	finn-b-K11_GINGIVITIS_PERIODONTAL
rs4721723	G	C	-0.0159	0.033	0.6293	100000	Gingivitis and periodontal diseases || id:finn-b-K11_GINGIVITIS_PERIODONTAL	0.1355	finn-b-K11_GINGIVITIS_PERIODONTAL
rs2090816	C	A	0.0281	0.0294	0.3394	100000	Gingivitis and periodontal diseases || id:finn-b-K11_GINGIVITIS_PERIODONTAL	0.8162	finn-b-K11_GINGIVITIS_PERIODONTAL
rs7801843	A	G	-0.0053	0.0313	0.8662	100000	Gingivitis and periodontal diseases || id:finn-b-K11_GINGIVITIS_PERIODONTAL	0.1523	finn-b-K11_GINGIVITIS_PERIODONTAL
rs2713349	T	A	0.0188	0.0246	0.4437	100000	Gingivitis and periodontal diseases || id:finn-b-K11_GINGIVITIS_PERIODONTAL	0.7027	finn-b-K11_GINGIVITIS_PERIODONTAL
rs56178001	C	G	-0.0138	0.0268	0.6069	100000	Gingivitis and periodontal diseases || id:finn-b-K11_GINGIVITIS_PERIODONTAL	0.7726	finn-b-K11_GINGIVITIS_PERIODONTAL
rs13312424	T	C	-0.0237	0.0238	0.3202	100000	Gingivitis and periodontal diseases || id:finn-b-K11_GINGIVITIS_PERIODONTAL	0.6648	finn-b-K11_GINGIVITIS_PERIODONTAL
rs1416041	A	C	0.0063	0.0278	0.8217	100000	Gingivitis and periodontal diseases || id:finn-b-K11_GINGIVITIS_PERIODONTAL	0.2085	finn-b-K11_GINGIVITIS_PERIODONTAL
rs4532474	G	A	0.0026	0.0304	0.9318	100000	Gingivitis and periodontal diseases || id:finn-b-K11_GINGIVITIS_PERIODONTAL	0.1633	finn-b-K11_GINGIVITIS_PERIODONTAL
rs74500162	C	T	0.0499	0.0395	0.2058	100000	Gingivitis and periodontal diseases || id:finn-b-K11_GINGIVITIS_PERIODONTAL	0.09054	finn-b-K11_GINGIVITIS_PERIODONTAL
rs12191680	C	G	-0.0266	0.0374	0.4774	100000	Gingivitis and periodontal diseases || id:finn-b-K11_GINGIVITIS_PERIODONTAL	0.101	finn-b-K11_GINGIVITIS_PERIODONTAL
rs4708333	T	G	0.003	0.0238	0.8982	100000	Gingivitis and periodontal diseases || id:finn-b-K11_GINGIVITIS_PERIODONTAL	0.3405	finn-b-K11_GINGIVITIS_PERIODONTAL
rs62493320	A	T	-0.0474	0.0297	0.1104	100000	Gingivitis and periodontal diseases || id:finn-b-K11_GINGIVITIS_PERIODONTAL	0.1736	finn-b-K11_GINGIVITIS_PERIODONTAL
rs62414802	C	T	-0.0083	0.0259	0.7471	100000	Gingivitis and periodontal diseases || id:finn-b-K11_GINGIVITIS_PERIODONTAL	0.2487	finn-b-K11_GINGIVITIS_PERIODONTAL
rs2197344	C	G	-0.0104	0.0232	0.6549	100000	Gingivitis and periodontal diseases || id:finn-b-K11_GINGIVITIS_PERIODONTAL	0.6223	finn-b-K11_GINGIVITIS_PERIODONTAL
rs10093869	A	G	-0.0454	0.0228	0.0466896	100000	Gingivitis and periodontal diseases || id:finn-b-K11_GINGIVITIS_PERIODONTAL	0.423	finn-b-K11_GINGIVITIS_PERIODONTAL
rs55976608	T	C	-0.0853	0.0425	0.0446396	100000	Gingivitis and periodontal diseases || id:finn-b-K11_GINGIVITIS_PERIODONTAL	0.07545	finn-b-K11_GINGIVITIS_PERIODONTAL
rs9268614	G	T	0.0244	0.0288	0.3961	100000	Gingivitis and periodontal diseases || id:finn-b-K11_GINGIVITIS_PERIODONTAL	0.1886	finn-b-K11_GINGIVITIS_PERIODONTAL
rs72891473	A	T	-0.0303	0.0557	0.5867	100000	Gingivitis and periodontal diseases || id:finn-b-K11_GINGIVITIS_PERIODONTAL	0.04269	finn-b-K11_GINGIVITIS_PERIODONTAL
rs7763512	A	G	-0.0134	0.0228	0.5551	100000	Gingivitis and periodontal diseases || id:finn-b-K11_GINGIVITIS_PERIODONTAL	0.5758	finn-b-K11_GINGIVITIS_PERIODONTAL
rs62395635	T	C	-0.0278	0.0469	0.5539	100000	Gingivitis and periodontal diseases || id:finn-b-K11_GINGIVITIS_PERIODONTAL	0.06215	finn-b-K11_GINGIVITIS_PERIODONTAL
rs9276029	A	G	0.0381	0.0305	0.2116	100000	Gingivitis and periodontal diseases || id:finn-b-K11_GINGIVITIS_PERIODONTAL	0.1956	finn-b-K11_GINGIVITIS_PERIODONTAL
rs9382510	C	T	-0.0098	0.0254	0.7009	100000	Gingivitis and periodontal diseases || id:finn-b-K11_GINGIVITIS_PERIODONTAL	0.2645	finn-b-K11_GINGIVITIS_PERIODONTAL
rs34583783	G	T	-0.0337	0.0469	0.4717	100000	Gingivitis and periodontal diseases || id:finn-b-K11_GINGIVITIS_PERIODONTAL	0.06062	finn-b-K11_GINGIVITIS_PERIODONTAL
rs11748902	G	C	-0.0354	0.0387	0.3607	100000	Gingivitis and periodontal diseases || id:finn-b-K11_GINGIVITIS_PERIODONTAL	0.09337	finn-b-K11_GINGIVITIS_PERIODONTAL
rs702101	A	G	-0.0032	0.0229	0.8885	100000	Gingivitis and periodontal diseases || id:finn-b-K11_GINGIVITIS_PERIODONTAL	0.5955	finn-b-K11_GINGIVITIS_PERIODONTAL
rs431418	G	A	0.0058	0.0384	0.8799	100000	Gingivitis and periodontal diseases || id:finn-b-K11_GINGIVITIS_PERIODONTAL	0.9054	finn-b-K11_GINGIVITIS_PERIODONTAL
rs2221441	G	C	0.0141	0.0226	0.5342	100000	Gingivitis and periodontal diseases || id:finn-b-K11_GINGIVITIS_PERIODONTAL	0.4987	finn-b-K11_GINGIVITIS_PERIODONTAL
rs1901739	G	T	0.0074	0.0225	0.742699	100000	Gingivitis and periodontal diseases || id:finn-b-K11_GINGIVITIS_PERIODONTAL	0.4629	finn-b-K11_GINGIVITIS_PERIODONTAL
rs299199	A	G	-0.0539	0.023	0.01902	100000	Gingivitis and periodontal diseases || id:finn-b-K11_GINGIVITIS_PERIODONTAL	0.604	finn-b-K11_GINGIVITIS_PERIODONTAL
rs11750293	G	T	-0.0021	0.0234	0.929	100000	Gingivitis and periodontal diseases || id:finn-b-K11_GINGIVITIS_PERIODONTAL	0.3701	finn-b-K11_GINGIVITIS_PERIODONTAL
rs11241747	T	C	-0.0116	0.0248	0.6392	100000	Gingivitis and periodontal diseases || id:finn-b-K11_GINGIVITIS_PERIODONTAL	0.6916	finn-b-K11_GINGIVITIS_PERIODONTAL
rs76779974	C	G	0.0298	0.0386	0.4407	100000	Gingivitis and periodontal diseases || id:finn-b-K11_GINGIVITIS_PERIODONTAL	0.09238	finn-b-K11_GINGIVITIS_PERIODONTAL
rs10036909	C	T	0.0642	0.0575	0.2643	100000	Gingivitis and periodontal diseases || id:finn-b-K11_GINGIVITIS_PERIODONTAL	0.04049	finn-b-K11_GINGIVITIS_PERIODONTAL
rs13166845	A	T	0.0572	0.0348	0.1003	100000	Gingivitis and periodontal diseases || id:finn-b-K11_GINGIVITIS_PERIODONTAL	0.1235	finn-b-K11_GINGIVITIS_PERIODONTAL
rs35315167	T	C	0.0623	0.0527	0.2369	100000	Gingivitis and periodontal diseases || id:finn-b-K11_GINGIVITIS_PERIODONTAL	0.04904	finn-b-K11_GINGIVITIS_PERIODONTAL
rs4756632	G	T	-0.0391	0.0334	0.2415	100000	Gingivitis and periodontal diseases || id:finn-b-K11_GINGIVITIS_PERIODONTAL	0.1292	finn-b-K11_GINGIVITIS_PERIODONTAL
rs140914801	A	G	0.0247	0.0393	0.5297	100000	Gingivitis and periodontal diseases || id:finn-b-K11_GINGIVITIS_PERIODONTAL	0.09126	finn-b-K11_GINGIVITIS_PERIODONTAL
rs72901605	T	C	-0.0343	0.0353	0.3313	100000	Gingivitis and periodontal diseases || id:finn-b-K11_GINGIVITIS_PERIODONTAL	0.1148	finn-b-K11_GINGIVITIS_PERIODONTAL
rs2697923	T	G	0.0165	0.0246	0.502599	100000	Gingivitis and periodontal diseases || id:finn-b-K11_GINGIVITIS_PERIODONTAL	0.6999	finn-b-K11_GINGIVITIS_PERIODONTAL
rs6487088	T	C	-0.0148	0.0315	0.6375	100000	Gingivitis and periodontal diseases || id:finn-b-K11_GINGIVITIS_PERIODONTAL	0.8463	finn-b-K11_GINGIVITIS_PERIODONTAL
rs75088940	T	C	-0.0277	0.0443	0.5315	100000	Gingivitis and periodontal diseases || id:finn-b-K11_GINGIVITIS_PERIODONTAL	0.07041	finn-b-K11_GINGIVITIS_PERIODONTAL
rs73139629	A	C	0.0304	0.039	0.4356	100000	Gingivitis and periodontal diseases || id:finn-b-K11_GINGIVITIS_PERIODONTAL	0.09225	finn-b-K11_GINGIVITIS_PERIODONTAL
rs1035691	G	A	0.0466	0.0231	0.0432195	100000	Gingivitis and periodontal diseases || id:finn-b-K11_GINGIVITIS_PERIODONTAL	0.5955	finn-b-K11_GINGIVITIS_PERIODONTAL
rs74776516	T	G	-0.1	0.045	0.02629	100000	Gingivitis and periodontal diseases || id:finn-b-K11_GINGIVITIS_PERIODONTAL	0.06659	finn-b-K11_GINGIVITIS_PERIODONTAL
rs34066017	A	G	-0.0191	0.0278	0.4919	100000	Gingivitis and periodontal diseases || id:finn-b-K11_GINGIVITIS_PERIODONTAL	0.2052	finn-b-K11_GINGIVITIS_PERIODONTAL
rs16918425	A	T	-0.0646	0.0529	0.2219	100000	Gingivitis and periodontal diseases || id:finn-b-K11_GINGIVITIS_PERIODONTAL	0.04773	finn-b-K11_GINGIVITIS_PERIODONTAL
rs17379710	T	C	0.006	0.0228	0.7938	100000	Gingivitis and periodontal diseases || id:finn-b-K11_GINGIVITIS_PERIODONTAL	0.4101	finn-b-K11_GINGIVITIS_PERIODONTAL
rs73044678	A	G	-0.0411	0.0744	0.5802	100000	Gingivitis and periodontal diseases || id:finn-b-K11_GINGIVITIS_PERIODONTAL	0.02381	finn-b-K11_GINGIVITIS_PERIODONTAL
rs561239	A	G	-0.0531	0.0277	0.0551595	100000	Gingivitis and periodontal diseases || id:finn-b-K11_GINGIVITIS_PERIODONTAL	0.2099	finn-b-K11_GINGIVITIS_PERIODONTAL
rs10892421	T	C	0.008	0.0227	0.723501	100000	Gingivitis and periodontal diseases || id:finn-b-K11_GINGIVITIS_PERIODONTAL	0.5608	finn-b-K11_GINGIVITIS_PERIODONTAL
rs7137760	C	T	-0.0298	0.0226	0.1861	100000	Gingivitis and periodontal diseases || id:finn-b-K11_GINGIVITIS_PERIODONTAL	0.4613	finn-b-K11_GINGIVITIS_PERIODONTAL
rs75208022	C	T	-0.0097	0.0385	0.8018	100000	Gingivitis and periodontal diseases || id:finn-b-K11_GINGIVITIS_PERIODONTAL	0.09352	finn-b-K11_GINGIVITIS_PERIODONTAL
rs7311004	C	T	-0.0158	0.0226	0.4861	100000	Gingivitis and periodontal diseases || id:finn-b-K11_GINGIVITIS_PERIODONTAL	0.5561	finn-b-K11_GINGIVITIS_PERIODONTAL
rs73103914	A	G	0.0195	0.0314	0.5345	100000	Gingivitis and periodontal diseases || id:finn-b-K11_GINGIVITIS_PERIODONTAL	0.1503	finn-b-K11_GINGIVITIS_PERIODONTAL
rs921383	G	A	-0.0186	0.0231	0.421	100000	Gingivitis and periodontal diseases || id:finn-b-K11_GINGIVITIS_PERIODONTAL	0.6168	finn-b-K11_GINGIVITIS_PERIODONTAL
rs17141635	A	G	-0.0856	0.0626	0.1717	100000	Gingivitis and periodontal diseases || id:finn-b-K11_GINGIVITIS_PERIODONTAL	0.03326	finn-b-K11_GINGIVITIS_PERIODONTAL
rs2155352	A	G	-0.0097	0.0266	0.7157	100000	Gingivitis and periodontal diseases || id:finn-b-K11_GINGIVITIS_PERIODONTAL	0.2354	finn-b-K11_GINGIVITIS_PERIODONTAL
rs2789623	G	A	-0.0381	0.0256	0.1362	100000	Gingivitis and periodontal diseases || id:finn-b-K11_GINGIVITIS_PERIODONTAL	0.7398	finn-b-K11_GINGIVITIS_PERIODONTAL
rs7001029	C	T	-0.0161	0.039	0.680299	100000	Gingivitis and periodontal diseases || id:finn-b-K11_GINGIVITIS_PERIODONTAL	0.09239	finn-b-K11_GINGIVITIS_PERIODONTAL
rs2721884	A	G	-0.0037	0.0244	0.881	100000	Gingivitis and periodontal diseases || id:finn-b-K11_GINGIVITIS_PERIODONTAL	0.6967	finn-b-K11_GINGIVITIS_PERIODONTAL
rs67032605	G	A	0.0105	0.028	0.708699	100000	Gingivitis and periodontal diseases || id:finn-b-K11_GINGIVITIS_PERIODONTAL	0.2067	finn-b-K11_GINGIVITIS_PERIODONTAL
rs10123122	G	C	-0.0469	0.0587	0.4241	100000	Gingivitis and periodontal diseases || id:finn-b-K11_GINGIVITIS_PERIODONTAL	0.03751	finn-b-K11_GINGIVITIS_PERIODONTAL
rs62568866	T	A	0.0469	0.0364	0.1973	100000	Gingivitis and periodontal diseases || id:finn-b-K11_GINGIVITIS_PERIODONTAL	0.1066	finn-b-K11_GINGIVITIS_PERIODONTAL
rs62555927	G	A	0.1353	0.0652	0.0380198	100000	Gingivitis and periodontal diseases || id:finn-b-K11_GINGIVITIS_PERIODONTAL	0.03106	finn-b-K11_GINGIVITIS_PERIODONTAL
rs72747231	C	G	0.0323	0.0531	0.5434	100000	Gingivitis and periodontal diseases || id:finn-b-K11_GINGIVITIS_PERIODONTAL	0.04769	finn-b-K11_GINGIVITIS_PERIODONTAL
rs140912403	C	T	-0.0047	0.0483	0.9222	100000	Gingivitis and periodontal diseases || id:finn-b-K11_GINGIVITIS_PERIODONTAL	0.05812	finn-b-K11_GINGIVITIS_PERIODONTAL
rs9409512	A	G	0.0425	0.0228	0.0624094	100000	Gingivitis and periodontal diseases || id:finn-b-K11_GINGIVITIS_PERIODONTAL	0.4063	finn-b-K11_GINGIVITIS_PERIODONTAL
rs35524804	T	C	-0.006	0.0273	0.8257	100000	Gingivitis and periodontal diseases || id:finn-b-K11_GINGIVITIS_PERIODONTAL	0.214	finn-b-K11_GINGIVITIS_PERIODONTAL
rs320161	G	A	0.0112	0.0267	0.6751	100000	Gingivitis and periodontal diseases || id:finn-b-K11_GINGIVITIS_PERIODONTAL	0.7696	finn-b-K11_GINGIVITIS_PERIODONTAL
rs2933324	G	A	0.0003	0.0267	0.9904	100000	Gingivitis and periodontal diseases || id:finn-b-K11_GINGIVITIS_PERIODONTAL	0.7726	finn-b-K11_GINGIVITIS_PERIODONTAL
rs682403	A	G	-0.0172	0.0225	0.4432	100000	Gingivitis and periodontal diseases || id:finn-b-K11_GINGIVITIS_PERIODONTAL	0.5274	finn-b-K11_GINGIVITIS_PERIODONTAL
rs592514	T	A	0.0609	0.0339	0.0726106	100000	Gingivitis and periodontal diseases || id:finn-b-K11_GINGIVITIS_PERIODONTAL	0.1262	finn-b-K11_GINGIVITIS_PERIODONTAL
rs7912369	G	A	-0.0136	0.0258	0.5966	100000	Gingivitis and periodontal diseases || id:finn-b-K11_GINGIVITIS_PERIODONTAL	0.7461	finn-b-K11_GINGIVITIS_PERIODONTAL
rs2229594	T	C	-0.0057	0.0321	0.859	100000	Gingivitis and periodontal diseases || id:finn-b-K11_GINGIVITIS_PERIODONTAL	0.8573	finn-b-K11_GINGIVITIS_PERIODONTAL
rs9299345	T	C	0.0314	0.0379	0.4073	100000	Gingivitis and periodontal diseases || id:finn-b-K11_GINGIVITIS_PERIODONTAL	0.09612	finn-b-K11_GINGIVITIS_PERIODONTAL
rs10820045	A	C	0.0182	0.0452	0.6878	100000	Gingivitis and periodontal diseases || id:finn-b-K11_GINGIVITIS_PERIODONTAL	0.06616	finn-b-K11_GINGIVITIS_PERIODONTAL
rs34990336	G	A	-0.0231	0.0294	0.4332	100000	Gingivitis and periodontal diseases || id:finn-b-K11_GINGIVITIS_PERIODONTAL	0.1824	finn-b-K11_GINGIVITIS_PERIODONTAL
rs62570196	C	T	0.1006	0.0562	0.07322	100000	Gingivitis and periodontal diseases || id:finn-b-K11_GINGIVITIS_PERIODONTAL	0.04192	finn-b-K11_GINGIVITIS_PERIODONTAL
rs7862521	T	G	0.005	0.0233	0.8303	100000	Gingivitis and periodontal diseases || id:finn-b-K11_GINGIVITIS_PERIODONTAL	0.4038	finn-b-K11_GINGIVITIS_PERIODONTAL
rs7034891	G	C	-0.0014	0.0229	0.952	100000	Gingivitis and periodontal diseases || id:finn-b-K11_GINGIVITIS_PERIODONTAL	0.5989	finn-b-K11_GINGIVITIS_PERIODONTAL
rs2229917	A	G	0.008	0.0559	0.8857	100000	Gingivitis and periodontal diseases || id:finn-b-K11_GINGIVITIS_PERIODONTAL	0.04215	finn-b-K11_GINGIVITIS_PERIODONTAL
rs739451	C	T	0.0619	0.0276	0.0249902	100000	Gingivitis and periodontal diseases || id:finn-b-K11_GINGIVITIS_PERIODONTAL	0.2081	finn-b-K11_GINGIVITIS_PERIODONTAL
rs495004	C	G	-0.0134	0.0268	0.6181	100000	Gingivitis and periodontal diseases || id:finn-b-K11_GINGIVITIS_PERIODONTAL	0.2268	finn-b-K11_GINGIVITIS_PERIODONTAL
rs112691179	T	C	0.0176	0.0539	0.7437	100000	Gingivitis and periodontal diseases || id:finn-b-K11_GINGIVITIS_PERIODONTAL	0.0451	finn-b-K11_GINGIVITIS_PERIODONTAL
rs2104588	C	T	0.0506	0.0485	0.2972	100000	Gingivitis and periodontal diseases || id:finn-b-K11_GINGIVITIS_PERIODONTAL	0.9437	finn-b-K11_GINGIVITIS_PERIODONTAL
rs61841503	G	A	0.0291	0.0334	0.3839	100000	Gingivitis and periodontal diseases || id:finn-b-K11_GINGIVITIS_PERIODONTAL	0.1297	finn-b-K11_GINGIVITIS_PERIODONTAL
rs7078960	G	A	-0.032	0.0252	0.2049	100000	Gingivitis and periodontal diseases || id:finn-b-K11_GINGIVITIS_PERIODONTAL	0.7073	finn-b-K11_GINGIVITIS_PERIODONTAL
rs11146701	A	G	0.0177	0.0297	0.551001	100000	Gingivitis and periodontal diseases || id:finn-b-K11_GINGIVITIS_PERIODONTAL	0.3433	finn-b-K11_GINGIVITIS_PERIODONTAL
rs10899911	A	G	0.0075	0.0266	0.7791	100000	Gingivitis and periodontal diseases || id:finn-b-K11_GINGIVITIS_PERIODONTAL	0.2344	finn-b-K11_GINGIVITIS_PERIODONTAL
rs1254846	A	G	0.0255	0.0336	0.4471	100000	Gingivitis and periodontal diseases || id:finn-b-K11_GINGIVITIS_PERIODONTAL	0.8557	finn-b-K11_GINGIVITIS_PERIODONTAL
rs112102233	A	G	0.0037	0.0536	0.9446	100000	Gingivitis and periodontal diseases || id:finn-b-K11_GINGIVITIS_PERIODONTAL	0.04657	finn-b-K11_GINGIVITIS_PERIODONTAL
rs4935713	T	C	-0.0104	0.0275	0.7042	100000	Gingivitis and periodontal diseases || id:finn-b-K11_GINGIVITIS_PERIODONTAL	0.2125	finn-b-K11_GINGIVITIS_PERIODONTAL
rs11006576	A	G	-0.0202	0.0227	0.3727	100000	Gingivitis and periodontal diseases || id:finn-b-K11_GINGIVITIS_PERIODONTAL	0.5409	finn-b-K11_GINGIVITIS_PERIODONTAL
rs12098699	G	A	-0.0226	0.0274	0.4107	100000	Gingivitis and periodontal diseases || id:finn-b-K11_GINGIVITIS_PERIODONTAL	0.2125	finn-b-K11_GINGIVITIS_PERIODONTAL
rs4559153	T	C	0.0192	0.0271	0.4792	100000	Gingivitis and periodontal diseases || id:finn-b-K11_GINGIVITIS_PERIODONTAL	0.2193	finn-b-K11_GINGIVITIS_PERIODONTAL
rs73074665	A	T	-0.0466	0.046	0.3114	100000	Gingivitis and periodontal diseases || id:finn-b-K11_GINGIVITIS_PERIODONTAL	0.06393	finn-b-K11_GINGIVITIS_PERIODONTAL
rs66476925	C	G	-0.007	0.0273	0.7969	100000	Gingivitis and periodontal diseases || id:finn-b-K11_GINGIVITIS_PERIODONTAL	0.2153	finn-b-K11_GINGIVITIS_PERIODONTAL
rs62448871	C	A	-0.0148	0.0227	0.513	100000	Gingivitis and periodontal diseases || id:finn-b-K11_GINGIVITIS_PERIODONTAL	0.536	finn-b-K11_GINGIVITIS_PERIODONTAL
rs941000	T	C	-0.0239	0.0234	0.3067	100000	Gingivitis and periodontal diseases || id:finn-b-K11_GINGIVITIS_PERIODONTAL	0.6361	finn-b-K11_GINGIVITIS_PERIODONTAL
rs961091	G	A	0.0004	0.0233	0.9875	100000	Gingivitis and periodontal diseases || id:finn-b-K11_GINGIVITIS_PERIODONTAL	0.3715	finn-b-K11_GINGIVITIS_PERIODONTAL
rs73176030	T	C	0.025	0.0252	0.3207	100000	Gingivitis and periodontal diseases || id:finn-b-K11_GINGIVITIS_PERIODONTAL	0.2723	finn-b-K11_GINGIVITIS_PERIODONTAL
rs41816	A	G	0.0054	0.0245	0.8249	100000	Gingivitis and periodontal diseases || id:finn-b-K11_GINGIVITIS_PERIODONTAL	0.301	finn-b-K11_GINGIVITIS_PERIODONTAL
rs62478832	T	A	-0.0089	0.0237	0.7062	100000	Gingivitis and periodontal diseases || id:finn-b-K11_GINGIVITIS_PERIODONTAL	0.3407	finn-b-K11_GINGIVITIS_PERIODONTAL
rs2906787	C	T	0.0024	0.0468	0.959	100000	Gingivitis and periodontal diseases || id:finn-b-K11_GINGIVITIS_PERIODONTAL	0.939	finn-b-K11_GINGIVITIS_PERIODONTAL
rs10233278	T	C	0.0268	0.0227	0.2372	100000	Gingivitis and periodontal diseases || id:finn-b-K11_GINGIVITIS_PERIODONTAL	0.5555	finn-b-K11_GINGIVITIS_PERIODONTAL
rs11547158	A	G	-0.042	0.0331	0.2042	100000	Gingivitis and periodontal diseases || id:finn-b-K11_GINGIVITIS_PERIODONTAL	0.1346	finn-b-K11_GINGIVITIS_PERIODONTAL
rs1819812	G	T	-0.0312	0.0507	0.537901	100000	Gingivitis and periodontal diseases || id:finn-b-K11_GINGIVITIS_PERIODONTAL	0.05291	finn-b-K11_GINGIVITIS_PERIODONTAL
rs79082720	C	G	0.0445	0.0522	0.3937	100000	Gingivitis and periodontal diseases || id:finn-b-K11_GINGIVITIS_PERIODONTAL	0.04874	finn-b-K11_GINGIVITIS_PERIODONTAL
rs11770593	G	T	0.0396	0.0228	0.0826704	100000	Gingivitis and periodontal diseases || id:finn-b-K11_GINGIVITIS_PERIODONTAL	0.5707	finn-b-K11_GINGIVITIS_PERIODONTAL
rs11979110	T	C	-0.0019	0.0225	0.932	100000	Gingivitis and periodontal diseases || id:finn-b-K11_GINGIVITIS_PERIODONTAL	0.4636	finn-b-K11_GINGIVITIS_PERIODONTAL
rs10276776	A	G	-0.0117	0.043	0.785599	100000	Gingivitis and periodontal diseases || id:finn-b-K11_GINGIVITIS_PERIODONTAL	0.07322	finn-b-K11_GINGIVITIS_PERIODONTAL
rs4492265	G	A	-0.0318	0.0245	0.1956	100000	Gingivitis and periodontal diseases || id:finn-b-K11_GINGIVITIS_PERIODONTAL	0.6954	finn-b-K11_GINGIVITIS_PERIODONTAL
rs17168302	G	A	-0.0387	0.0365	0.2891	100000	Gingivitis and periodontal diseases || id:finn-b-K11_GINGIVITIS_PERIODONTAL	0.1066	finn-b-K11_GINGIVITIS_PERIODONTAL
rs7784490	G	C	-0.0151	0.0238	0.5254	100000	Gingivitis and periodontal diseases || id:finn-b-K11_GINGIVITIS_PERIODONTAL	0.6679	finn-b-K11_GINGIVITIS_PERIODONTAL
rs13238712	G	T	-0.02	0.0597	0.7381	100000	Gingivitis and periodontal diseases || id:finn-b-K11_GINGIVITIS_PERIODONTAL	0.03718	finn-b-K11_GINGIVITIS_PERIODONTAL
rs10236678	A	G	-0.0023	0.0268	0.9323	100000	Gingivitis and periodontal diseases || id:finn-b-K11_GINGIVITIS_PERIODONTAL	0.7709	finn-b-K11_GINGIVITIS_PERIODONTAL
rs322296	G	A	-0.0267	0.0427	0.5308	100000	Gingivitis and periodontal diseases || id:finn-b-K11_GINGIVITIS_PERIODONTAL	0.07439	finn-b-K11_GINGIVITIS_PERIODONTAL
rs60254196	G	A	0.0039	0.0226	0.8615	100000	Gingivitis and periodontal diseases || id:finn-b-K11_GINGIVITIS_PERIODONTAL	0.5351	finn-b-K11_GINGIVITIS_PERIODONTAL
rs2435610	A	C	0.0354	0.0259	0.1717	100000	Gingivitis and periodontal diseases || id:finn-b-K11_GINGIVITIS_PERIODONTAL	0.2517	finn-b-K11_GINGIVITIS_PERIODONTAL
rs768253	T	G	-0.0107	0.0226	0.636499	100000	Gingivitis and periodontal diseases || id:finn-b-K11_GINGIVITIS_PERIODONTAL	0.4393	finn-b-K11_GINGIVITIS_PERIODONTAL
rs7011780	C	A	-0.0342	0.0323	0.2887	100000	Gingivitis and periodontal diseases || id:finn-b-K11_GINGIVITIS_PERIODONTAL	0.1416	finn-b-K11_GINGIVITIS_PERIODONTAL
rs116151565	A	G	0.0257	0.0348	0.4603	100000	Gingivitis and periodontal diseases || id:finn-b-K11_GINGIVITIS_PERIODONTAL	0.1222	finn-b-K11_GINGIVITIS_PERIODONTAL
rs34169081	C	T	-0.0484	0.0319	0.1294	100000	Gingivitis and periodontal diseases || id:finn-b-K11_GINGIVITIS_PERIODONTAL	0.1451	finn-b-K11_GINGIVITIS_PERIODONTAL
rs1962916	G	A	-0.0594	0.0232	0.01053	100000	Gingivitis and periodontal diseases || id:finn-b-K11_GINGIVITIS_PERIODONTAL	0.5989	finn-b-K11_GINGIVITIS_PERIODONTAL
rs13275750	T	C	0.0138	0.037	0.708101	100000	Gingivitis and periodontal diseases || id:finn-b-K11_GINGIVITIS_PERIODONTAL	0.1033	finn-b-K11_GINGIVITIS_PERIODONTAL
rs11783357	T	C	-0.043	0.0254	0.0899705	100000	Gingivitis and periodontal diseases || id:finn-b-K11_GINGIVITIS_PERIODONTAL	0.7299	finn-b-K11_GINGIVITIS_PERIODONTAL
rs2236547	T	C	-0.0378	0.0296	0.2007	100000	Gingivitis and periodontal diseases || id:finn-b-K11_GINGIVITIS_PERIODONTAL	0.174	finn-b-K11_GINGIVITIS_PERIODONTAL
rs1571225	T	C	-0.0078	0.0303	0.7964	100000	Gingivitis and periodontal diseases || id:finn-b-K11_GINGIVITIS_PERIODONTAL	0.8346	finn-b-K11_GINGIVITIS_PERIODONTAL
rs4333664	T	C	-0.0089	0.0226	0.693999	100000	Gingivitis and periodontal diseases || id:finn-b-K11_GINGIVITIS_PERIODONTAL	0.4349	finn-b-K11_GINGIVITIS_PERIODONTAL
rs573933	T	C	0.0489	0.0365	0.1794	100000	Gingivitis and periodontal diseases || id:finn-b-K11_GINGIVITIS_PERIODONTAL	0.1065	finn-b-K11_GINGIVITIS_PERIODONTAL
rs12377846	C	A	-0.0736	0.0667	0.2699	100000	Gingivitis and periodontal diseases || id:finn-b-K11_GINGIVITIS_PERIODONTAL	0.0285	finn-b-K11_GINGIVITIS_PERIODONTAL
rs12002250	A	C	-0.0849	0.0555	0.1259	100000	Gingivitis and periodontal diseases || id:finn-b-K11_GINGIVITIS_PERIODONTAL	0.04293	finn-b-K11_GINGIVITIS_PERIODONTAL
rs7043141	T	G	0.031	0.0325	0.3397	100000	Gingivitis and periodontal diseases || id:finn-b-K11_GINGIVITIS_PERIODONTAL	0.141	finn-b-K11_GINGIVITIS_PERIODONTAL
rs113884518	T	C	-0.1232	0.0733	0.0928004	100000	Gingivitis and periodontal diseases || id:finn-b-K11_GINGIVITIS_PERIODONTAL	0.02406	finn-b-K11_GINGIVITIS_PERIODONTAL
rs2482516	C	T	-0.0134	0.027	0.6201	100000	Gingivitis and periodontal diseases || id:finn-b-K11_GINGIVITIS_PERIODONTAL	0.2263	finn-b-K11_GINGIVITIS_PERIODONTAL
rs10738747	A	G	0.0058	0.0227	0.7994	100000	Gingivitis and periodontal diseases || id:finn-b-K11_GINGIVITIS_PERIODONTAL	0.565	finn-b-K11_GINGIVITIS_PERIODONTAL
rs1810052	A	G	0.0415	0.032	0.195	100000	Gingivitis and periodontal diseases || id:finn-b-K11_GINGIVITIS_PERIODONTAL	0.8574	finn-b-K11_GINGIVITIS_PERIODONTAL
rs3750889	T	C	-0.019	0.0228	0.4042	100000	Gingivitis and periodontal diseases || id:finn-b-K11_GINGIVITIS_PERIODONTAL	0.5791	finn-b-K11_GINGIVITIS_PERIODONTAL
rs57193778	G	A	-0.0002	0.0348	0.9948	100000	Gingivitis and periodontal diseases || id:finn-b-K11_GINGIVITIS_PERIODONTAL	0.1176	finn-b-K11_GINGIVITIS_PERIODONTAL
rs11166701	G	A	-0.0041	0.0225	0.856	100000	Gingivitis and periodontal diseases || id:finn-b-K11_GINGIVITIS_PERIODONTAL	0.5104	finn-b-K11_GINGIVITIS_PERIODONTAL
rs10123164	T	C	0.0026	0.0237	0.9121	100000	Gingivitis and periodontal diseases || id:finn-b-K11_GINGIVITIS_PERIODONTAL	0.659	finn-b-K11_GINGIVITIS_PERIODONTAL
rs117452796	A	G	-0.0553	0.0647	0.393	100000	Gingivitis and periodontal diseases || id:finn-b-K11_GINGIVITIS_PERIODONTAL	0.0313	finn-b-K11_GINGIVITIS_PERIODONTAL
rs61895387	T	A	0.045	0.0486	0.3553	100000	Gingivitis and periodontal diseases || id:finn-b-K11_GINGIVITIS_PERIODONTAL	0.05749	finn-b-K11_GINGIVITIS_PERIODONTAL
rs61898819	A	T	-0.0428	0.0286	0.1341	100000	Gingivitis and periodontal diseases || id:finn-b-K11_GINGIVITIS_PERIODONTAL	0.1908	finn-b-K11_GINGIVITIS_PERIODONTAL
rs10848471	A	C	0.01	0.0308	0.7457	100000	Gingivitis and periodontal diseases || id:finn-b-K11_GINGIVITIS_PERIODONTAL	0.1613	finn-b-K11_GINGIVITIS_PERIODONTAL
rs325705	A	G	-0.0119	0.0226	0.5991	100000	Gingivitis and periodontal diseases || id:finn-b-K11_GINGIVITIS_PERIODONTAL	0.5339	finn-b-K11_GINGIVITIS_PERIODONTAL
rs10832975	G	C	0.0408	0.023	0.0765508	100000	Gingivitis and periodontal diseases || id:finn-b-K11_GINGIVITIS_PERIODONTAL	0.391	finn-b-K11_GINGIVITIS_PERIODONTAL
rs11607472	A	G	-0.0377	0.0446	0.3982	100000	Gingivitis and periodontal diseases || id:finn-b-K11_GINGIVITIS_PERIODONTAL	0.06792	finn-b-K11_GINGIVITIS_PERIODONTAL
rs505128	C	T	-0.0043	0.0246	0.8611	100000	Gingivitis and periodontal diseases || id:finn-b-K11_GINGIVITIS_PERIODONTAL	0.3017	finn-b-K11_GINGIVITIS_PERIODONTAL
rs12807499	A	G	-0.0695	0.0384	0.0701601	100000	Gingivitis and periodontal diseases || id:finn-b-K11_GINGIVITIS_PERIODONTAL	0.09717	finn-b-K11_GINGIVITIS_PERIODONTAL
rs16910295	T	C	-0.0116	0.0497	0.8151	100000	Gingivitis and periodontal diseases || id:finn-b-K11_GINGIVITIS_PERIODONTAL	0.05524	finn-b-K11_GINGIVITIS_PERIODONTAL
rs12417956	C	G	-0.0227	0.0251	0.3644	100000	Gingivitis and periodontal diseases || id:finn-b-K11_GINGIVITIS_PERIODONTAL	0.2751	finn-b-K11_GINGIVITIS_PERIODONTAL
rs2393782	G	C	-0.0091	0.0287	0.7508	100000	Gingivitis and periodontal diseases || id:finn-b-K11_GINGIVITIS_PERIODONTAL	0.809	finn-b-K11_GINGIVITIS_PERIODONTAL
rs367480	A	G	-0.0088	0.0234	0.7083	100000	Gingivitis and periodontal diseases || id:finn-b-K11_GINGIVITIS_PERIODONTAL	0.6416	finn-b-K11_GINGIVITIS_PERIODONTAL
rs62551178	C	T	0.0133	0.0302	0.6584	100000	Gingivitis and periodontal diseases || id:finn-b-K11_GINGIVITIS_PERIODONTAL	0.1665	finn-b-K11_GINGIVITIS_PERIODONTAL
rs10981640	A	C	-0.0088	0.0297	0.7681	100000	Gingivitis and periodontal diseases || id:finn-b-K11_GINGIVITIS_PERIODONTAL	0.1762	finn-b-K11_GINGIVITIS_PERIODONTAL
rs61249479	A	C	0.0586	0.031	0.05886	100000	Gingivitis and periodontal diseases || id:finn-b-K11_GINGIVITIS_PERIODONTAL	0.1548	finn-b-K11_GINGIVITIS_PERIODONTAL
rs55707116	C	A	-0.0722	0.0425	0.0891292	100000	Gingivitis and periodontal diseases || id:finn-b-K11_GINGIVITIS_PERIODONTAL	0.07473	finn-b-K11_GINGIVITIS_PERIODONTAL
rs2136103	T	C	0.0043	0.0254	0.8662	100000	Gingivitis and periodontal diseases || id:finn-b-K11_GINGIVITIS_PERIODONTAL	0.2666	finn-b-K11_GINGIVITIS_PERIODONTAL
rs11992182	A	C	0.0049	0.0269	0.8559	100000	Gingivitis and periodontal diseases || id:finn-b-K11_GINGIVITIS_PERIODONTAL	0.2224	finn-b-K11_GINGIVITIS_PERIODONTAL
rs7000832	A	C	-0.0263	0.0234	0.2602	100000	Gingivitis and periodontal diseases || id:finn-b-K11_GINGIVITIS_PERIODONTAL	0.3972	finn-b-K11_GINGIVITIS_PERIODONTAL
rs9694714	C	G	-0.0075	0.0225	0.7388	100000	Gingivitis and periodontal diseases || id:finn-b-K11_GINGIVITIS_PERIODONTAL	0.4829	finn-b-K11_GINGIVITIS_PERIODONTAL
rs11986537	T	C	0.0163	0.0255	0.523	100000	Gingivitis and periodontal diseases || id:finn-b-K11_GINGIVITIS_PERIODONTAL	0.2609	finn-b-K11_GINGIVITIS_PERIODONTAL
rs78362376	G	C	-0.0333	0.0336	0.3221	100000	Gingivitis and periodontal diseases || id:finn-b-K11_GINGIVITIS_PERIODONTAL	0.1275	finn-b-K11_GINGIVITIS_PERIODONTAL
rs72676854	T	C	-0.0276	0.051	0.588	100000	Gingivitis and periodontal diseases || id:finn-b-K11_GINGIVITIS_PERIODONTAL	0.05312	finn-b-K11_GINGIVITIS_PERIODONTAL
rs10113323	G	A	-0.0259	0.0231	0.2627	100000	Gingivitis and periodontal diseases || id:finn-b-K11_GINGIVITIS_PERIODONTAL	0.3817	finn-b-K11_GINGIVITIS_PERIODONTAL
rs13257050	A	C	-0.001	0.0254	0.9694	100000	Gingivitis and periodontal diseases || id:finn-b-K11_GINGIVITIS_PERIODONTAL	0.7324	finn-b-K11_GINGIVITIS_PERIODONTAL
rs78014650	C	T	-0.0464	0.0334	0.1641	100000	Gingivitis and periodontal diseases || id:finn-b-K11_GINGIVITIS_PERIODONTAL	0.1312	finn-b-K11_GINGIVITIS_PERIODONTAL
rs10093861	G	A	0.0045	0.0229	0.8441	100000	Gingivitis and periodontal diseases || id:finn-b-K11_GINGIVITIS_PERIODONTAL	0.4077	finn-b-K11_GINGIVITIS_PERIODONTAL
rs4731451	G	A	0.0166	0.0241	0.4917	100000	Gingivitis and periodontal diseases || id:finn-b-K11_GINGIVITIS_PERIODONTAL	0.3163	finn-b-K11_GINGIVITIS_PERIODONTAL
rs117347059	G	C	0.0147	0.029	0.611499	100000	Gingivitis and periodontal diseases || id:finn-b-K11_GINGIVITIS_PERIODONTAL	0.1879	finn-b-K11_GINGIVITIS_PERIODONTAL
rs73146738	A	G	-0.0455	0.0287	0.113	100000	Gingivitis and periodontal diseases || id:finn-b-K11_GINGIVITIS_PERIODONTAL	0.1881	finn-b-K11_GINGIVITIS_PERIODONTAL
rs11772301	T	G	0.0123	0.0279	0.6609	100000	Gingivitis and periodontal diseases || id:finn-b-K11_GINGIVITIS_PERIODONTAL	0.2067	finn-b-K11_GINGIVITIS_PERIODONTAL
rs28696126	T	A	-0.0149	0.0336	0.657201	100000	Gingivitis and periodontal diseases || id:finn-b-K11_GINGIVITIS_PERIODONTAL	0.8715	finn-b-K11_GINGIVITIS_PERIODONTAL
rs12673420	G	A	0.0018	0.0224	0.9373	100000	Gingivitis and periodontal diseases || id:finn-b-K11_GINGIVITIS_PERIODONTAL	0.4991	finn-b-K11_GINGIVITIS_PERIODONTAL
rs4717625	G	A	0.0262	0.0272	0.335	100000	Gingivitis and periodontal diseases || id:finn-b-K11_GINGIVITIS_PERIODONTAL	0.2202	finn-b-K11_GINGIVITIS_PERIODONTAL
rs6923695	T	G	0.0246	0.045	0.583899	100000	Gingivitis and periodontal diseases || id:finn-b-K11_GINGIVITIS_PERIODONTAL	0.06662	finn-b-K11_GINGIVITIS_PERIODONTAL
rs1576241	A	G	0.0186	0.0231	0.4223	100000	Gingivitis and periodontal diseases || id:finn-b-K11_GINGIVITIS_PERIODONTAL	0.3807	finn-b-K11_GINGIVITIS_PERIODONTAL
rs1145877	G	A	-0.0285	0.0326	0.3819	100000	Gingivitis and periodontal diseases || id:finn-b-K11_GINGIVITIS_PERIODONTAL	0.8624	finn-b-K11_GINGIVITIS_PERIODONTAL
rs9451310	G	C	-0.0213	0.0247	0.3886	100000	Gingivitis and periodontal diseases || id:finn-b-K11_GINGIVITIS_PERIODONTAL	0.3337	finn-b-K11_GINGIVITIS_PERIODONTAL
rs2171249	C	T	0.0358	0.0437	0.4131	100000	Gingivitis and periodontal diseases || id:finn-b-K11_GINGIVITIS_PERIODONTAL	0.0742	finn-b-K11_GINGIVITIS_PERIODONTAL
rs117158611	G	C	0.0205	0.0507	0.6857	100000	Gingivitis and periodontal diseases || id:finn-b-K11_GINGIVITIS_PERIODONTAL	0.0522	finn-b-K11_GINGIVITIS_PERIODONTAL
rs17730011	G	A	-0.0139	0.0274	0.612099	100000	Gingivitis and periodontal diseases || id:finn-b-K11_GINGIVITIS_PERIODONTAL	0.2154	finn-b-K11_GINGIVITIS_PERIODONTAL
rs946119	T	C	0.0057	0.0377	0.8791	100000	Gingivitis and periodontal diseases || id:finn-b-K11_GINGIVITIS_PERIODONTAL	0.09878	finn-b-K11_GINGIVITIS_PERIODONTAL
rs7752361	G	A	0.0132	0.0225	0.558399	100000	Gingivitis and periodontal diseases || id:finn-b-K11_GINGIVITIS_PERIODONTAL	0.5174	finn-b-K11_GINGIVITIS_PERIODONTAL
rs10943378	A	G	-0.0349	0.027	0.1963	100000	Gingivitis and periodontal diseases || id:finn-b-K11_GINGIVITIS_PERIODONTAL	0.2202	finn-b-K11_GINGIVITIS_PERIODONTAL
rs17553786	T	C	0.073	0.0387	0.0593103	100000	Gingivitis and periodontal diseases || id:finn-b-K11_GINGIVITIS_PERIODONTAL	0.09347	finn-b-K11_GINGIVITIS_PERIODONTAL
rs9389714	C	T	0.0148	0.0395	0.707801	100000	Gingivitis and periodontal diseases || id:finn-b-K11_GINGIVITIS_PERIODONTAL	0.08814	finn-b-K11_GINGIVITIS_PERIODONTAL
rs13203138	C	A	0.0142	0.0339	0.676	100000	Gingivitis and periodontal diseases || id:finn-b-K11_GINGIVITIS_PERIODONTAL	0.1345	finn-b-K11_GINGIVITIS_PERIODONTAL
rs10274562	C	T	-0.0312	0.0231	0.1775	100000	Gingivitis and periodontal diseases || id:finn-b-K11_GINGIVITIS_PERIODONTAL	0.3807	finn-b-K11_GINGIVITIS_PERIODONTAL
rs61264131	A	C	0.0086	0.0382	0.822	100000	Gingivitis and periodontal diseases || id:finn-b-K11_GINGIVITIS_PERIODONTAL	0.09684	finn-b-K11_GINGIVITIS_PERIODONTAL
rs12110522	T	A	-0.0071	0.0232	0.7583	100000	Gingivitis and periodontal diseases || id:finn-b-K11_GINGIVITIS_PERIODONTAL	0.3759	finn-b-K11_GINGIVITIS_PERIODONTAL
rs75326254	C	T	0.0144	0.0474	0.7611	100000	Gingivitis and periodontal diseases || id:finn-b-K11_GINGIVITIS_PERIODONTAL	0.05897	finn-b-K11_GINGIVITIS_PERIODONTAL
rs528874	G	T	0.0241	0.0248	0.3319	100000	Gingivitis and periodontal diseases || id:finn-b-K11_GINGIVITIS_PERIODONTAL	0.3019	finn-b-K11_GINGIVITIS_PERIODONTAL
rs11809762	G	A	-0.0054	0.0285	0.8499	100000	Gingivitis and periodontal diseases || id:finn-b-K11_GINGIVITIS_PERIODONTAL	0.1918	finn-b-K11_GINGIVITIS_PERIODONTAL
rs115043014	G	A	0.0498	0.0857	0.561	100000	Gingivitis and periodontal diseases || id:finn-b-K11_GINGIVITIS_PERIODONTAL	0.01732	finn-b-K11_GINGIVITIS_PERIODONTAL
rs12565327	A	G	0.0355	0.0386	0.3576	100000	Gingivitis and periodontal diseases || id:finn-b-K11_GINGIVITIS_PERIODONTAL	0.09713	finn-b-K11_GINGIVITIS_PERIODONTAL
rs6684536	T	C	0.0109	0.0249	0.6607	100000	Gingivitis and periodontal diseases || id:finn-b-K11_GINGIVITIS_PERIODONTAL	0.2857	finn-b-K11_GINGIVITIS_PERIODONTAL
rs12041621	A	G	0.0067	0.028	0.8093	100000	Gingivitis and periodontal diseases || id:finn-b-K11_GINGIVITIS_PERIODONTAL	0.2051	finn-b-K11_GINGIVITIS_PERIODONTAL
rs752704	C	T	0.0254	0.0226	0.261	100000	Gingivitis and periodontal diseases || id:finn-b-K11_GINGIVITIS_PERIODONTAL	0.4401	finn-b-K11_GINGIVITIS_PERIODONTAL
rs111544141	T	A	0.052	0.0425	0.2212	100000	Gingivitis and periodontal diseases || id:finn-b-K11_GINGIVITIS_PERIODONTAL	0.07759	finn-b-K11_GINGIVITIS_PERIODONTAL
rs1884466	C	T	0.0187	0.0226	0.4081	100000	Gingivitis and periodontal diseases || id:finn-b-K11_GINGIVITIS_PERIODONTAL	0.5193	finn-b-K11_GINGIVITIS_PERIODONTAL
rs76724913	T	G	0.0309	0.0382	0.4182	100000	Gingivitis and periodontal diseases || id:finn-b-K11_GINGIVITIS_PERIODONTAL	0.0976	finn-b-K11_GINGIVITIS_PERIODONTAL
rs12144792	C	T	-0.0081	0.0232	0.728299	100000	Gingivitis and periodontal diseases || id:finn-b-K11_GINGIVITIS_PERIODONTAL	0.376	finn-b-K11_GINGIVITIS_PERIODONTAL
rs11207728	A	G	0.0627	0.0303	0.03879	100000	Gingivitis and periodontal diseases || id:finn-b-K11_GINGIVITIS_PERIODONTAL	0.837	finn-b-K11_GINGIVITIS_PERIODONTAL
rs1926302	G	A	0.0334	0.0271	0.2167	100000	Gingivitis and periodontal diseases || id:finn-b-K11_GINGIVITIS_PERIODONTAL	0.2255	finn-b-K11_GINGIVITIS_PERIODONTAL
rs12031543	T	C	-0.002	0.033	0.9509	100000	Gingivitis and periodontal diseases || id:finn-b-K11_GINGIVITIS_PERIODONTAL	0.1387	finn-b-K11_GINGIVITIS_PERIODONTAL
rs7538034	T	G	-0.0094	0.0305	0.7573	100000	Gingivitis and periodontal diseases || id:finn-b-K11_GINGIVITIS_PERIODONTAL	0.1638	finn-b-K11_GINGIVITIS_PERIODONTAL
rs11264403	G	A	0.0154	0.0426	0.7171	100000	Gingivitis and periodontal diseases || id:finn-b-K11_GINGIVITIS_PERIODONTAL	0.07534	finn-b-K11_GINGIVITIS_PERIODONTAL
rs12116657	C	A	0.062	0.0323	0.0549604	100000	Gingivitis and periodontal diseases || id:finn-b-K11_GINGIVITIS_PERIODONTAL	0.1415	finn-b-K11_GINGIVITIS_PERIODONTAL
rs12131224	C	T	0.0571	0.0362	0.115	100000	Gingivitis and periodontal diseases || id:finn-b-K11_GINGIVITIS_PERIODONTAL	0.1091	finn-b-K11_GINGIVITIS_PERIODONTAL
rs61801633	A	G	0.032	0.031	0.3021	100000	Gingivitis and periodontal diseases || id:finn-b-K11_GINGIVITIS_PERIODONTAL	0.1551	finn-b-K11_GINGIVITIS_PERIODONTAL
rs11694441	A	C	-0.0152	0.028	0.5875	100000	Gingivitis and periodontal diseases || id:finn-b-K11_GINGIVITIS_PERIODONTAL	0.2013	finn-b-K11_GINGIVITIS_PERIODONTAL
rs12996055	A	C	0.0264	0.0256	0.3035	100000	Gingivitis and periodontal diseases || id:finn-b-K11_GINGIVITIS_PERIODONTAL	0.2679	finn-b-K11_GINGIVITIS_PERIODONTAL
rs1814009	A	G	0.06	0.0288	0.0368697	100000	Gingivitis and periodontal diseases || id:finn-b-K11_GINGIVITIS_PERIODONTAL	0.1873	finn-b-K11_GINGIVITIS_PERIODONTAL
rs4848741	G	A	0.0125	0.0263	0.6342	100000	Gingivitis and periodontal diseases || id:finn-b-K11_GINGIVITIS_PERIODONTAL	0.7616	finn-b-K11_GINGIVITIS_PERIODONTAL
rs1530559	G	A	-0.0159	0.0227	0.4832	100000	Gingivitis and periodontal diseases || id:finn-b-K11_GINGIVITIS_PERIODONTAL	0.4634	finn-b-K11_GINGIVITIS_PERIODONTAL
rs166849	A	G	0.0278	0.0228	0.2223	100000	Gingivitis and periodontal diseases || id:finn-b-K11_GINGIVITIS_PERIODONTAL	0.5862	finn-b-K11_GINGIVITIS_PERIODONTAL
rs893394	G	A	-0.0176	0.0228	0.4385	100000	Gingivitis and periodontal diseases || id:finn-b-K11_GINGIVITIS_PERIODONTAL	0.4534	finn-b-K11_GINGIVITIS_PERIODONTAL
rs12623651	A	C	0.0048	0.0239	0.8414	100000	Gingivitis and periodontal diseases || id:finn-b-K11_GINGIVITIS_PERIODONTAL	0.3343	finn-b-K11_GINGIVITIS_PERIODONTAL
rs62135856	A	G	0.0549	0.0485	0.2583	100000	Gingivitis and periodontal diseases || id:finn-b-K11_GINGIVITIS_PERIODONTAL	0.0571	finn-b-K11_GINGIVITIS_PERIODONTAL
rs6726833	C	A	-0.015	0.0417	0.7188	100000	Gingivitis and periodontal diseases || id:finn-b-K11_GINGIVITIS_PERIODONTAL	0.07843	finn-b-K11_GINGIVITIS_PERIODONTAL
rs57711736	A	G	-0.0134	0.029	0.6438	100000	Gingivitis and periodontal diseases || id:finn-b-K11_GINGIVITIS_PERIODONTAL	0.1867	finn-b-K11_GINGIVITIS_PERIODONTAL
rs1011345	C	T	-0.0291	0.0346	0.4016	100000	Gingivitis and periodontal diseases || id:finn-b-K11_GINGIVITIS_PERIODONTAL	0.1187	finn-b-K11_GINGIVITIS_PERIODONTAL
rs75949021	T	C	0.0584	0.0569	0.3052	100000	Gingivitis and periodontal diseases || id:finn-b-K11_GINGIVITIS_PERIODONTAL	0.03981	finn-b-K11_GINGIVITIS_PERIODONTAL
rs6729788	G	T	0.0456	0.0225	0.0428302	100000	Gingivitis and periodontal diseases || id:finn-b-K11_GINGIVITIS_PERIODONTAL	0.5348	finn-b-K11_GINGIVITIS_PERIODONTAL
rs6748817	G	A	0.0053	0.0339	0.8749	100000	Gingivitis and periodontal diseases || id:finn-b-K11_GINGIVITIS_PERIODONTAL	0.8723	finn-b-K11_GINGIVITIS_PERIODONTAL
rs72894957	G	A	0.1035	0.0746	0.1655	100000	Gingivitis and periodontal diseases || id:finn-b-K11_GINGIVITIS_PERIODONTAL	0.02271	finn-b-K11_GINGIVITIS_PERIODONTAL
rs10497836	T	C	-0.045	0.0274	0.1011	100000	Gingivitis and periodontal diseases || id:finn-b-K11_GINGIVITIS_PERIODONTAL	0.7884	finn-b-K11_GINGIVITIS_PERIODONTAL
rs13009600	A	G	-0.0117	0.0233	0.6163	100000	Gingivitis and periodontal diseases || id:finn-b-K11_GINGIVITIS_PERIODONTAL	0.3727	finn-b-K11_GINGIVITIS_PERIODONTAL
rs934940	A	C	0.0303	0.033	0.3596	100000	Gingivitis and periodontal diseases || id:finn-b-K11_GINGIVITIS_PERIODONTAL	0.1332	finn-b-K11_GINGIVITIS_PERIODONTAL
rs11691923	G	A	0.025	0.0225	0.266	100000	Gingivitis and periodontal diseases || id:finn-b-K11_GINGIVITIS_PERIODONTAL	0.4789	finn-b-K11_GINGIVITIS_PERIODONTAL
rs11890098	A	G	-0.0031	0.0251	0.9011	100000	Gingivitis and periodontal diseases || id:finn-b-K11_GINGIVITIS_PERIODONTAL	0.2777	finn-b-K11_GINGIVITIS_PERIODONTAL
rs78383039	T	C	-0.024	0.0569	0.6726	100000	Gingivitis and periodontal diseases || id:finn-b-K11_GINGIVITIS_PERIODONTAL	0.04077	finn-b-K11_GINGIVITIS_PERIODONTAL
rs114279581	A	G	-0.0291	0.0426	0.4942	100000	Gingivitis and periodontal diseases || id:finn-b-K11_GINGIVITIS_PERIODONTAL	0.07512	finn-b-K11_GINGIVITIS_PERIODONTAL
rs13024781	T	C	-0.0558	0.0226	0.01344	100000	Gingivitis and periodontal diseases || id:finn-b-K11_GINGIVITIS_PERIODONTAL	0.5201	finn-b-K11_GINGIVITIS_PERIODONTAL
rs76784716	A	G	-0.0197	0.0355	0.5783	100000	Gingivitis and periodontal diseases || id:finn-b-K11_GINGIVITIS_PERIODONTAL	0.1139	finn-b-K11_GINGIVITIS_PERIODONTAL
rs12509763	C	G	-0.0252	0.0382	0.51	100000	Gingivitis and periodontal diseases || id:finn-b-K11_GINGIVITIS_PERIODONTAL	0.09568	finn-b-K11_GINGIVITIS_PERIODONTAL
rs9818008	C	A	-0.0626	0.0272	0.02121	100000	Gingivitis and periodontal diseases || id:finn-b-K11_GINGIVITIS_PERIODONTAL	0.7814	finn-b-K11_GINGIVITIS_PERIODONTAL
rs1426266	C	T	0.033	0.0253	0.1925	100000	Gingivitis and periodontal diseases || id:finn-b-K11_GINGIVITIS_PERIODONTAL	0.7275	finn-b-K11_GINGIVITIS_PERIODONTAL
rs116270582	T	A	0.0213	0.056	0.7032	100000	Gingivitis and periodontal diseases || id:finn-b-K11_GINGIVITIS_PERIODONTAL	0.04717	finn-b-K11_GINGIVITIS_PERIODONTAL
rs7631304	G	A	-0.0165	0.0315	0.5994	100000	Gingivitis and periodontal diseases || id:finn-b-K11_GINGIVITIS_PERIODONTAL	0.1486	finn-b-K11_GINGIVITIS_PERIODONTAL
rs2898979	G	C	-0.0787	0.0317	0.0130599	100000	Gingivitis and periodontal diseases || id:finn-b-K11_GINGIVITIS_PERIODONTAL	0.1487	finn-b-K11_GINGIVITIS_PERIODONTAL
rs73240572	C	T	-0.0146	0.0228	0.5223	100000	Gingivitis and periodontal diseases || id:finn-b-K11_GINGIVITIS_PERIODONTAL	0.4265	finn-b-K11_GINGIVITIS_PERIODONTAL
rs6828768	C	T	0.0024	0.0225	0.9164	100000	Gingivitis and periodontal diseases || id:finn-b-K11_GINGIVITIS_PERIODONTAL	0.4682	finn-b-K11_GINGIVITIS_PERIODONTAL
rs115602804	G	A	-0.0503	0.0365	0.1683	100000	Gingivitis and periodontal diseases || id:finn-b-K11_GINGIVITIS_PERIODONTAL	0.1074	finn-b-K11_GINGIVITIS_PERIODONTAL
rs10024750	C	T	-0.0446	0.0228	0.0501199	100000	Gingivitis and periodontal diseases || id:finn-b-K11_GINGIVITIS_PERIODONTAL	0.5889	finn-b-K11_GINGIVITIS_PERIODONTAL
rs2276875	A	G	-0.0178	0.0259	0.492	100000	Gingivitis and periodontal diseases || id:finn-b-K11_GINGIVITIS_PERIODONTAL	0.2605	finn-b-K11_GINGIVITIS_PERIODONTAL
rs73883469	T	A	-0.0268	0.0292	0.3575	100000	Gingivitis and periodontal diseases || id:finn-b-K11_GINGIVITIS_PERIODONTAL	0.181	finn-b-K11_GINGIVITIS_PERIODONTAL
rs115309509	A	T	-0.0058	0.041	0.8882	100000	Gingivitis and periodontal diseases || id:finn-b-K11_GINGIVITIS_PERIODONTAL	0.08362	finn-b-K11_GINGIVITIS_PERIODONTAL
rs11721919	G	C	0.0138	0.0236	0.5576	100000	Gingivitis and periodontal diseases || id:finn-b-K11_GINGIVITIS_PERIODONTAL	0.599	finn-b-K11_GINGIVITIS_PERIODONTAL
rs4693197	A	G	0.0025	0.0319	0.9368	100000	Gingivitis and periodontal diseases || id:finn-b-K11_GINGIVITIS_PERIODONTAL	0.1458	finn-b-K11_GINGIVITIS_PERIODONTAL
rs17665612	G	C	-0.0428	0.0286	0.1349	100000	Gingivitis and periodontal diseases || id:finn-b-K11_GINGIVITIS_PERIODONTAL	0.1915	finn-b-K11_GINGIVITIS_PERIODONTAL
rs61798216	G	A	0.0815	0.0451	0.0705407	100000	Gingivitis and periodontal diseases || id:finn-b-K11_GINGIVITIS_PERIODONTAL	0.06733	finn-b-K11_GINGIVITIS_PERIODONTAL
rs11736617	G	A	-0.0086	0.049	0.8604	100000	Gingivitis and periodontal diseases || id:finn-b-K11_GINGIVITIS_PERIODONTAL	0.05544	finn-b-K11_GINGIVITIS_PERIODONTAL
rs2014785	T	C	0.0391	0.0229	0.0873394	100000	Gingivitis and periodontal diseases || id:finn-b-K11_GINGIVITIS_PERIODONTAL	0.4425	finn-b-K11_GINGIVITIS_PERIODONTAL
rs28762974	G	C	-0.0305	0.0256	0.233	100000	Gingivitis and periodontal diseases || id:finn-b-K11_GINGIVITIS_PERIODONTAL	0.2632	finn-b-K11_GINGIVITIS_PERIODONTAL
rs6830068	T	G	0.0083	0.0251	0.7415	100000	Gingivitis and periodontal diseases || id:finn-b-K11_GINGIVITIS_PERIODONTAL	0.2791	finn-b-K11_GINGIVITIS_PERIODONTAL
rs1442060	A	G	-0.0116	0.0227	0.6108	100000	Gingivitis and periodontal diseases || id:finn-b-K11_GINGIVITIS_PERIODONTAL	0.458	finn-b-K11_GINGIVITIS_PERIODONTAL
rs72661091	A	G	-0.0741	0.0514	0.1496	100000	Gingivitis and periodontal diseases || id:finn-b-K11_GINGIVITIS_PERIODONTAL	0.05045	finn-b-K11_GINGIVITIS_PERIODONTAL
rs75586835	A	G	-0.0099	0.044	0.8218	100000	Gingivitis and periodontal diseases || id:finn-b-K11_GINGIVITIS_PERIODONTAL	0.07056	finn-b-K11_GINGIVITIS_PERIODONTAL
rs74354280	C	T	0.0234	0.025	0.3502	100000	Gingivitis and periodontal diseases || id:finn-b-K11_GINGIVITIS_PERIODONTAL	0.2791	finn-b-K11_GINGIVITIS_PERIODONTAL
rs12501673	A	G	-0.0236	0.0254	0.3523	100000	Gingivitis and periodontal diseases || id:finn-b-K11_GINGIVITIS_PERIODONTAL	0.2747	finn-b-K11_GINGIVITIS_PERIODONTAL
rs765025	G	C	-0.0324	0.0313	0.3003	100000	Gingivitis and periodontal diseases || id:finn-b-K11_GINGIVITIS_PERIODONTAL	0.1584	finn-b-K11_GINGIVITIS_PERIODONTAL
rs12499537	T	G	-0.0499	0.0231	0.0305197	100000	Gingivitis and periodontal diseases || id:finn-b-K11_GINGIVITIS_PERIODONTAL	0.3934	finn-b-K11_GINGIVITIS_PERIODONTAL
rs6857075	C	T	0.0228	0.0243	0.3481	100000	Gingivitis and periodontal diseases || id:finn-b-K11_GINGIVITIS_PERIODONTAL	0.3139	finn-b-K11_GINGIVITIS_PERIODONTAL
rs13138313	T	C	0.0186	0.0243	0.445	100000	Gingivitis and periodontal diseases || id:finn-b-K11_GINGIVITIS_PERIODONTAL	0.311	finn-b-K11_GINGIVITIS_PERIODONTAL
rs6831034	T	A	-0.0758	0.0393	0.0537898	100000	Gingivitis and periodontal diseases || id:finn-b-K11_GINGIVITIS_PERIODONTAL	0.08915	finn-b-K11_GINGIVITIS_PERIODONTAL
rs12522517	A	T	-0.013	0.0319	0.6848	100000	Gingivitis and periodontal diseases || id:finn-b-K11_GINGIVITIS_PERIODONTAL	0.1526	finn-b-K11_GINGIVITIS_PERIODONTAL
rs17807243	T	C	-0.0827	0.0325	0.01104	100000	Gingivitis and periodontal diseases || id:finn-b-K11_GINGIVITIS_PERIODONTAL	0.1476	finn-b-K11_GINGIVITIS_PERIODONTAL
rs595638	T	C	-0.0106	0.0281	0.7052	100000	Gingivitis and periodontal diseases || id:finn-b-K11_GINGIVITIS_PERIODONTAL	0.8011	finn-b-K11_GINGIVITIS_PERIODONTAL
rs75672793	A	G	-0.0061	0.0536	0.9093	100000	Gingivitis and periodontal diseases || id:finn-b-K11_GINGIVITIS_PERIODONTAL	0.04588	finn-b-K11_GINGIVITIS_PERIODONTAL
rs2418654	C	T	-0.0268	0.0229	0.2422	100000	Gingivitis and periodontal diseases || id:finn-b-K11_GINGIVITIS_PERIODONTAL	0.4316	finn-b-K11_GINGIVITIS_PERIODONTAL
rs62165977	T	C	-0.0496	0.0317	0.1177	100000	Gingivitis and periodontal diseases || id:finn-b-K11_GINGIVITIS_PERIODONTAL	0.1494	finn-b-K11_GINGIVITIS_PERIODONTAL
rs116556966	G	T	-0.0236	0.0461	0.608501	100000	Gingivitis and periodontal diseases || id:finn-b-K11_GINGIVITIS_PERIODONTAL	0.06306	finn-b-K11_GINGIVITIS_PERIODONTAL
rs28584818	A	G	0.0021	0.0418	0.9604	100000	Gingivitis and periodontal diseases || id:finn-b-K11_GINGIVITIS_PERIODONTAL	0.07979	finn-b-K11_GINGIVITIS_PERIODONTAL
rs704272	C	T	-0.0349	0.0278	0.2096	100000	Gingivitis and periodontal diseases || id:finn-b-K11_GINGIVITIS_PERIODONTAL	0.7814	finn-b-K11_GINGIVITIS_PERIODONTAL
rs78685125	T	C	-0.0204	0.0537	0.7039	100000	Gingivitis and periodontal diseases || id:finn-b-K11_GINGIVITIS_PERIODONTAL	0.04653	finn-b-K11_GINGIVITIS_PERIODONTAL
rs78720113	A	G	-0.0007	0.0419	0.9872	100000	Gingivitis and periodontal diseases || id:finn-b-K11_GINGIVITIS_PERIODONTAL	0.07851	finn-b-K11_GINGIVITIS_PERIODONTAL
rs76463770	A	G	-0.0579	0.0656	0.3776	100000	Gingivitis and periodontal diseases || id:finn-b-K11_GINGIVITIS_PERIODONTAL	0.02996	finn-b-K11_GINGIVITIS_PERIODONTAL
rs35228298	G	A	-0.0047	0.0307	0.8794	100000	Gingivitis and periodontal diseases || id:finn-b-K11_GINGIVITIS_PERIODONTAL	0.1609	finn-b-K11_GINGIVITIS_PERIODONTAL
rs1850270	T	C	-0.0395	0.032	0.2172	100000	Gingivitis and periodontal diseases || id:finn-b-K11_GINGIVITIS_PERIODONTAL	0.148	finn-b-K11_GINGIVITIS_PERIODONTAL
rs6795673	C	T	0.0158	0.0225	0.4813	100000	Gingivitis and periodontal diseases || id:finn-b-K11_GINGIVITIS_PERIODONTAL	0.4789	finn-b-K11_GINGIVITIS_PERIODONTAL
rs13070736	A	C	-0.0165	0.0304	0.5881	100000	Gingivitis and periodontal diseases || id:finn-b-K11_GINGIVITIS_PERIODONTAL	0.1643	finn-b-K11_GINGIVITIS_PERIODONTAL
rs9809789	C	T	-0.0112	0.0292	0.7008	100000	Gingivitis and periodontal diseases || id:finn-b-K11_GINGIVITIS_PERIODONTAL	0.1825	finn-b-K11_GINGIVITIS_PERIODONTAL
rs12633258	A	G	-0.0444	0.0435	0.3069	100000	Gingivitis and periodontal diseases || id:finn-b-K11_GINGIVITIS_PERIODONTAL	0.07422	finn-b-K11_GINGIVITIS_PERIODONTAL
rs1595463	C	A	-0.0025	0.0227	0.913	100000	Gingivitis and periodontal diseases || id:finn-b-K11_GINGIVITIS_PERIODONTAL	0.5394	finn-b-K11_GINGIVITIS_PERIODONTAL
rs62227335	T	C	0.0699	0.0478	0.143	100000	Gingivitis and periodontal diseases || id:finn-b-K11_GINGIVITIS_PERIODONTAL	0.05907	finn-b-K11_GINGIVITIS_PERIODONTAL
rs7635189	A	G	0.027	0.0252	0.2831	100000	Gingivitis and periodontal diseases || id:finn-b-K11_GINGIVITIS_PERIODONTAL	0.7109	finn-b-K11_GINGIVITIS_PERIODONTAL
rs62191117	A	G	0.0005	0.0279	0.9862	100000	Gingivitis and periodontal diseases || id:finn-b-K11_GINGIVITIS_PERIODONTAL	0.2048	finn-b-K11_GINGIVITIS_PERIODONTAL
rs80124826	T	C	-0.036	0.0686	0.6	100000	Gingivitis and periodontal diseases || id:finn-b-K11_GINGIVITIS_PERIODONTAL	0.02717	finn-b-K11_GINGIVITIS_PERIODONTAL
rs147475196	A	G	0.0222	0.0367	0.5451	100000	Gingivitis and periodontal diseases || id:finn-b-K11_GINGIVITIS_PERIODONTAL	0.1071	finn-b-K11_GINGIVITIS_PERIODONTAL
rs62242204	A	G	-0.0502	0.0282	0.0749204	100000	Gingivitis and periodontal diseases || id:finn-b-K11_GINGIVITIS_PERIODONTAL	0.2011	finn-b-K11_GINGIVITIS_PERIODONTAL
rs4955951	A	G	-0.0531	0.035	0.1295	100000	Gingivitis and periodontal diseases || id:finn-b-K11_GINGIVITIS_PERIODONTAL	0.1167	finn-b-K11_GINGIVITIS_PERIODONTAL
rs13409132	A	G	0.0413	0.0609	0.4975	100000	Gingivitis and periodontal diseases || id:finn-b-K11_GINGIVITIS_PERIODONTAL	0.03552	finn-b-K11_GINGIVITIS_PERIODONTAL
rs16851319	G	C	-0.0066	0.0296	0.8248	100000	Gingivitis and periodontal diseases || id:finn-b-K11_GINGIVITIS_PERIODONTAL	0.1779	finn-b-K11_GINGIVITIS_PERIODONTAL
rs12022129	A	G	0.0324	0.0251	0.1977	100000	Gingivitis and periodontal diseases || id:finn-b-K11_GINGIVITIS_PERIODONTAL	0.7252	finn-b-K11_GINGIVITIS_PERIODONTAL
rs4079028	C	T	-0.038	0.0263	0.1485	100000	Gingivitis and periodontal diseases || id:finn-b-K11_GINGIVITIS_PERIODONTAL	0.2397	finn-b-K11_GINGIVITIS_PERIODONTAL
rs12760724	A	C	0.0276	0.0239	0.2481	100000	Gingivitis and periodontal diseases || id:finn-b-K11_GINGIVITIS_PERIODONTAL	0.3286	finn-b-K11_GINGIVITIS_PERIODONTAL
rs3008582	T	C	0.0174	0.0287	0.5427	100000	Gingivitis and periodontal diseases || id:finn-b-K11_GINGIVITIS_PERIODONTAL	0.195	finn-b-K11_GINGIVITIS_PERIODONTAL
rs2147798	G	C	-0.0125	0.0261	0.632199	100000	Gingivitis and periodontal diseases || id:finn-b-K11_GINGIVITIS_PERIODONTAL	0.7509	finn-b-K11_GINGIVITIS_PERIODONTAL
rs3000780	A	G	-0.0071	0.0254	0.780601	100000	Gingivitis and periodontal diseases || id:finn-b-K11_GINGIVITIS_PERIODONTAL	0.2705	finn-b-K11_GINGIVITIS_PERIODONTAL
rs9428844	C	T	0.0264	0.0248	0.2871	100000	Gingivitis and periodontal diseases || id:finn-b-K11_GINGIVITIS_PERIODONTAL	0.677	finn-b-K11_GINGIVITIS_PERIODONTAL
rs6692542	G	A	0.0247	0.0237	0.2958	100000	Gingivitis and periodontal diseases || id:finn-b-K11_GINGIVITIS_PERIODONTAL	0.6343	finn-b-K11_GINGIVITIS_PERIODONTAL
rs10927176	T	A	-0.0036	0.0229	0.8766	100000	Gingivitis and periodontal diseases || id:finn-b-K11_GINGIVITIS_PERIODONTAL	0.6027	finn-b-K11_GINGIVITIS_PERIODONTAL
rs10924209	G	T	0.0222	0.0302	0.4625	100000	Gingivitis and periodontal diseases || id:finn-b-K11_GINGIVITIS_PERIODONTAL	0.1637	finn-b-K11_GINGIVITIS_PERIODONTAL
rs4654122	G	C	-0.0172	0.0225	0.4443	100000	Gingivitis and periodontal diseases || id:finn-b-K11_GINGIVITIS_PERIODONTAL	0.542	finn-b-K11_GINGIVITIS_PERIODONTAL
rs35225860	A	G	-0.0142	0.0577	0.8048	100000	Gingivitis and periodontal diseases || id:finn-b-K11_GINGIVITIS_PERIODONTAL	0.03925	finn-b-K11_GINGIVITIS_PERIODONTAL
rs55922055	T	C	0.1403	0.0642	0.0288602	100000	Gingivitis and periodontal diseases || id:finn-b-K11_GINGIVITIS_PERIODONTAL	0.03143	finn-b-K11_GINGIVITIS_PERIODONTAL
rs1563175	A	C	-0.0157	0.0225	0.4861	100000	Gingivitis and periodontal diseases || id:finn-b-K11_GINGIVITIS_PERIODONTAL	0.4581	finn-b-K11_GINGIVITIS_PERIODONTAL
rs12747809	A	G	-0.0051	0.0249	0.8379	100000	Gingivitis and periodontal diseases || id:finn-b-K11_GINGIVITIS_PERIODONTAL	0.7183	finn-b-K11_GINGIVITIS_PERIODONTAL
rs72706335	T	C	-0.1002	0.0714	0.1604	100000	Gingivitis and periodontal diseases || id:finn-b-K11_GINGIVITIS_PERIODONTAL	0.02531	finn-b-K11_GINGIVITIS_PERIODONTAL
rs75005855	A	T	0.0548	0.0386	0.1555	100000	Gingivitis and periodontal diseases || id:finn-b-K11_GINGIVITIS_PERIODONTAL	0.09389	finn-b-K11_GINGIVITIS_PERIODONTAL
rs67194754	G	A	0.0198	0.027	0.4635	100000	Gingivitis and periodontal diseases || id:finn-b-K11_GINGIVITIS_PERIODONTAL	0.2261	finn-b-K11_GINGIVITIS_PERIODONTAL
rs7526994	C	G	0.0074	0.0243	0.7617	100000	Gingivitis and periodontal diseases || id:finn-b-K11_GINGIVITIS_PERIODONTAL	0.3089	finn-b-K11_GINGIVITIS_PERIODONTAL
rs2788271	G	T	0.0133	0.0296	0.6524	100000	Gingivitis and periodontal diseases || id:finn-b-K11_GINGIVITIS_PERIODONTAL	0.8273	finn-b-K11_GINGIVITIS_PERIODONTAL
rs4644504	T	C	0.05	0.0447	0.263	100000	Gingivitis and periodontal diseases || id:finn-b-K11_GINGIVITIS_PERIODONTAL	0.06748	finn-b-K11_GINGIVITIS_PERIODONTAL
rs2817172	C	T	-0.0044	0.023	0.8478	100000	Gingivitis and periodontal diseases || id:finn-b-K11_GINGIVITIS_PERIODONTAL	0.3961	finn-b-K11_GINGIVITIS_PERIODONTAL
rs12124567	A	G	-0.0131	0.0282	0.6418	100000	Gingivitis and periodontal diseases || id:finn-b-K11_GINGIVITIS_PERIODONTAL	0.2035	finn-b-K11_GINGIVITIS_PERIODONTAL
rs2990682	G	C	0.0001	0.0244	0.9983	100000	Gingivitis and periodontal diseases || id:finn-b-K11_GINGIVITIS_PERIODONTAL	0.3069	finn-b-K11_GINGIVITIS_PERIODONTAL
rs12064418	T	C	0.0571	0.0297	0.0544402	100000	Gingivitis and periodontal diseases || id:finn-b-K11_GINGIVITIS_PERIODONTAL	0.1762	finn-b-K11_GINGIVITIS_PERIODONTAL
rs7555878	G	A	0.0068	0.0261	0.7946	100000	Gingivitis and periodontal diseases || id:finn-b-K11_GINGIVITIS_PERIODONTAL	0.7529	finn-b-K11_GINGIVITIS_PERIODONTAL
rs2293361	C	T	0.0849	0.0497	0.0875992	100000	Gingivitis and periodontal diseases || id:finn-b-K11_GINGIVITIS_PERIODONTAL	0.05379	finn-b-K11_GINGIVITIS_PERIODONTAL
rs74592222	G	A	0.0578	0.0354	0.1024	100000	Gingivitis and periodontal diseases || id:finn-b-K11_GINGIVITIS_PERIODONTAL	0.1157	finn-b-K11_GINGIVITIS_PERIODONTAL
rs6664382	C	G	-0.0538	0.0571	0.3461	100000	Gingivitis and periodontal diseases || id:finn-b-K11_GINGIVITIS_PERIODONTAL	0.9598	finn-b-K11_GINGIVITIS_PERIODONTAL
rs6657302	T	C	0.022	0.0461	0.6343	100000	Gingivitis and periodontal diseases || id:finn-b-K11_GINGIVITIS_PERIODONTAL	0.06323	finn-b-K11_GINGIVITIS_PERIODONTAL
rs12022867	T	C	-0.0423	0.0337	0.2089	100000	Gingivitis and periodontal diseases || id:finn-b-K11_GINGIVITIS_PERIODONTAL	0.1293	finn-b-K11_GINGIVITIS_PERIODONTAL
rs7514702	T	C	0.0343	0.0314	0.275	100000	Gingivitis and periodontal diseases || id:finn-b-K11_GINGIVITIS_PERIODONTAL	0.1506	finn-b-K11_GINGIVITIS_PERIODONTAL
rs1809136	C	G	0.0413	0.0412	0.3169	100000	Gingivitis and periodontal diseases || id:finn-b-K11_GINGIVITIS_PERIODONTAL	0.9183	finn-b-K11_GINGIVITIS_PERIODONTAL
rs10166236	A	G	-0.0576	0.034	0.0900803	100000	Gingivitis and periodontal diseases || id:finn-b-K11_GINGIVITIS_PERIODONTAL	0.1263	finn-b-K11_GINGIVITIS_PERIODONTAL
rs2882478	G	A	0.0287	0.0225	0.2028	100000	Gingivitis and periodontal diseases || id:finn-b-K11_GINGIVITIS_PERIODONTAL	0.5377	finn-b-K11_GINGIVITIS_PERIODONTAL
rs6707783	C	T	0.0329	0.0392	0.4008	100000	Gingivitis and periodontal diseases || id:finn-b-K11_GINGIVITIS_PERIODONTAL	0.09134	finn-b-K11_GINGIVITIS_PERIODONTAL
rs78613526	G	A	-0.0162	0.0519	0.754699	100000	Gingivitis and periodontal diseases || id:finn-b-K11_GINGIVITIS_PERIODONTAL	0.05245	finn-b-K11_GINGIVITIS_PERIODONTAL
rs7573799	G	C	0.0153	0.0311	0.6243	100000	Gingivitis and periodontal diseases || id:finn-b-K11_GINGIVITIS_PERIODONTAL	0.8452	finn-b-K11_GINGIVITIS_PERIODONTAL
rs11126423	T	C	0.027	0.0395	0.4942	100000	Gingivitis and periodontal diseases || id:finn-b-K11_GINGIVITIS_PERIODONTAL	0.9058	finn-b-K11_GINGIVITIS_PERIODONTAL
rs4832418	A	G	0.0141	0.0257	0.582	100000	Gingivitis and periodontal diseases || id:finn-b-K11_GINGIVITIS_PERIODONTAL	0.2715	finn-b-K11_GINGIVITIS_PERIODONTAL
rs11676681	A	G	0.0054	0.0227	0.8112	100000	Gingivitis and periodontal diseases || id:finn-b-K11_GINGIVITIS_PERIODONTAL	0.5813	finn-b-K11_GINGIVITIS_PERIODONTAL
rs138460696	A	G	0.0085	0.0428	0.8423	100000	Gingivitis and periodontal diseases || id:finn-b-K11_GINGIVITIS_PERIODONTAL	0.07678	finn-b-K11_GINGIVITIS_PERIODONTAL
rs77053869	G	A	0.0126	0.0448	0.778001	100000	Gingivitis and periodontal diseases || id:finn-b-K11_GINGIVITIS_PERIODONTAL	0.06722	finn-b-K11_GINGIVITIS_PERIODONTAL
rs79795328	A	G	0.0318	0.0323	0.3263	100000	Gingivitis and periodontal diseases || id:finn-b-K11_GINGIVITIS_PERIODONTAL	0.1392	finn-b-K11_GINGIVITIS_PERIODONTAL
rs114398731	G	C	0.0549	0.0497	0.2697	100000	Gingivitis and periodontal diseases || id:finn-b-K11_GINGIVITIS_PERIODONTAL	0.05539	finn-b-K11_GINGIVITIS_PERIODONTAL
rs116643293	G	A	-0.0808	0.0539	0.134	100000	Gingivitis and periodontal diseases || id:finn-b-K11_GINGIVITIS_PERIODONTAL	0.0459	finn-b-K11_GINGIVITIS_PERIODONTAL
rs4388134	T	C	0.0179	0.0251	0.4769	100000	Gingivitis and periodontal diseases || id:finn-b-K11_GINGIVITIS_PERIODONTAL	0.7224	finn-b-K11_GINGIVITIS_PERIODONTAL
rs4975752	G	T	-0.018	0.0272	0.5081	100000	Gingivitis and periodontal diseases || id:finn-b-K11_GINGIVITIS_PERIODONTAL	0.2179	finn-b-K11_GINGIVITIS_PERIODONTAL
rs6555306	C	T	-0.0464	0.0321	0.1485	100000	Gingivitis and periodontal diseases || id:finn-b-K11_GINGIVITIS_PERIODONTAL	0.858	finn-b-K11_GINGIVITIS_PERIODONTAL
rs10044993	A	C	-0.012	0.0403	0.7655	100000	Gingivitis and periodontal diseases || id:finn-b-K11_GINGIVITIS_PERIODONTAL	0.9149	finn-b-K11_GINGIVITIS_PERIODONTAL
rs115534005	C	T	-0.0448	0.067	0.5042	100000	Gingivitis and periodontal diseases || id:finn-b-K11_GINGIVITIS_PERIODONTAL	0.03038	finn-b-K11_GINGIVITIS_PERIODONTAL
rs77455852	T	G	0.0035	0.0323	0.9145	100000	Gingivitis and periodontal diseases || id:finn-b-K11_GINGIVITIS_PERIODONTAL	0.1506	finn-b-K11_GINGIVITIS_PERIODONTAL
rs12189346	G	A	0.0168	0.0288	0.5604	100000	Gingivitis and periodontal diseases || id:finn-b-K11_GINGIVITIS_PERIODONTAL	0.1865	finn-b-K11_GINGIVITIS_PERIODONTAL
rs3761728	G	T	0.0173	0.0259	0.5041	100000	Gingivitis and periodontal diseases || id:finn-b-K11_GINGIVITIS_PERIODONTAL	0.7478	finn-b-K11_GINGIVITIS_PERIODONTAL
rs58767323	G	C	-0.02	0.0295	0.4966	100000	Gingivitis and periodontal diseases || id:finn-b-K11_GINGIVITIS_PERIODONTAL	0.177	finn-b-K11_GINGIVITIS_PERIODONTAL
rs7680684	T	C	-0.0098	0.0237	0.6787	100000	Gingivitis and periodontal diseases || id:finn-b-K11_GINGIVITIS_PERIODONTAL	0.6575	finn-b-K11_GINGIVITIS_PERIODONTAL
rs7675045	A	T	-0.0283	0.0225	0.2081	100000	Gingivitis and periodontal diseases || id:finn-b-K11_GINGIVITIS_PERIODONTAL	0.4693	finn-b-K11_GINGIVITIS_PERIODONTAL
rs10014686	A	G	0.0518	0.0384	0.1768	100000	Gingivitis and periodontal diseases || id:finn-b-K11_GINGIVITIS_PERIODONTAL	0.0949	finn-b-K11_GINGIVITIS_PERIODONTAL
rs61090148	A	G	-0.018	0.0227	0.4288	100000	Gingivitis and periodontal diseases || id:finn-b-K11_GINGIVITIS_PERIODONTAL	0.4312	finn-b-K11_GINGIVITIS_PERIODONTAL
rs75238635	A	G	-0.0132	0.0407	0.7446	100000	Gingivitis and periodontal diseases || id:finn-b-K11_GINGIVITIS_PERIODONTAL	0.08323	finn-b-K11_GINGIVITIS_PERIODONTAL
rs999857	G	A	-0.0003	0.0257	0.9893	100000	Gingivitis and periodontal diseases || id:finn-b-K11_GINGIVITIS_PERIODONTAL	0.2593	finn-b-K11_GINGIVITIS_PERIODONTAL
rs62351959	T	C	0.0005	0.0327	0.9883	100000	Gingivitis and periodontal diseases || id:finn-b-K11_GINGIVITIS_PERIODONTAL	0.1415	finn-b-K11_GINGIVITIS_PERIODONTAL
rs62314653	C	A	0.1765	0.0479	0.000230298	100000	Gingivitis and periodontal diseases || id:finn-b-K11_GINGIVITIS_PERIODONTAL	0.05936	finn-b-K11_GINGIVITIS_PERIODONTAL
rs2553290	A	T	-0.0122	0.0317	0.701601	100000	Gingivitis and periodontal diseases || id:finn-b-K11_GINGIVITIS_PERIODONTAL	0.1476	finn-b-K11_GINGIVITIS_PERIODONTAL
rs609430	T	G	-0.0263	0.0235	0.2633	100000	Gingivitis and periodontal diseases || id:finn-b-K11_GINGIVITIS_PERIODONTAL	0.3494	finn-b-K11_GINGIVITIS_PERIODONTAL
rs2603095	T	G	-0.0107	0.0242	0.657201	100000	Gingivitis and periodontal diseases || id:finn-b-K11_GINGIVITIS_PERIODONTAL	0.6835	finn-b-K11_GINGIVITIS_PERIODONTAL
rs79965903	G	A	0.0096	0.0328	0.7689	100000	Gingivitis and periodontal diseases || id:finn-b-K11_GINGIVITIS_PERIODONTAL	0.1367	finn-b-K11_GINGIVITIS_PERIODONTAL
rs62157625	T	C	0.0374	0.0344	0.2776	100000	Gingivitis and periodontal diseases || id:finn-b-K11_GINGIVITIS_PERIODONTAL	0.1246	finn-b-K11_GINGIVITIS_PERIODONTAL
rs77502228	T	A	-0.0831	0.0531	0.1173	100000	Gingivitis and periodontal diseases || id:finn-b-K11_GINGIVITIS_PERIODONTAL	0.04707	finn-b-K11_GINGIVITIS_PERIODONTAL
rs72982915	C	T	0.022	0.0489	0.6521	100000	Gingivitis and periodontal diseases || id:finn-b-K11_GINGIVITIS_PERIODONTAL	0.05648	finn-b-K11_GINGIVITIS_PERIODONTAL
rs12488234	G	T	-0.0239	0.0458	0.601399	100000	Gingivitis and periodontal diseases || id:finn-b-K11_GINGIVITIS_PERIODONTAL	0.06581	finn-b-K11_GINGIVITIS_PERIODONTAL
rs1978600	C	T	-0.0623	0.0361	0.0842403	100000	Gingivitis and periodontal diseases || id:finn-b-K11_GINGIVITIS_PERIODONTAL	0.8873	finn-b-K11_GINGIVITIS_PERIODONTAL
rs6440148	T	C	0.0217	0.0261	0.4054	100000	Gingivitis and periodontal diseases || id:finn-b-K11_GINGIVITIS_PERIODONTAL	0.2435	finn-b-K11_GINGIVITIS_PERIODONTAL
rs140997932	T	C	-0.0017	0.0491	0.9724	100000	Gingivitis and periodontal diseases || id:finn-b-K11_GINGIVITIS_PERIODONTAL	0.05503	finn-b-K11_GINGIVITIS_PERIODONTAL
rs7629954	A	G	0.0094	0.0543	0.8625	100000	Gingivitis and periodontal diseases || id:finn-b-K11_GINGIVITIS_PERIODONTAL	0.04533	finn-b-K11_GINGIVITIS_PERIODONTAL
rs74540770	G	A	-0.0246	0.0416	0.554	100000	Gingivitis and periodontal diseases || id:finn-b-K11_GINGIVITIS_PERIODONTAL	0.08063	finn-b-K11_GINGIVITIS_PERIODONTAL
rs12485353	G	A	-0.0222	0.026	0.3939	100000	Gingivitis and periodontal diseases || id:finn-b-K11_GINGIVITIS_PERIODONTAL	0.2482	finn-b-K11_GINGIVITIS_PERIODONTAL
rs17729286	A	C	0.0477	0.0367	0.1935	100000	Gingivitis and periodontal diseases || id:finn-b-K11_GINGIVITIS_PERIODONTAL	0.1053	finn-b-K11_GINGIVITIS_PERIODONTAL
rs11941716	A	G	0.0185	0.0319	0.561	100000	Gingivitis and periodontal diseases || id:finn-b-K11_GINGIVITIS_PERIODONTAL	0.1517	finn-b-K11_GINGIVITIS_PERIODONTAL
rs4697572	A	G	-0.052	0.0282	0.0649307	100000	Gingivitis and periodontal diseases || id:finn-b-K11_GINGIVITIS_PERIODONTAL	0.199	finn-b-K11_GINGIVITIS_PERIODONTAL
rs115777838	T	C	-0.0412	0.0358	0.2492	100000	Gingivitis and periodontal diseases || id:finn-b-K11_GINGIVITIS_PERIODONTAL	0.113	finn-b-K11_GINGIVITIS_PERIODONTAL
rs2892880	G	A	0.034	0.0259	0.1899	100000	Gingivitis and periodontal diseases || id:finn-b-K11_GINGIVITIS_PERIODONTAL	0.2489	finn-b-K11_GINGIVITIS_PERIODONTAL
rs17051335	C	T	-0.0334	0.037	0.3673	100000	Gingivitis and periodontal diseases || id:finn-b-K11_GINGIVITIS_PERIODONTAL	0.1022	finn-b-K11_GINGIVITIS_PERIODONTAL
rs10027188	T	C	0.0046	0.0249	0.8535	100000	Gingivitis and periodontal diseases || id:finn-b-K11_GINGIVITIS_PERIODONTAL	0.2866	finn-b-K11_GINGIVITIS_PERIODONTAL
rs795988	C	T	-0.0405	0.0246	0.1	100000	Gingivitis and periodontal diseases || id:finn-b-K11_GINGIVITIS_PERIODONTAL	0.2954	finn-b-K11_GINGIVITIS_PERIODONTAL
rs17582787	A	G	0.0113	0.0302	0.7067	100000	Gingivitis and periodontal diseases || id:finn-b-K11_GINGIVITIS_PERIODONTAL	0.1649	finn-b-K11_GINGIVITIS_PERIODONTAL
rs10461257	A	G	-0.0165	0.0239	0.490399	100000	Gingivitis and periodontal diseases || id:finn-b-K11_GINGIVITIS_PERIODONTAL	0.3517	finn-b-K11_GINGIVITIS_PERIODONTAL
rs4862235	A	G	-0.0032	0.0226	0.8868	100000	Gingivitis and periodontal diseases || id:finn-b-K11_GINGIVITIS_PERIODONTAL	0.5452	finn-b-K11_GINGIVITIS_PERIODONTAL
rs80046645	C	G	0.0064	0.0584	0.9132	100000	Gingivitis and periodontal diseases || id:finn-b-K11_GINGIVITIS_PERIODONTAL	0.03823	finn-b-K11_GINGIVITIS_PERIODONTAL
rs568692	C	T	0.0377	0.0225	0.0936699	100000	Gingivitis and periodontal diseases || id:finn-b-K11_GINGIVITIS_PERIODONTAL	0.5272	finn-b-K11_GINGIVITIS_PERIODONTAL
rs336138	G	T	0.0084	0.035	0.8108	100000	Gingivitis and periodontal diseases || id:finn-b-K11_GINGIVITIS_PERIODONTAL	0.1154	finn-b-K11_GINGIVITIS_PERIODONTAL
rs40656	C	T	-0.0223	0.0281	0.4287	100000	Gingivitis and periodontal diseases || id:finn-b-K11_GINGIVITIS_PERIODONTAL	0.2061	finn-b-K11_GINGIVITIS_PERIODONTAL
rs10513070	T	A	-0.0205	0.023	0.3728	100000	Gingivitis and periodontal diseases || id:finn-b-K11_GINGIVITIS_PERIODONTAL	0.3938	finn-b-K11_GINGIVITIS_PERIODONTAL
rs17706273	T	C	-0.0097	0.0416	0.8157	100000	Gingivitis and periodontal diseases || id:finn-b-K11_GINGIVITIS_PERIODONTAL	0.07833	finn-b-K11_GINGIVITIS_PERIODONTAL
rs3730086	A	G	-0.0264	0.026	0.3088	100000	Gingivitis and periodontal diseases || id:finn-b-K11_GINGIVITIS_PERIODONTAL	0.2504	finn-b-K11_GINGIVITIS_PERIODONTAL
rs440215	T	C	-0.0142	0.0226	0.5302	100000	Gingivitis and periodontal diseases || id:finn-b-K11_GINGIVITIS_PERIODONTAL	0.5602	finn-b-K11_GINGIVITIS_PERIODONTAL
rs1304512	G	A	-0.0157	0.0254	0.537	100000	Gingivitis and periodontal diseases || id:finn-b-K11_GINGIVITIS_PERIODONTAL	0.2717	finn-b-K11_GINGIVITIS_PERIODONTAL
rs12657170	C	T	-0.0149	0.0226	0.5092	100000	Gingivitis and periodontal diseases || id:finn-b-K11_GINGIVITIS_PERIODONTAL	0.5346	finn-b-K11_GINGIVITIS_PERIODONTAL
rs115807074	A	G	-0.0288	0.1087	0.790901	100000	Gingivitis and periodontal diseases || id:finn-b-K11_GINGIVITIS_PERIODONTAL	0.01099	finn-b-K11_GINGIVITIS_PERIODONTAL
rs17804233	C	T	0.02	0.0225	0.373	100000	Gingivitis and periodontal diseases || id:finn-b-K11_GINGIVITIS_PERIODONTAL	0.5263	finn-b-K11_GINGIVITIS_PERIODONTAL
rs35344390	T	C	0.0098	0.0255	0.701	100000	Gingivitis and periodontal diseases || id:finn-b-K11_GINGIVITIS_PERIODONTAL	0.2641	finn-b-K11_GINGIVITIS_PERIODONTAL
rs12186441	G	A	-0.0517	0.0562	0.3571	100000	Gingivitis and periodontal diseases || id:finn-b-K11_GINGIVITIS_PERIODONTAL	0.04197	finn-b-K11_GINGIVITIS_PERIODONTAL
rs7703260	C	T	0.0536	0.0292	0.0665197	100000	Gingivitis and periodontal diseases || id:finn-b-K11_GINGIVITIS_PERIODONTAL	0.1803	finn-b-K11_GINGIVITIS_PERIODONTAL
rs11957434	A	G	-0.0364	0.0305	0.2318	100000	Gingivitis and periodontal diseases || id:finn-b-K11_GINGIVITIS_PERIODONTAL	0.1617	finn-b-K11_GINGIVITIS_PERIODONTAL
rs1549206	A	G	-0.0227	0.0226	0.3145	100000	Gingivitis and periodontal diseases || id:finn-b-K11_GINGIVITIS_PERIODONTAL	0.5492	finn-b-K11_GINGIVITIS_PERIODONTAL
rs59436846	A	T	0.0465	0.0249	0.06159	100000	Gingivitis and periodontal diseases || id:finn-b-K11_GINGIVITIS_PERIODONTAL	0.287	finn-b-K11_GINGIVITIS_PERIODONTAL
rs7826267	G	T	-0.0291	0.0459	0.5259	100000	Gingivitis and periodontal diseases || id:finn-b-K11_GINGIVITIS_PERIODONTAL	0.9306	finn-b-K11_GINGIVITIS_PERIODONTAL
rs17067892	C	T	-0.0001	0.0397	0.9972	100000	Gingivitis and periodontal diseases || id:finn-b-K11_GINGIVITIS_PERIODONTAL	0.08765	finn-b-K11_GINGIVITIS_PERIODONTAL
rs62481637	C	T	0.0297	0.0278	0.2853	100000	Gingivitis and periodontal diseases || id:finn-b-K11_GINGIVITIS_PERIODONTAL	0.208	finn-b-K11_GINGIVITIS_PERIODONTAL
rs74520302	G	A	-0.0448	0.0487	0.3583	100000	Gingivitis and periodontal diseases || id:finn-b-K11_GINGIVITIS_PERIODONTAL	0.05714	finn-b-K11_GINGIVITIS_PERIODONTAL
rs28693594	C	A	-0.0123	0.0356	0.7293	100000	Gingivitis and periodontal diseases || id:finn-b-K11_GINGIVITIS_PERIODONTAL	0.1238	finn-b-K11_GINGIVITIS_PERIODONTAL
rs2952251	G	A	0.0159	0.0292	0.5852	100000	Gingivitis and periodontal diseases || id:finn-b-K11_GINGIVITIS_PERIODONTAL	0.7711	finn-b-K11_GINGIVITIS_PERIODONTAL
rs2730183	G	A	0.0285	0.0229	0.2127	100000	Gingivitis and periodontal diseases || id:finn-b-K11_GINGIVITIS_PERIODONTAL	0.3984	finn-b-K11_GINGIVITIS_PERIODONTAL
rs3812426	A	G	0.0314	0.031	0.312	100000	Gingivitis and periodontal diseases || id:finn-b-K11_GINGIVITIS_PERIODONTAL	0.8446	finn-b-K11_GINGIVITIS_PERIODONTAL
rs11252894	A	C	-0.0249	0.0264	0.3439	100000	Gingivitis and periodontal diseases || id:finn-b-K11_GINGIVITIS_PERIODONTAL	0.2414	finn-b-K11_GINGIVITIS_PERIODONTAL
rs2605503	T	C	0.0034	0.0231	0.884	100000	Gingivitis and periodontal diseases || id:finn-b-K11_GINGIVITIS_PERIODONTAL	0.4	finn-b-K11_GINGIVITIS_PERIODONTAL
rs80306758	C	A	0.035	0.0603	0.5613	100000	Gingivitis and periodontal diseases || id:finn-b-K11_GINGIVITIS_PERIODONTAL	0.03679	finn-b-K11_GINGIVITIS_PERIODONTAL
rs6952765	G	A	0.0167	0.0241	0.489199	100000	Gingivitis and periodontal diseases || id:finn-b-K11_GINGIVITIS_PERIODONTAL	0.3184	finn-b-K11_GINGIVITIS_PERIODONTAL
rs67887362	C	A	0.0376	0.0335	0.2613	100000	Gingivitis and periodontal diseases || id:finn-b-K11_GINGIVITIS_PERIODONTAL	0.1295	finn-b-K11_GINGIVITIS_PERIODONTAL
rs1135612	G	A	0.0041	0.0275	0.8809	100000	Gingivitis and periodontal diseases || id:finn-b-K11_GINGIVITIS_PERIODONTAL	0.2111	finn-b-K11_GINGIVITIS_PERIODONTAL
rs196229	A	C	0.0152	0.0227	0.501601	100000	Gingivitis and periodontal diseases || id:finn-b-K11_GINGIVITIS_PERIODONTAL	0.5521	finn-b-K11_GINGIVITIS_PERIODONTAL
rs12415649	G	C	0.0137	0.0271	0.6127	100000	Gingivitis and periodontal diseases || id:finn-b-K11_GINGIVITIS_PERIODONTAL	0.219	finn-b-K11_GINGIVITIS_PERIODONTAL
rs1515761	C	T	0.0934	0.0431	0.0303599	100000	Gingivitis and periodontal diseases || id:finn-b-K11_GINGIVITIS_PERIODONTAL	0.9255	finn-b-K11_GINGIVITIS_PERIODONTAL
rs113097655	T	A	-0.0934	0.0437	0.03249	100000	Gingivitis and periodontal diseases || id:finn-b-K11_GINGIVITIS_PERIODONTAL	0.07257	finn-b-K11_GINGIVITIS_PERIODONTAL
rs386526	G	C	-0.0238	0.0221	0.2825	100000	Gingivitis and periodontal diseases || id:finn-b-K11_GINGIVITIS_PERIODONTAL	0.5026	finn-b-K11_GINGIVITIS_PERIODONTAL
rs265534	T	G	-0.0073	0.0226	0.7452	100000	Gingivitis and periodontal diseases || id:finn-b-K11_GINGIVITIS_PERIODONTAL	0.468	finn-b-K11_GINGIVITIS_PERIODONTAL
rs11246212	C	T	-0.0182	0.0325	0.5742	100000	Gingivitis and periodontal diseases || id:finn-b-K11_GINGIVITIS_PERIODONTAL	0.8605	finn-b-K11_GINGIVITIS_PERIODONTAL
rs6585011	A	G	-0.0242	0.0266	0.3629	100000	Gingivitis and periodontal diseases || id:finn-b-K11_GINGIVITIS_PERIODONTAL	0.2299	finn-b-K11_GINGIVITIS_PERIODONTAL
rs7098347	G	A	-0.0018	0.0227	0.9363	100000	Gingivitis and periodontal diseases || id:finn-b-K11_GINGIVITIS_PERIODONTAL	0.434	finn-b-K11_GINGIVITIS_PERIODONTAL
rs80149660	C	T	0.0051	0.0545	0.9252	100000	Gingivitis and periodontal diseases || id:finn-b-K11_GINGIVITIS_PERIODONTAL	0.04377	finn-b-K11_GINGIVITIS_PERIODONTAL
rs75820970	C	G	0.0316	0.0342	0.3555	100000	Gingivitis and periodontal diseases || id:finn-b-K11_GINGIVITIS_PERIODONTAL	0.1251	finn-b-K11_GINGIVITIS_PERIODONTAL
rs1649999	A	G	-0.0347	0.0382	0.3636	100000	Gingivitis and periodontal diseases || id:finn-b-K11_GINGIVITIS_PERIODONTAL	0.09711	finn-b-K11_GINGIVITIS_PERIODONTAL
rs11591622	T	G	-0.0461	0.0306	0.1319	100000	Gingivitis and periodontal diseases || id:finn-b-K11_GINGIVITIS_PERIODONTAL	0.1617	finn-b-K11_GINGIVITIS_PERIODONTAL
rs10787984	G	C	-0.003	0.037	0.9364	100000	Gingivitis and periodontal diseases || id:finn-b-K11_GINGIVITIS_PERIODONTAL	0.1021	finn-b-K11_GINGIVITIS_PERIODONTAL
rs2114677	C	T	-0.0481	0.0351	0.1711	100000	Gingivitis and periodontal diseases || id:finn-b-K11_GINGIVITIS_PERIODONTAL	0.116	finn-b-K11_GINGIVITIS_PERIODONTAL
rs12345570	T	C	0.0035	0.0292	0.9031	100000	Gingivitis and periodontal diseases || id:finn-b-K11_GINGIVITIS_PERIODONTAL	0.181	finn-b-K11_GINGIVITIS_PERIODONTAL
rs4300413	A	C	0.0268	0.0227	0.2371	100000	Gingivitis and periodontal diseases || id:finn-b-K11_GINGIVITIS_PERIODONTAL	0.4978	finn-b-K11_GINGIVITIS_PERIODONTAL
rs504442	T	G	0.0493	0.0368	0.1798	100000	Gingivitis and periodontal diseases || id:finn-b-K11_GINGIVITIS_PERIODONTAL	0.1049	finn-b-K11_GINGIVITIS_PERIODONTAL
rs7237249	C	T	-0.0025	0.0287	0.9299	100000	Gingivitis and periodontal diseases || id:finn-b-K11_GINGIVITIS_PERIODONTAL	0.1882	finn-b-K11_GINGIVITIS_PERIODONTAL
rs12978412	T	C	-0.0262	0.024	0.2739	100000	Gingivitis and periodontal diseases || id:finn-b-K11_GINGIVITIS_PERIODONTAL	0.6765	finn-b-K11_GINGIVITIS_PERIODONTAL
rs2548459	C	T	0.0253	0.0228	0.2662	100000	Gingivitis and periodontal diseases || id:finn-b-K11_GINGIVITIS_PERIODONTAL	0.4094	finn-b-K11_GINGIVITIS_PERIODONTAL
rs281379	A	G	0.02	0.0228	0.3823	100000	Gingivitis and periodontal diseases || id:finn-b-K11_GINGIVITIS_PERIODONTAL	0.4083	finn-b-K11_GINGIVITIS_PERIODONTAL
rs61267978	T	C	-0.0095	0.0343	0.782099	100000	Gingivitis and periodontal diseases || id:finn-b-K11_GINGIVITIS_PERIODONTAL	0.1218	finn-b-K11_GINGIVITIS_PERIODONTAL
rs11664566	T	C	-0.0323	0.0275	0.239	100000	Gingivitis and periodontal diseases || id:finn-b-K11_GINGIVITIS_PERIODONTAL	0.2128	finn-b-K11_GINGIVITIS_PERIODONTAL
rs1693340	T	C	-0.0448	0.0437	0.3048	100000	Gingivitis and periodontal diseases || id:finn-b-K11_GINGIVITIS_PERIODONTAL	0.07193	finn-b-K11_GINGIVITIS_PERIODONTAL
rs58850151	T	C	-0.0022	0.0254	0.9317	100000	Gingivitis and periodontal diseases || id:finn-b-K11_GINGIVITIS_PERIODONTAL	0.2675	finn-b-K11_GINGIVITIS_PERIODONTAL
rs2156611	T	C	0.0233	0.0224	0.2985	100000	Gingivitis and periodontal diseases || id:finn-b-K11_GINGIVITIS_PERIODONTAL	0.501	finn-b-K11_GINGIVITIS_PERIODONTAL
rs10502943	C	A	0.0109	0.0396	0.7833	100000	Gingivitis and periodontal diseases || id:finn-b-K11_GINGIVITIS_PERIODONTAL	0.08862	finn-b-K11_GINGIVITIS_PERIODONTAL
rs1908593	T	C	0.0287	0.0228	0.2083	100000	Gingivitis and periodontal diseases || id:finn-b-K11_GINGIVITIS_PERIODONTAL	0.5591	finn-b-K11_GINGIVITIS_PERIODONTAL
rs56249713	C	T	0.0005	0.023	0.9814	100000	Gingivitis and periodontal diseases || id:finn-b-K11_GINGIVITIS_PERIODONTAL	0.4039	finn-b-K11_GINGIVITIS_PERIODONTAL
rs6515626	G	A	-0.0427	0.0449	0.3415	100000	Gingivitis and periodontal diseases || id:finn-b-K11_GINGIVITIS_PERIODONTAL	0.06668	finn-b-K11_GINGIVITIS_PERIODONTAL
rs59936925	A	T	-0.0005	0.0358	0.9898	100000	Gingivitis and periodontal diseases || id:finn-b-K11_GINGIVITIS_PERIODONTAL	0.1118	finn-b-K11_GINGIVITIS_PERIODONTAL
rs7274039	T	C	-0.0194	0.0395	0.6223	100000	Gingivitis and periodontal diseases || id:finn-b-K11_GINGIVITIS_PERIODONTAL	0.09469	finn-b-K11_GINGIVITIS_PERIODONTAL
rs4816989	G	A	0.0511	0.0232	0.0272301	100000	Gingivitis and periodontal diseases || id:finn-b-K11_GINGIVITIS_PERIODONTAL	0.6244	finn-b-K11_GINGIVITIS_PERIODONTAL
rs3786306	T	C	-0.0008	0.0283	0.9771	100000	Gingivitis and periodontal diseases || id:finn-b-K11_GINGIVITIS_PERIODONTAL	0.2052	finn-b-K11_GINGIVITIS_PERIODONTAL
rs11876297	T	C	0.0286	0.0254	0.2601	100000	Gingivitis and periodontal diseases || id:finn-b-K11_GINGIVITIS_PERIODONTAL	0.284	finn-b-K11_GINGIVITIS_PERIODONTAL
rs4802933	G	A	-0.0651	0.0266	0.0144501	100000	Gingivitis and periodontal diseases || id:finn-b-K11_GINGIVITIS_PERIODONTAL	0.7677	finn-b-K11_GINGIVITIS_PERIODONTAL
rs386274	A	C	0.0543	0.0306	0.0760606	100000	Gingivitis and periodontal diseases || id:finn-b-K11_GINGIVITIS_PERIODONTAL	0.1609	finn-b-K11_GINGIVITIS_PERIODONTAL
rs34829339	C	T	-0.0241	0.0247	0.3283	100000	Gingivitis and periodontal diseases || id:finn-b-K11_GINGIVITIS_PERIODONTAL	0.2918	finn-b-K11_GINGIVITIS_PERIODONTAL
rs2698177	G	A	-0.0854	0.054	0.1137	100000	Gingivitis and periodontal diseases || id:finn-b-K11_GINGIVITIS_PERIODONTAL	0.955	finn-b-K11_GINGIVITIS_PERIODONTAL
rs6025153	C	G	-0.0404	0.0231	0.0799392	100000	Gingivitis and periodontal diseases || id:finn-b-K11_GINGIVITIS_PERIODONTAL	0.6123	finn-b-K11_GINGIVITIS_PERIODONTAL
rs6039702	G	A	-0.0061	0.0296	0.8365	100000	Gingivitis and periodontal diseases || id:finn-b-K11_GINGIVITIS_PERIODONTAL	0.1768	finn-b-K11_GINGIVITIS_PERIODONTAL
rs34781347	G	A	-0.0008	0.0438	0.9849	100000	Gingivitis and periodontal diseases || id:finn-b-K11_GINGIVITIS_PERIODONTAL	0.07141	finn-b-K11_GINGIVITIS_PERIODONTAL
rs112767262	T	C	-0.0355	0.0271	0.1901	100000	Gingivitis and periodontal diseases || id:finn-b-K11_GINGIVITIS_PERIODONTAL	0.2236	finn-b-K11_GINGIVITIS_PERIODONTAL
rs11645029	G	C	-0.0142	0.0225	0.5283	100000	Gingivitis and periodontal diseases || id:finn-b-K11_GINGIVITIS_PERIODONTAL	0.5044	finn-b-K11_GINGIVITIS_PERIODONTAL
rs6494922	A	G	-0.0716	0.0495	0.1483	100000	Gingivitis and periodontal diseases || id:finn-b-K11_GINGIVITIS_PERIODONTAL	0.05406	finn-b-K11_GINGIVITIS_PERIODONTAL
rs57466170	C	T	0.0247	0.0428	0.5638	100000	Gingivitis and periodontal diseases || id:finn-b-K11_GINGIVITIS_PERIODONTAL	0.07515	finn-b-K11_GINGIVITIS_PERIODONTAL
rs2120865	G	A	0.0028	0.0482	0.9539	100000	Gingivitis and periodontal diseases || id:finn-b-K11_GINGIVITIS_PERIODONTAL	0.05731	finn-b-K11_GINGIVITIS_PERIODONTAL
rs12050685	A	G	0.0117	0.0249	0.6386	100000	Gingivitis and periodontal diseases || id:finn-b-K11_GINGIVITIS_PERIODONTAL	0.2804	finn-b-K11_GINGIVITIS_PERIODONTAL
rs77564310	A	C	0.0272	0.0277	0.3267	100000	Gingivitis and periodontal diseases || id:finn-b-K11_GINGIVITIS_PERIODONTAL	0.2072	finn-b-K11_GINGIVITIS_PERIODONTAL
rs289410	A	G	0.0017	0.025	0.9466	100000	Gingivitis and periodontal diseases || id:finn-b-K11_GINGIVITIS_PERIODONTAL	0.7231	finn-b-K11_GINGIVITIS_PERIODONTAL
rs4076415	G	T	-0.0439	0.0234	0.0602795	100000	Gingivitis and periodontal diseases || id:finn-b-K11_GINGIVITIS_PERIODONTAL	0.6305	finn-b-K11_GINGIVITIS_PERIODONTAL
rs12909713	C	T	-0.0152	0.0224	0.496	100000	Gingivitis and periodontal diseases || id:finn-b-K11_GINGIVITIS_PERIODONTAL	0.4889	finn-b-K11_GINGIVITIS_PERIODONTAL
rs72759041	G	T	0.0215	0.0278	0.4394	100000	Gingivitis and periodontal diseases || id:finn-b-K11_GINGIVITIS_PERIODONTAL	0.2089	finn-b-K11_GINGIVITIS_PERIODONTAL
rs4075691	A	G	0.015	0.0336	0.654201	100000	Gingivitis and periodontal diseases || id:finn-b-K11_GINGIVITIS_PERIODONTAL	0.1339	finn-b-K11_GINGIVITIS_PERIODONTAL
rs11858399	T	C	-0.0295	0.0302	0.3289	100000	Gingivitis and periodontal diseases || id:finn-b-K11_GINGIVITIS_PERIODONTAL	0.1729	finn-b-K11_GINGIVITIS_PERIODONTAL
rs1850003	A	G	-0.0038	0.0266	0.8867	100000	Gingivitis and periodontal diseases || id:finn-b-K11_GINGIVITIS_PERIODONTAL	0.2318	finn-b-K11_GINGIVITIS_PERIODONTAL
rs11630875	T	C	-0.0121	0.0336	0.718199	100000	Gingivitis and periodontal diseases || id:finn-b-K11_GINGIVITIS_PERIODONTAL	0.127	finn-b-K11_GINGIVITIS_PERIODONTAL
rs28376661	C	G	0.0195	0.0245	0.4258	100000	Gingivitis and periodontal diseases || id:finn-b-K11_GINGIVITIS_PERIODONTAL	0.301	finn-b-K11_GINGIVITIS_PERIODONTAL
rs542415	T	C	-0.0306	0.023	0.1844	100000	Gingivitis and periodontal diseases || id:finn-b-K11_GINGIVITIS_PERIODONTAL	0.3907	finn-b-K11_GINGIVITIS_PERIODONTAL
rs72767435	T	C	-0.0215	0.0497	0.6654	100000	Gingivitis and periodontal diseases || id:finn-b-K11_GINGIVITIS_PERIODONTAL	0.05459	finn-b-K11_GINGIVITIS_PERIODONTAL
rs28537087	G	A	0.0103	0.0261	0.6946	100000	Gingivitis and periodontal diseases || id:finn-b-K11_GINGIVITIS_PERIODONTAL	0.2491	finn-b-K11_GINGIVITIS_PERIODONTAL
rs8039785	G	T	-0.0153	0.0224	0.4951	100000	Gingivitis and periodontal diseases || id:finn-b-K11_GINGIVITIS_PERIODONTAL	0.4905	finn-b-K11_GINGIVITIS_PERIODONTAL
rs4264350	T	C	0.0341	0.0225	0.1302	100000	Gingivitis and periodontal diseases || id:finn-b-K11_GINGIVITIS_PERIODONTAL	0.4599	finn-b-K11_GINGIVITIS_PERIODONTAL
rs34558519	G	A	-0.0165	0.0454	0.716699	100000	Gingivitis and periodontal diseases || id:finn-b-K11_GINGIVITIS_PERIODONTAL	0.06669	finn-b-K11_GINGIVITIS_PERIODONTAL
rs10140184	A	C	0.0063	0.0229	0.7837	100000	Gingivitis and periodontal diseases || id:finn-b-K11_GINGIVITIS_PERIODONTAL	0.4737	finn-b-K11_GINGIVITIS_PERIODONTAL
rs111810795	C	T	-0.046	0.0377	0.222	100000	Gingivitis and periodontal diseases || id:finn-b-K11_GINGIVITIS_PERIODONTAL	0.09791	finn-b-K11_GINGIVITIS_PERIODONTAL
rs8011841	T	C	0.0195	0.0224	0.3848	100000	Gingivitis and periodontal diseases || id:finn-b-K11_GINGIVITIS_PERIODONTAL	0.5037	finn-b-K11_GINGIVITIS_PERIODONTAL
rs2370083	G	T	0.0149	0.0457	0.7443	100000	Gingivitis and periodontal diseases || id:finn-b-K11_GINGIVITIS_PERIODONTAL	0.0645	finn-b-K11_GINGIVITIS_PERIODONTAL
rs56025506	T	C	0.0051	0.0254	0.84	100000	Gingivitis and periodontal diseases || id:finn-b-K11_GINGIVITIS_PERIODONTAL	0.268	finn-b-K11_GINGIVITIS_PERIODONTAL
rs11625794	G	A	-0.019	0.023	0.4083	100000	Gingivitis and periodontal diseases || id:finn-b-K11_GINGIVITIS_PERIODONTAL	0.3913	finn-b-K11_GINGIVITIS_PERIODONTAL
rs74083978	C	G	0.0478	0.0514	0.3523	100000	Gingivitis and periodontal diseases || id:finn-b-K11_GINGIVITIS_PERIODONTAL	0.04998	finn-b-K11_GINGIVITIS_PERIODONTAL
rs12147596	C	T	-0.0065	0.0243	0.7893	100000	Gingivitis and periodontal diseases || id:finn-b-K11_GINGIVITIS_PERIODONTAL	0.3163	finn-b-K11_GINGIVITIS_PERIODONTAL
rs387171	A	G	-0.0522	0.0233	0.0255	100000	Gingivitis and periodontal diseases || id:finn-b-K11_GINGIVITIS_PERIODONTAL	0.6343	finn-b-K11_GINGIVITIS_PERIODONTAL
rs4761660	T	G	-0.0888	0.0553	0.108	100000	Gingivitis and periodontal diseases || id:finn-b-K11_GINGIVITIS_PERIODONTAL	0.9566	finn-b-K11_GINGIVITIS_PERIODONTAL
rs17472393	G	C	0.0261	0.0385	0.4982	100000	Gingivitis and periodontal diseases || id:finn-b-K11_GINGIVITIS_PERIODONTAL	0.09576	finn-b-K11_GINGIVITIS_PERIODONTAL
rs75768969	C	G	-0.0334	0.0404	0.4093	100000	Gingivitis and periodontal diseases || id:finn-b-K11_GINGIVITIS_PERIODONTAL	0.08468	finn-b-K11_GINGIVITIS_PERIODONTAL
rs191093	G	A	-0.0408	0.0365	0.2637	100000	Gingivitis and periodontal diseases || id:finn-b-K11_GINGIVITIS_PERIODONTAL	0.1086	finn-b-K11_GINGIVITIS_PERIODONTAL
rs911666	T	C	0.0095	0.0244	0.697999	100000	Gingivitis and periodontal diseases || id:finn-b-K11_GINGIVITIS_PERIODONTAL	0.303	finn-b-K11_GINGIVITIS_PERIODONTAL
rs12911842	A	T	0.0262	0.0405	0.517299	100000	Gingivitis and periodontal diseases || id:finn-b-K11_GINGIVITIS_PERIODONTAL	0.08424	finn-b-K11_GINGIVITIS_PERIODONTAL
rs4924450	A	G	0.0101	0.0275	0.713001	100000	Gingivitis and periodontal diseases || id:finn-b-K11_GINGIVITIS_PERIODONTAL	0.784	finn-b-K11_GINGIVITIS_PERIODONTAL
rs4884323	G	T	-0.035	0.0226	0.1219	100000	Gingivitis and periodontal diseases || id:finn-b-K11_GINGIVITIS_PERIODONTAL	0.4367	finn-b-K11_GINGIVITIS_PERIODONTAL
rs4822789	G	C	0.0219	0.0231	0.3422	100000	Gingivitis and periodontal diseases || id:finn-b-K11_GINGIVITIS_PERIODONTAL	0.3875	finn-b-K11_GINGIVITIS_PERIODONTAL
rs34437635	T	C	-0.0433	0.0388	0.2644	100000	Gingivitis and periodontal diseases || id:finn-b-K11_GINGIVITIS_PERIODONTAL	0.09325	finn-b-K11_GINGIVITIS_PERIODONTAL
rs9608282	T	G	0.064	0.0617	0.2995	100000	Gingivitis and periodontal diseases || id:finn-b-K11_GINGIVITIS_PERIODONTAL	0.03382	finn-b-K11_GINGIVITIS_PERIODONTAL
rs17343978	A	C	-0.0047	0.0278	0.8659	100000	Gingivitis and periodontal diseases || id:finn-b-K11_GINGIVITIS_PERIODONTAL	0.2043	finn-b-K11_GINGIVITIS_PERIODONTAL
rs6007642	C	T	-0.0201	0.0271	0.4588	100000	Gingivitis and periodontal diseases || id:finn-b-K11_GINGIVITIS_PERIODONTAL	0.2245	finn-b-K11_GINGIVITIS_PERIODONTAL
rs178271	C	T	0.009	0.0874	0.9184	100000	Gingivitis and periodontal diseases || id:finn-b-K11_GINGIVITIS_PERIODONTAL	0.9832	finn-b-K11_GINGIVITIS_PERIODONTAL
rs5746486	T	C	-0.0122	0.0231	0.598199	100000	Gingivitis and periodontal diseases || id:finn-b-K11_GINGIVITIS_PERIODONTAL	0.3865	finn-b-K11_GINGIVITIS_PERIODONTAL
rs9613013	G	A	0.0113	0.0344	0.7413	100000	Gingivitis and periodontal diseases || id:finn-b-K11_GINGIVITIS_PERIODONTAL	0.1224	finn-b-K11_GINGIVITIS_PERIODONTAL
rs73443336	G	A	0.0126	0.031	0.683299	100000	Gingivitis and periodontal diseases || id:finn-b-K11_GINGIVITIS_PERIODONTAL	0.157	finn-b-K11_GINGIVITIS_PERIODONTAL
rs715519	C	G	-0.0101	0.0319	0.7508	100000	Gingivitis and periodontal diseases || id:finn-b-K11_GINGIVITIS_PERIODONTAL	0.1456	finn-b-K11_GINGIVITIS_PERIODONTAL
rs2872237	A	C	-0.0149	0.023	0.5152	100000	Gingivitis and periodontal diseases || id:finn-b-K11_GINGIVITIS_PERIODONTAL	0.6006	finn-b-K11_GINGIVITIS_PERIODONTAL
rs12977163	G	C	0.0054	0.0231	0.8157	100000	Gingivitis and periodontal diseases || id:finn-b-K11_GINGIVITIS_PERIODONTAL	0.3902	finn-b-K11_GINGIVITIS_PERIODONTAL
rs10417872	G	T	0.0004	0.0249	0.986	100000	Gingivitis and periodontal diseases || id:finn-b-K11_GINGIVITIS_PERIODONTAL	0.7152	finn-b-K11_GINGIVITIS_PERIODONTAL
rs75158211	T	C	-0.0478	0.0316	0.1305	100000	Gingivitis and periodontal diseases || id:finn-b-K11_GINGIVITIS_PERIODONTAL	0.1473	finn-b-K11_GINGIVITIS_PERIODONTAL
rs1780628	T	A	-0.0295	0.023	0.2	100000	Gingivitis and periodontal diseases || id:finn-b-K11_GINGIVITIS_PERIODONTAL	0.3972	finn-b-K11_GINGIVITIS_PERIODONTAL
rs139469000	T	C	-0.013	0.0233	0.578699	100000	Gingivitis and periodontal diseases || id:finn-b-K11_GINGIVITIS_PERIODONTAL	0.3682	finn-b-K11_GINGIVITIS_PERIODONTAL
rs62112538	C	T	-0.0152	0.0361	0.6736	100000	Gingivitis and periodontal diseases || id:finn-b-K11_GINGIVITIS_PERIODONTAL	0.1112	finn-b-K11_GINGIVITIS_PERIODONTAL
rs7249113	G	A	-0.0412	0.0246	0.0932803	100000	Gingivitis and periodontal diseases || id:finn-b-K11_GINGIVITIS_PERIODONTAL	0.2989	finn-b-K11_GINGIVITIS_PERIODONTAL
rs708686	T	C	-0.0197	0.0238	0.4091	100000	Gingivitis and periodontal diseases || id:finn-b-K11_GINGIVITIS_PERIODONTAL	0.3337	finn-b-K11_GINGIVITIS_PERIODONTAL
rs72915163	G	C	0.6665	0.5463	0.2225	100000	Gingivitis and periodontal diseases || id:finn-b-K11_GINGIVITIS_PERIODONTAL	0.0004869	finn-b-K11_GINGIVITIS_PERIODONTAL
rs1864685	A	C	-0.0002	0.0228	0.993	100000	Gingivitis and periodontal diseases || id:finn-b-K11_GINGIVITIS_PERIODONTAL	0.4068	finn-b-K11_GINGIVITIS_PERIODONTAL
rs76124218	C	G	-0.0311	0.0599	0.6031	100000	Gingivitis and periodontal diseases || id:finn-b-K11_GINGIVITIS_PERIODONTAL	0.03702	finn-b-K11_GINGIVITIS_PERIODONTAL
rs9958338	T	C	0.0183	0.0229	0.4244	100000	Gingivitis and periodontal diseases || id:finn-b-K11_GINGIVITIS_PERIODONTAL	0.5863	finn-b-K11_GINGIVITIS_PERIODONTAL
rs4797169	T	C	0.0247	0.0266	0.3531	100000	Gingivitis and periodontal diseases || id:finn-b-K11_GINGIVITIS_PERIODONTAL	0.2368	finn-b-K11_GINGIVITIS_PERIODONTAL
rs4338887	A	G	0.0323	0.0239	0.1768	100000	Gingivitis and periodontal diseases || id:finn-b-K11_GINGIVITIS_PERIODONTAL	0.3289	finn-b-K11_GINGIVITIS_PERIODONTAL
rs4783173	G	C	0.0224	0.0231	0.3318	100000	Gingivitis and periodontal diseases || id:finn-b-K11_GINGIVITIS_PERIODONTAL	0.6063	finn-b-K11_GINGIVITIS_PERIODONTAL
rs7249614	G	A	0.0001	0.0231	0.9953	100000	Gingivitis and periodontal diseases || id:finn-b-K11_GINGIVITIS_PERIODONTAL	0.6084	finn-b-K11_GINGIVITIS_PERIODONTAL
rs78410648	A	G	-0.0102	0.0359	0.776101	100000	Gingivitis and periodontal diseases || id:finn-b-K11_GINGIVITIS_PERIODONTAL	0.1093	finn-b-K11_GINGIVITIS_PERIODONTAL
rs117675525	T	G	-0.081	0.0377	0.0316301	100000	Gingivitis and periodontal diseases || id:finn-b-K11_GINGIVITIS_PERIODONTAL	0.1008	finn-b-K11_GINGIVITIS_PERIODONTAL
rs72829932	G	A	-0.0432	0.0296	0.144	100000	Gingivitis and periodontal diseases || id:finn-b-K11_GINGIVITIS_PERIODONTAL	0.1745	finn-b-K11_GINGIVITIS_PERIODONTAL
rs74682567	G	A	0.0007	0.0332	0.9829	100000	Gingivitis and periodontal diseases || id:finn-b-K11_GINGIVITIS_PERIODONTAL	0.1345	finn-b-K11_GINGIVITIS_PERIODONTAL
rs7225245	A	G	-0.0048	0.0228	0.8338	100000	Gingivitis and periodontal diseases || id:finn-b-K11_GINGIVITIS_PERIODONTAL	0.5713	finn-b-K11_GINGIVITIS_PERIODONTAL
rs9915817	C	T	0.0038	0.0248	0.8767	100000	Gingivitis and periodontal diseases || id:finn-b-K11_GINGIVITIS_PERIODONTAL	0.7071	finn-b-K11_GINGIVITIS_PERIODONTAL
rs312757	G	C	-0.0052	0.0228	0.8179	100000	Gingivitis and periodontal diseases || id:finn-b-K11_GINGIVITIS_PERIODONTAL	0.5862	finn-b-K11_GINGIVITIS_PERIODONTAL
rs9905659	G	A	-0.0285	0.0291	0.3266	100000	Gingivitis and periodontal diseases || id:finn-b-K11_GINGIVITIS_PERIODONTAL	0.1838	finn-b-K11_GINGIVITIS_PERIODONTAL
rs2411041	A	G	0.0034	0.0314	0.9136	100000	Gingivitis and periodontal diseases || id:finn-b-K11_GINGIVITIS_PERIODONTAL	0.1515	finn-b-K11_GINGIVITIS_PERIODONTAL
rs4799823	C	T	-0.0227	0.0292	0.436	100000	Gingivitis and periodontal diseases || id:finn-b-K11_GINGIVITIS_PERIODONTAL	0.1865	finn-b-K11_GINGIVITIS_PERIODONTAL
rs4450413	G	C	0.0302	0.0227	0.1832	100000	Gingivitis and periodontal diseases || id:finn-b-K11_GINGIVITIS_PERIODONTAL	0.5547	finn-b-K11_GINGIVITIS_PERIODONTAL
rs9928243	C	A	0.001	0.0225	0.9659	100000	Gingivitis and periodontal diseases || id:finn-b-K11_GINGIVITIS_PERIODONTAL	0.4712	finn-b-K11_GINGIVITIS_PERIODONTAL
rs11150408	G	T	-0.0044	0.0226	0.8452	100000	Gingivitis and periodontal diseases || id:finn-b-K11_GINGIVITIS_PERIODONTAL	0.5213	finn-b-K11_GINGIVITIS_PERIODONTAL
rs79598028	T	C	0.0306	0.0279	0.2719	100000	Gingivitis and periodontal diseases || id:finn-b-K11_GINGIVITIS_PERIODONTAL	0.2091	finn-b-K11_GINGIVITIS_PERIODONTAL
rs12452946	A	G	0.0397	0.0225	0.0773499	100000	Gingivitis and periodontal diseases || id:finn-b-K11_GINGIVITIS_PERIODONTAL	0.4973	finn-b-K11_GINGIVITIS_PERIODONTAL
rs76321722	C	G	0.0032	0.036	0.9298	100000	Gingivitis and periodontal diseases || id:finn-b-K11_GINGIVITIS_PERIODONTAL	0.1095	finn-b-K11_GINGIVITIS_PERIODONTAL
rs9537886	A	C	-0.006	0.0227	0.7904	100000	Gingivitis and periodontal diseases || id:finn-b-K11_GINGIVITIS_PERIODONTAL	0.4287	finn-b-K11_GINGIVITIS_PERIODONTAL
rs9564193	G	A	-0.0456	0.042	0.2773	100000	Gingivitis and periodontal diseases || id:finn-b-K11_GINGIVITIS_PERIODONTAL	0.07916	finn-b-K11_GINGIVITIS_PERIODONTAL
rs8015391	G	A	-0.0176	0.0262	0.503	100000	Gingivitis and periodontal diseases || id:finn-b-K11_GINGIVITIS_PERIODONTAL	0.2435	finn-b-K11_GINGIVITIS_PERIODONTAL
rs116969552	A	G	0.0576	0.0671	0.3909	100000	Gingivitis and periodontal diseases || id:finn-b-K11_GINGIVITIS_PERIODONTAL	0.02886	finn-b-K11_GINGIVITIS_PERIODONTAL
rs10794359	C	T	0.0209	0.0228	0.3593	100000	Gingivitis and periodontal diseases || id:finn-b-K11_GINGIVITIS_PERIODONTAL	0.5346	finn-b-K11_GINGIVITIS_PERIODONTAL
rs10862904	G	A	0.0038	0.0226	0.8671	100000	Gingivitis and periodontal diseases || id:finn-b-K11_GINGIVITIS_PERIODONTAL	0.528	finn-b-K11_GINGIVITIS_PERIODONTAL
rs7975768	C	G	0.011	0.0227	0.6282	100000	Gingivitis and periodontal diseases || id:finn-b-K11_GINGIVITIS_PERIODONTAL	0.5005	finn-b-K11_GINGIVITIS_PERIODONTAL
rs4244069	A	G	0.0144	0.034	0.6723	100000	Gingivitis and periodontal diseases || id:finn-b-K11_GINGIVITIS_PERIODONTAL	0.873	finn-b-K11_GINGIVITIS_PERIODONTAL
rs17109926	A	G	0.035	0.0253	0.166	100000	Gingivitis and periodontal diseases || id:finn-b-K11_GINGIVITIS_PERIODONTAL	0.2714	finn-b-K11_GINGIVITIS_PERIODONTAL
rs28802725	C	T	0.0336	0.0231	0.1448	100000	Gingivitis and periodontal diseases || id:finn-b-K11_GINGIVITIS_PERIODONTAL	0.3834	finn-b-K11_GINGIVITIS_PERIODONTAL
rs11140959	A	G	-0.0125	0.033	0.7053	100000	Gingivitis and periodontal diseases || id:finn-b-K11_GINGIVITIS_PERIODONTAL	0.135	finn-b-K11_GINGIVITIS_PERIODONTAL
rs494242	T	C	-0.0197	0.0225	0.3802	100000	Gingivitis and periodontal diseases || id:finn-b-K11_GINGIVITIS_PERIODONTAL	0.4568	finn-b-K11_GINGIVITIS_PERIODONTAL
rs12341505	G	A	0.005	0.0383	0.8955	100000	Gingivitis and periodontal diseases || id:finn-b-K11_GINGIVITIS_PERIODONTAL	0.09359	finn-b-K11_GINGIVITIS_PERIODONTAL
rs9470637	T	A	0.0182	0.0225	0.4191	100000	Gingivitis and periodontal diseases || id:finn-b-K11_GINGIVITIS_PERIODONTAL	0.4875	finn-b-K11_GINGIVITIS_PERIODONTAL
rs13207588	A	G	-0.0063	0.0287	0.8255	100000	Gingivitis and periodontal diseases || id:finn-b-K11_GINGIVITIS_PERIODONTAL	0.1954	finn-b-K11_GINGIVITIS_PERIODONTAL
rs9349693	G	A	0.0061	0.0247	0.8047	100000	Gingivitis and periodontal diseases || id:finn-b-K11_GINGIVITIS_PERIODONTAL	0.7083	finn-b-K11_GINGIVITIS_PERIODONTAL
rs602075	G	A	-0.0203	0.0255	0.4264	100000	Gingivitis and periodontal diseases || id:finn-b-K11_GINGIVITIS_PERIODONTAL	0.7366	finn-b-K11_GINGIVITIS_PERIODONTAL
rs2889192	T	G	0.0853	0.0316	0.00700197	100000	Gingivitis and periodontal diseases || id:finn-b-K11_GINGIVITIS_PERIODONTAL	0.8511	finn-b-K11_GINGIVITIS_PERIODONTAL
rs2384942	G	C	0.0271	0.0243	0.2642	100000	Gingivitis and periodontal diseases || id:finn-b-K11_GINGIVITIS_PERIODONTAL	0.6882	finn-b-K11_GINGIVITIS_PERIODONTAL
rs146541147	G	A	0.0663	0.0629	0.2917	100000	Gingivitis and periodontal diseases || id:finn-b-K11_GINGIVITIS_PERIODONTAL	0.03352	finn-b-K11_GINGIVITIS_PERIODONTAL
rs6591893	A	G	-0.0051	0.0236	0.8281	100000	Gingivitis and periodontal diseases || id:finn-b-K11_GINGIVITIS_PERIODONTAL	0.6525	finn-b-K11_GINGIVITIS_PERIODONTAL
rs594561	T	C	-0.0289	0.0224	0.1968	100000	Gingivitis and periodontal diseases || id:finn-b-K11_GINGIVITIS_PERIODONTAL	0.4892	finn-b-K11_GINGIVITIS_PERIODONTAL
rs2103510	G	A	-0.0227	0.0351	0.5177	100000	Gingivitis and periodontal diseases || id:finn-b-K11_GINGIVITIS_PERIODONTAL	0.1159	finn-b-K11_GINGIVITIS_PERIODONTAL
rs2154444	G	T	0.0476	0.0254	0.0612294	100000	Gingivitis and periodontal diseases || id:finn-b-K11_GINGIVITIS_PERIODONTAL	0.7352	finn-b-K11_GINGIVITIS_PERIODONTAL
rs73208162	A	G	0.0761	0.063	0.2269	100000	Gingivitis and periodontal diseases || id:finn-b-K11_GINGIVITIS_PERIODONTAL	0.03247	finn-b-K11_GINGIVITIS_PERIODONTAL
rs6087811	T	G	-0.0795	0.0374	0.0334804	100000	Gingivitis and periodontal diseases || id:finn-b-K11_GINGIVITIS_PERIODONTAL	0.1015	finn-b-K11_GINGIVITIS_PERIODONTAL
rs2321387	G	A	-0.0069	0.0227	0.759899	100000	Gingivitis and periodontal diseases || id:finn-b-K11_GINGIVITIS_PERIODONTAL	0.4307	finn-b-K11_GINGIVITIS_PERIODONTAL
rs9529719	C	T	-0.0284	0.024	0.2365	100000	Gingivitis and periodontal diseases || id:finn-b-K11_GINGIVITIS_PERIODONTAL	0.676	finn-b-K11_GINGIVITIS_PERIODONTAL
rs9600403	C	A	0.0472	0.0227	0.0378704	100000	Gingivitis and periodontal diseases || id:finn-b-K11_GINGIVITIS_PERIODONTAL	0.5628	finn-b-K11_GINGIVITIS_PERIODONTAL
rs2008778	A	C	-0.0078	0.0353	0.826	100000	Gingivitis and periodontal diseases || id:finn-b-K11_GINGIVITIS_PERIODONTAL	0.1156	finn-b-K11_GINGIVITIS_PERIODONTAL
rs34417064	A	G	-0.014	0.0225	0.5339	100000	Gingivitis and periodontal diseases || id:finn-b-K11_GINGIVITIS_PERIODONTAL	0.4502	finn-b-K11_GINGIVITIS_PERIODONTAL
rs34528142	C	G	-0.0376	0.028	0.18	100000	Gingivitis and periodontal diseases || id:finn-b-K11_GINGIVITIS_PERIODONTAL	0.2105	finn-b-K11_GINGIVITIS_PERIODONTAL
rs1109499	G	C	-0.0159	0.0252	0.5287	100000	Gingivitis and periodontal diseases || id:finn-b-K11_GINGIVITIS_PERIODONTAL	0.2771	finn-b-K11_GINGIVITIS_PERIODONTAL
rs3892326	C	T	-0.0097	0.0229	0.6716	100000	Gingivitis and periodontal diseases || id:finn-b-K11_GINGIVITIS_PERIODONTAL	0.5934	finn-b-K11_GINGIVITIS_PERIODONTAL
rs746764	T	C	-0.0392	0.0275	0.1535	100000	Gingivitis and periodontal diseases || id:finn-b-K11_GINGIVITIS_PERIODONTAL	0.2141	finn-b-K11_GINGIVITIS_PERIODONTAL
rs6112314	A	C	-0.0118	0.0238	0.6218	100000	Gingivitis and periodontal diseases || id:finn-b-K11_GINGIVITIS_PERIODONTAL	0.3314	finn-b-K11_GINGIVITIS_PERIODONTAL
rs11841382	G	T	-0.0869	0.0407	0.0327801	100000	Gingivitis and periodontal diseases || id:finn-b-K11_GINGIVITIS_PERIODONTAL	0.08308	finn-b-K11_GINGIVITIS_PERIODONTAL
rs6563550	T	C	-0.0517	0.0418	0.2155	100000	Gingivitis and periodontal diseases || id:finn-b-K11_GINGIVITIS_PERIODONTAL	0.07813	finn-b-K11_GINGIVITIS_PERIODONTAL
rs10507465	C	T	0.0161	0.028	0.566301	100000	Gingivitis and periodontal diseases || id:finn-b-K11_GINGIVITIS_PERIODONTAL	0.2043	finn-b-K11_GINGIVITIS_PERIODONTAL
rs7334707	G	T	0.0475	0.0518	0.3589	100000	Gingivitis and periodontal diseases || id:finn-b-K11_GINGIVITIS_PERIODONTAL	0.9503	finn-b-K11_GINGIVITIS_PERIODONTAL
rs12870360	A	G	-0.0062	0.0226	0.7824	100000	Gingivitis and periodontal diseases || id:finn-b-K11_GINGIVITIS_PERIODONTAL	0.5031	finn-b-K11_GINGIVITIS_PERIODONTAL
rs9316536	T	G	0.0101	0.0324	0.7554	100000	Gingivitis and periodontal diseases || id:finn-b-K11_GINGIVITIS_PERIODONTAL	0.1448	finn-b-K11_GINGIVITIS_PERIODONTAL
rs9602779	A	C	0.0197	0.0262	0.4516	100000	Gingivitis and periodontal diseases || id:finn-b-K11_GINGIVITIS_PERIODONTAL	0.2418	finn-b-K11_GINGIVITIS_PERIODONTAL
rs34561138	G	A	0.0583	0.0587	0.3213	100000	Gingivitis and periodontal diseases || id:finn-b-K11_GINGIVITIS_PERIODONTAL	0.03879	finn-b-K11_GINGIVITIS_PERIODONTAL
rs34284163	A	T	0.0211	0.0273	0.4396	100000	Gingivitis and periodontal diseases || id:finn-b-K11_GINGIVITIS_PERIODONTAL	0.2157	finn-b-K11_GINGIVITIS_PERIODONTAL
rs12925026	T	C	-0.0016	0.0485	0.9732	100000	Gingivitis and periodontal diseases || id:finn-b-K11_GINGIVITIS_PERIODONTAL	0.05652	finn-b-K11_GINGIVITIS_PERIODONTAL
rs58055127	T	C	0.0227	0.0236	0.3364	100000	Gingivitis and periodontal diseases || id:finn-b-K11_GINGIVITIS_PERIODONTAL	0.3579	finn-b-K11_GINGIVITIS_PERIODONTAL
rs12938892	G	A	0.0247	0.0233	0.29	100000	Gingivitis and periodontal diseases || id:finn-b-K11_GINGIVITIS_PERIODONTAL	0.4329	finn-b-K11_GINGIVITIS_PERIODONTAL
rs78068103	A	G	0.0099	0.0352	0.778099	100000	Gingivitis and periodontal diseases || id:finn-b-K11_GINGIVITIS_PERIODONTAL	0.1162	finn-b-K11_GINGIVITIS_PERIODONTAL
rs16941336	C	T	-0.0447	0.0267	0.0943909	100000	Gingivitis and periodontal diseases || id:finn-b-K11_GINGIVITIS_PERIODONTAL	0.231	finn-b-K11_GINGIVITIS_PERIODONTAL
rs722241	G	T	0.0515	0.0301	0.0866603	100000	Gingivitis and periodontal diseases || id:finn-b-K11_GINGIVITIS_PERIODONTAL	0.8321	finn-b-K11_GINGIVITIS_PERIODONTAL
rs12602625	C	G	0.0534	0.0445	0.2304	100000	Gingivitis and periodontal diseases || id:finn-b-K11_GINGIVITIS_PERIODONTAL	0.06942	finn-b-K11_GINGIVITIS_PERIODONTAL
rs8076666	G	A	-0.0233	0.0346	0.5013	100000	Gingivitis and periodontal diseases || id:finn-b-K11_GINGIVITIS_PERIODONTAL	0.8805	finn-b-K11_GINGIVITIS_PERIODONTAL
rs2846589	T	G	0.0184	0.023	0.4249	100000	Gingivitis and periodontal diseases || id:finn-b-K11_GINGIVITIS_PERIODONTAL	0.576	finn-b-K11_GINGIVITIS_PERIODONTAL
rs61571947	G	A	-0.0369	0.025	0.1393	100000	Gingivitis and periodontal diseases || id:finn-b-K11_GINGIVITIS_PERIODONTAL	0.2908	finn-b-K11_GINGIVITIS_PERIODONTAL
rs28678345	T	C	-0.0049	0.0523	0.9245	100000	Gingivitis and periodontal diseases || id:finn-b-K11_GINGIVITIS_PERIODONTAL	0.04911	finn-b-K11_GINGIVITIS_PERIODONTAL
rs9895850	T	C	0.0724	0.0551	0.189	100000	Gingivitis and periodontal diseases || id:finn-b-K11_GINGIVITIS_PERIODONTAL	0.04385	finn-b-K11_GINGIVITIS_PERIODONTAL
rs11652058	A	G	-0.047	0.0286	0.1005	100000	Gingivitis and periodontal diseases || id:finn-b-K11_GINGIVITIS_PERIODONTAL	0.1882	finn-b-K11_GINGIVITIS_PERIODONTAL
rs8901	C	T	-0.0319	0.0246	0.195	100000	Gingivitis and periodontal diseases || id:finn-b-K11_GINGIVITIS_PERIODONTAL	0.2934	finn-b-K11_GINGIVITIS_PERIODONTAL
rs35555519	C	G	0.0206	0.038	0.5872	100000	Gingivitis and periodontal diseases || id:finn-b-K11_GINGIVITIS_PERIODONTAL	0.09823	finn-b-K11_GINGIVITIS_PERIODONTAL
rs7221249	G	A	0.0013	0.0225	0.9543	100000	Gingivitis and periodontal diseases || id:finn-b-K11_GINGIVITIS_PERIODONTAL	0.4692	finn-b-K11_GINGIVITIS_PERIODONTAL
rs2314810	G	C	-0.0583	0.0533	0.2739	100000	Gingivitis and periodontal diseases || id:finn-b-K11_GINGIVITIS_PERIODONTAL	0.9529	finn-b-K11_GINGIVITIS_PERIODONTAL
rs11080063	G	A	-0.015	0.0229	0.5115	100000	Gingivitis and periodontal diseases || id:finn-b-K11_GINGIVITIS_PERIODONTAL	0.4051	finn-b-K11_GINGIVITIS_PERIODONTAL
rs12941005	C	T	0.0256	0.0376	0.4955	100000	Gingivitis and periodontal diseases || id:finn-b-K11_GINGIVITIS_PERIODONTAL	0.09874	finn-b-K11_GINGIVITIS_PERIODONTAL
rs1550196	A	G	-0.004	0.0376	0.9155	100000	Gingivitis and periodontal diseases || id:finn-b-K11_GINGIVITIS_PERIODONTAL	0.9002	finn-b-K11_GINGIVITIS_PERIODONTAL
rs4793180	T	C	0.0631	0.0262	0.0159001	100000	Gingivitis and periodontal diseases || id:finn-b-K11_GINGIVITIS_PERIODONTAL	0.2441	finn-b-K11_GINGIVITIS_PERIODONTAL
rs60983350	G	A	-0.0015	0.0243	0.9499	100000	Gingivitis and periodontal diseases || id:finn-b-K11_GINGIVITIS_PERIODONTAL	0.3607	finn-b-K11_GINGIVITIS_PERIODONTAL
rs55799124	A	G	-0.0063	0.0255	0.8058	100000	Gingivitis and periodontal diseases || id:finn-b-K11_GINGIVITIS_PERIODONTAL	0.2768	finn-b-K11_GINGIVITIS_PERIODONTAL
rs11080344	C	T	0.016	0.0225	0.4787	100000	Gingivitis and periodontal diseases || id:finn-b-K11_GINGIVITIS_PERIODONTAL	0.4448	finn-b-K11_GINGIVITIS_PERIODONTAL
rs12935244	C	A	0.0275	0.0227	0.2265	100000	Gingivitis and periodontal diseases || id:finn-b-K11_GINGIVITIS_PERIODONTAL	0.4253	finn-b-K11_GINGIVITIS_PERIODONTAL
rs1400577	G	A	0.0078	0.0231	0.7345	100000	Gingivitis and periodontal diseases || id:finn-b-K11_GINGIVITIS_PERIODONTAL	0.6159	finn-b-K11_GINGIVITIS_PERIODONTAL
rs2200429	A	G	-0.0215	0.0378	0.5699	100000	Gingivitis and periodontal diseases || id:finn-b-K11_GINGIVITIS_PERIODONTAL	0.09822	finn-b-K11_GINGIVITIS_PERIODONTAL
rs72656234	A	G	-0.1407	0.0641	0.0281397	100000	Gingivitis and periodontal diseases || id:finn-b-K11_GINGIVITIS_PERIODONTAL	0.03172	finn-b-K11_GINGIVITIS_PERIODONTAL
rs7985034	C	T	-0.0065	0.0288	0.8219	100000	Gingivitis and periodontal diseases || id:finn-b-K11_GINGIVITIS_PERIODONTAL	0.1873	finn-b-K11_GINGIVITIS_PERIODONTAL
rs79757635	C	A	0.0674	0.0334	0.04339	100000	Gingivitis and periodontal diseases || id:finn-b-K11_GINGIVITIS_PERIODONTAL	0.137	finn-b-K11_GINGIVITIS_PERIODONTAL
rs9555756	A	C	-0.0122	0.0404	0.7623	100000	Gingivitis and periodontal diseases || id:finn-b-K11_GINGIVITIS_PERIODONTAL	0.08453	finn-b-K11_GINGIVITIS_PERIODONTAL
rs2317917	G	T	0.009	0.0231	0.6977	100000	Gingivitis and periodontal diseases || id:finn-b-K11_GINGIVITIS_PERIODONTAL	0.6024	finn-b-K11_GINGIVITIS_PERIODONTAL
rs2023437	T	C	0.0206	0.0343	0.547599	100000	Gingivitis and periodontal diseases || id:finn-b-K11_GINGIVITIS_PERIODONTAL	0.1239	finn-b-K11_GINGIVITIS_PERIODONTAL
rs17096874	C	T	0.054	0.0275	0.0496695	100000	Gingivitis and periodontal diseases || id:finn-b-K11_GINGIVITIS_PERIODONTAL	0.2114	finn-b-K11_GINGIVITIS_PERIODONTAL
rs17692191	A	G	0.0367	0.0349	0.2936	100000	Gingivitis and periodontal diseases || id:finn-b-K11_GINGIVITIS_PERIODONTAL	0.1175	finn-b-K11_GINGIVITIS_PERIODONTAL
rs12812672	T	C	0.0626	0.0434	0.1491	100000	Gingivitis and periodontal diseases || id:finn-b-K11_GINGIVITIS_PERIODONTAL	0.07169	finn-b-K11_GINGIVITIS_PERIODONTAL
rs8003149	C	T	-0.0196	0.0238	0.4105	100000	Gingivitis and periodontal diseases || id:finn-b-K11_GINGIVITIS_PERIODONTAL	0.3324	finn-b-K11_GINGIVITIS_PERIODONTAL
rs2651663	A	G	0.0071	0.0232	0.759899	100000	Gingivitis and periodontal diseases || id:finn-b-K11_GINGIVITIS_PERIODONTAL	0.3895	finn-b-K11_GINGIVITIS_PERIODONTAL
rs11113894	A	G	-0.0266	0.0376	0.4791	100000	Gingivitis and periodontal diseases || id:finn-b-K11_GINGIVITIS_PERIODONTAL	0.1001	finn-b-K11_GINGIVITIS_PERIODONTAL
rs11113910	A	C	-0.0581	0.042	0.1667	100000	Gingivitis and periodontal diseases || id:finn-b-K11_GINGIVITIS_PERIODONTAL	0.07766	finn-b-K11_GINGIVITIS_PERIODONTAL
rs1882135	G	T	0.0019	0.0248	0.9393	100000	Gingivitis and periodontal diseases || id:finn-b-K11_GINGIVITIS_PERIODONTAL	0.2865	finn-b-K11_GINGIVITIS_PERIODONTAL
rs9511112	G	A	0.0163	0.0257	0.5265	100000	Gingivitis and periodontal diseases || id:finn-b-K11_GINGIVITIS_PERIODONTAL	0.7417	finn-b-K11_GINGIVITIS_PERIODONTAL
rs77776469	A	T	-0.0382	0.0665	0.5659	100000	Gingivitis and periodontal diseases || id:finn-b-K11_GINGIVITIS_PERIODONTAL	0.03018	finn-b-K11_GINGIVITIS_PERIODONTAL
rs7982713	G	A	-0.0248	0.0252	0.3261	100000	Gingivitis and periodontal diseases || id:finn-b-K11_GINGIVITIS_PERIODONTAL	0.2836	finn-b-K11_GINGIVITIS_PERIODONTAL
rs1954532	C	T	0.0225	0.0282	0.4266	100000	Gingivitis and periodontal diseases || id:finn-b-K11_GINGIVITIS_PERIODONTAL	0.8004	finn-b-K11_GINGIVITIS_PERIODONTAL
rs74315802	G	T	0.0419	0.0296	0.1566	100000	Gingivitis and periodontal diseases || id:finn-b-K11_GINGIVITIS_PERIODONTAL	0.1833	finn-b-K11_GINGIVITIS_PERIODONTAL
rs35501864	G	A	0.013	0.0236	0.581	100000	Gingivitis and periodontal diseases || id:finn-b-K11_GINGIVITIS_PERIODONTAL	0.3442	finn-b-K11_GINGIVITIS_PERIODONTAL
rs8009993	G	C	0.0021	0.0315	0.9462	100000	Gingivitis and periodontal diseases || id:finn-b-K11_GINGIVITIS_PERIODONTAL	0.1539	finn-b-K11_GINGIVITIS_PERIODONTAL
rs11850002	C	A	0.0227	0.0263	0.3881	100000	Gingivitis and periodontal diseases || id:finn-b-K11_GINGIVITIS_PERIODONTAL	0.2357	finn-b-K11_GINGIVITIS_PERIODONTAL
rs4078432	T	C	-0.041	0.0298	0.1686	100000	Gingivitis and periodontal diseases || id:finn-b-K11_GINGIVITIS_PERIODONTAL	0.827	finn-b-K11_GINGIVITIS_PERIODONTAL
rs9578457	G	A	0.0154	0.0522	0.7685	100000	Gingivitis and periodontal diseases || id:finn-b-K11_GINGIVITIS_PERIODONTAL	0.04826	finn-b-K11_GINGIVITIS_PERIODONTAL
rs1000888	C	G	-0.0058	0.0238	0.808	100000	Gingivitis and periodontal diseases || id:finn-b-K11_GINGIVITIS_PERIODONTAL	0.335	finn-b-K11_GINGIVITIS_PERIODONTAL
rs9581006	T	C	0.0144	0.0597	0.809	100000	Gingivitis and periodontal diseases || id:finn-b-K11_GINGIVITIS_PERIODONTAL	0.9634	finn-b-K11_GINGIVITIS_PERIODONTAL
rs2590913	A	G	0.0292	0.0513	0.5693	100000	Gingivitis and periodontal diseases || id:finn-b-K11_GINGIVITIS_PERIODONTAL	0.9473	finn-b-K11_GINGIVITIS_PERIODONTAL
rs12876183	T	A	0.0198	0.0236	0.4032	100000	Gingivitis and periodontal diseases || id:finn-b-K11_GINGIVITIS_PERIODONTAL	0.347	finn-b-K11_GINGIVITIS_PERIODONTAL
rs61944855	A	G	0.0103	0.0292	0.724001	100000	Gingivitis and periodontal diseases || id:finn-b-K11_GINGIVITIS_PERIODONTAL	0.1803	finn-b-K11_GINGIVITIS_PERIODONTAL
rs55926131	T	C	-0.0103	0.0225	0.6482	100000	Gingivitis and periodontal diseases || id:finn-b-K11_GINGIVITIS_PERIODONTAL	0.5204	finn-b-K11_GINGIVITIS_PERIODONTAL
rs73412051	A	G	0.0097	0.0373	0.795	100000	Gingivitis and periodontal diseases || id:finn-b-K11_GINGIVITIS_PERIODONTAL	0.102	finn-b-K11_GINGIVITIS_PERIODONTAL
rs1403396	A	T	-0.0228	0.0273	0.4036	100000	Gingivitis and periodontal diseases || id:finn-b-K11_GINGIVITIS_PERIODONTAL	0.2177	finn-b-K11_GINGIVITIS_PERIODONTAL
rs10773460	G	A	-0.0169	0.025	0.5002	100000	Gingivitis and periodontal diseases || id:finn-b-K11_GINGIVITIS_PERIODONTAL	0.7179	finn-b-K11_GINGIVITIS_PERIODONTAL
rs12304031	G	A	0.0119	0.0344	0.7295	100000	Gingivitis and periodontal diseases || id:finn-b-K11_GINGIVITIS_PERIODONTAL	0.1232	finn-b-K11_GINGIVITIS_PERIODONTAL
rs7960664	A	G	0.074	0.0403	0.0664599	100000	Gingivitis and periodontal diseases || id:finn-b-K11_GINGIVITIS_PERIODONTAL	0.9147	finn-b-K11_GINGIVITIS_PERIODONTAL
rs56168514	G	A	0.0171	0.0364	0.637901	100000	Gingivitis and periodontal diseases || id:finn-b-K11_GINGIVITIS_PERIODONTAL	0.1072	finn-b-K11_GINGIVITIS_PERIODONTAL
rs12621499	G	A	0.038	0.0246	0.1214	100000	Gingivitis and periodontal diseases || id:finn-b-K11_GINGIVITIS_PERIODONTAL	0.2988	finn-b-K11_GINGIVITIS_PERIODONTAL
rs6761789	G	T	0.0173	0.0463	0.707801	100000	Gingivitis and periodontal diseases || id:finn-b-K11_GINGIVITIS_PERIODONTAL	0.06367	finn-b-K11_GINGIVITIS_PERIODONTAL
rs13025464	C	T	-0.0331	0.023	0.1502	100000	Gingivitis and periodontal diseases || id:finn-b-K11_GINGIVITIS_PERIODONTAL	0.5967	finn-b-K11_GINGIVITIS_PERIODONTAL
rs17639938	C	G	0.0122	0.0257	0.635501	100000	Gingivitis and periodontal diseases || id:finn-b-K11_GINGIVITIS_PERIODONTAL	0.2634	finn-b-K11_GINGIVITIS_PERIODONTAL
rs56353270	A	G	0.0573	0.0425	0.1776	100000	Gingivitis and periodontal diseases || id:finn-b-K11_GINGIVITIS_PERIODONTAL	0.07543	finn-b-K11_GINGIVITIS_PERIODONTAL
rs72821405	T	C	-0.0191	0.0401	0.6342	100000	Gingivitis and periodontal diseases || id:finn-b-K11_GINGIVITIS_PERIODONTAL	0.08919	finn-b-K11_GINGIVITIS_PERIODONTAL
rs6597377	C	A	0.0259	0.0225	0.2485	100000	Gingivitis and periodontal diseases || id:finn-b-K11_GINGIVITIS_PERIODONTAL	0.5261	finn-b-K11_GINGIVITIS_PERIODONTAL
rs9348442	C	T	0.0457	0.0338	0.177	100000	Gingivitis and periodontal diseases || id:finn-b-K11_GINGIVITIS_PERIODONTAL	0.1264	finn-b-K11_GINGIVITIS_PERIODONTAL
rs76860606	C	G	-0.0039	0.0401	0.9234	100000	Gingivitis and periodontal diseases || id:finn-b-K11_GINGIVITIS_PERIODONTAL	0.08768	finn-b-K11_GINGIVITIS_PERIODONTAL
rs112572980	G	A	-0.0116	0.0411	0.777401	100000	Gingivitis and periodontal diseases || id:finn-b-K11_GINGIVITIS_PERIODONTAL	0.08399	finn-b-K11_GINGIVITIS_PERIODONTAL
rs114244418	C	G	-0.0595	0.0572	0.2981	100000	Gingivitis and periodontal diseases || id:finn-b-K11_GINGIVITIS_PERIODONTAL	0.04019	finn-b-K11_GINGIVITIS_PERIODONTAL
rs13061928	G	A	0.0312	0.0273	0.2529	100000	Gingivitis and periodontal diseases || id:finn-b-K11_GINGIVITIS_PERIODONTAL	0.2274	finn-b-K11_GINGIVITIS_PERIODONTAL
rs4685827	T	C	-0.0345	0.0263	0.19	100000	Gingivitis and periodontal diseases || id:finn-b-K11_GINGIVITIS_PERIODONTAL	0.2414	finn-b-K11_GINGIVITIS_PERIODONTAL
rs9466145	A	C	0.0193	0.0226	0.3931	100000	Gingivitis and periodontal diseases || id:finn-b-K11_GINGIVITIS_PERIODONTAL	0.5324	finn-b-K11_GINGIVITIS_PERIODONTAL
rs6458025	C	T	0.0525	0.0452	0.2449	100000	Gingivitis and periodontal diseases || id:finn-b-K11_GINGIVITIS_PERIODONTAL	0.9327	finn-b-K11_GINGIVITIS_PERIODONTAL
rs78609301	A	G	-0.0116	0.0246	0.637699	100000	Gingivitis and periodontal diseases || id:finn-b-K11_GINGIVITIS_PERIODONTAL	0.3012	finn-b-K11_GINGIVITIS_PERIODONTAL
rs6934739	A	G	0.0061	0.0238	0.7993	100000	Gingivitis and periodontal diseases || id:finn-b-K11_GINGIVITIS_PERIODONTAL	0.3327	finn-b-K11_GINGIVITIS_PERIODONTAL
rs111854245	C	T	-0.0118	0.0291	0.684101	100000	Gingivitis and periodontal diseases || id:finn-b-K11_GINGIVITIS_PERIODONTAL	0.1878	finn-b-K11_GINGIVITIS_PERIODONTAL
rs4692811	C	T	-0.0215	0.0238	0.3644	100000	Gingivitis and periodontal diseases || id:finn-b-K11_GINGIVITIS_PERIODONTAL	0.3411	finn-b-K11_GINGIVITIS_PERIODONTAL
rs2702387	G	A	0.0445	0.0229	0.0516904	100000	Gingivitis and periodontal diseases || id:finn-b-K11_GINGIVITIS_PERIODONTAL	0.5955	finn-b-K11_GINGIVITIS_PERIODONTAL
rs72698095	G	C	-0.0223	0.0303	0.4626	100000	Gingivitis and periodontal diseases || id:finn-b-K11_GINGIVITIS_PERIODONTAL	0.1687	finn-b-K11_GINGIVITIS_PERIODONTAL
rs267959	G	A	-0.0064	0.025	0.7988	100000	Gingivitis and periodontal diseases || id:finn-b-K11_GINGIVITIS_PERIODONTAL	0.7228	finn-b-K11_GINGIVITIS_PERIODONTAL
rs7706512	A	G	0.0116	0.0225	0.604	100000	Gingivitis and periodontal diseases || id:finn-b-K11_GINGIVITIS_PERIODONTAL	0.4785	finn-b-K11_GINGIVITIS_PERIODONTAL
rs12332306	T	C	-0.0011	0.0251	0.9654	100000	Gingivitis and periodontal diseases || id:finn-b-K11_GINGIVITIS_PERIODONTAL	0.2748	finn-b-K11_GINGIVITIS_PERIODONTAL
rs10070311	T	C	-0.0063	0.0226	0.7792	100000	Gingivitis and periodontal diseases || id:finn-b-K11_GINGIVITIS_PERIODONTAL	0.4417	finn-b-K11_GINGIVITIS_PERIODONTAL
rs113859143	G	C	0.0719	0.0487	0.1399	100000	Gingivitis and periodontal diseases || id:finn-b-K11_GINGIVITIS_PERIODONTAL	0.05643	finn-b-K11_GINGIVITIS_PERIODONTAL
rs74663707	C	T	-0.0251	0.0457	0.5835	100000	Gingivitis and periodontal diseases || id:finn-b-K11_GINGIVITIS_PERIODONTAL	0.0661	finn-b-K11_GINGIVITIS_PERIODONTAL
rs2300774	A	G	0.0299	0.0226	0.1855	100000	Gingivitis and periodontal diseases || id:finn-b-K11_GINGIVITIS_PERIODONTAL	0.5612	finn-b-K11_GINGIVITIS_PERIODONTAL
rs6783841	A	C	-0.0203	0.0227	0.3705	100000	Gingivitis and periodontal diseases || id:finn-b-K11_GINGIVITIS_PERIODONTAL	0.4568	finn-b-K11_GINGIVITIS_PERIODONTAL
rs10937802	A	G	-0.0203	0.0347	0.5582	100000	Gingivitis and periodontal diseases || id:finn-b-K11_GINGIVITIS_PERIODONTAL	0.88	finn-b-K11_GINGIVITIS_PERIODONTAL
rs4459992	T	C	-0.0105	0.024	0.662101	100000	Gingivitis and periodontal diseases || id:finn-b-K11_GINGIVITIS_PERIODONTAL	0.3275	finn-b-K11_GINGIVITIS_PERIODONTAL
rs11933020	C	T	-0.0039	0.0258	0.8794	100000	Gingivitis and periodontal diseases || id:finn-b-K11_GINGIVITIS_PERIODONTAL	0.2549	finn-b-K11_GINGIVITIS_PERIODONTAL
rs12512543	A	C	0.0011	0.0404	0.9775	100000	Gingivitis and periodontal diseases || id:finn-b-K11_GINGIVITIS_PERIODONTAL	0.08548	finn-b-K11_GINGIVITIS_PERIODONTAL
rs10805326	A	G	0.0297	0.0247	0.2286	100000	Gingivitis and periodontal diseases || id:finn-b-K11_GINGIVITIS_PERIODONTAL	0.7058	finn-b-K11_GINGIVITIS_PERIODONTAL
rs1511453	A	G	0.1158	0.048	0.0158701	100000	Gingivitis and periodontal diseases || id:finn-b-K11_GINGIVITIS_PERIODONTAL	0.058	finn-b-K11_GINGIVITIS_PERIODONTAL
rs61791565	T	C	-0.0251	0.0226	0.2661	100000	Gingivitis and periodontal diseases || id:finn-b-K11_GINGIVITIS_PERIODONTAL	0.5065	finn-b-K11_GINGIVITIS_PERIODONTAL
rs114873521	C	T	0.0111	0.0438	0.8003	100000	Gingivitis and periodontal diseases || id:finn-b-K11_GINGIVITIS_PERIODONTAL	0.07313	finn-b-K11_GINGIVITIS_PERIODONTAL
rs72833501	T	C	-0.0457	0.0448	0.3075	100000	Gingivitis and periodontal diseases || id:finn-b-K11_GINGIVITIS_PERIODONTAL	0.06721	finn-b-K11_GINGIVITIS_PERIODONTAL
rs3756337	C	G	-0.009	0.0231	0.6952	100000	Gingivitis and periodontal diseases || id:finn-b-K11_GINGIVITIS_PERIODONTAL	0.3873	finn-b-K11_GINGIVITIS_PERIODONTAL
rs3756315	A	G	-0.0237	0.0246	0.3335	100000	Gingivitis and periodontal diseases || id:finn-b-K11_GINGIVITIS_PERIODONTAL	0.2966	finn-b-K11_GINGIVITIS_PERIODONTAL
rs113638576	T	C	-0.0244	0.0321	0.4478	100000	Gingivitis and periodontal diseases || id:finn-b-K11_GINGIVITIS_PERIODONTAL	0.144	finn-b-K11_GINGIVITIS_PERIODONTAL
rs6601127	T	G	0.001	0.0225	0.964	100000	Gingivitis and periodontal diseases || id:finn-b-K11_GINGIVITIS_PERIODONTAL	0.5087	finn-b-K11_GINGIVITIS_PERIODONTAL
rs76430504	T	C	-0.0178	0.0523	0.732799	100000	Gingivitis and periodontal diseases || id:finn-b-K11_GINGIVITIS_PERIODONTAL	0.04832	finn-b-K11_GINGIVITIS_PERIODONTAL
rs12697058	C	T	-0.0369	0.0229	0.1059	100000	Gingivitis and periodontal diseases || id:finn-b-K11_GINGIVITIS_PERIODONTAL	0.579	finn-b-K11_GINGIVITIS_PERIODONTAL
rs10063054	G	C	-0.0145	0.0226	0.5211	100000	Gingivitis and periodontal diseases || id:finn-b-K11_GINGIVITIS_PERIODONTAL	0.5345	finn-b-K11_GINGIVITIS_PERIODONTAL
rs463212	C	T	0.0004	0.0262	0.9868	100000	Gingivitis and periodontal diseases || id:finn-b-K11_GINGIVITIS_PERIODONTAL	0.2431	finn-b-K11_GINGIVITIS_PERIODONTAL
rs56210598	C	G	0.0202	0.0246	0.4099	100000	Gingivitis and periodontal diseases || id:finn-b-K11_GINGIVITIS_PERIODONTAL	0.3156	finn-b-K11_GINGIVITIS_PERIODONTAL
rs3800154	A	C	0.0222	0.0257	0.3868	100000	Gingivitis and periodontal diseases || id:finn-b-K11_GINGIVITIS_PERIODONTAL	0.2642	finn-b-K11_GINGIVITIS_PERIODONTAL
rs76528319	G	T	-0.0063	0.041	0.8783	100000	Gingivitis and periodontal diseases || id:finn-b-K11_GINGIVITIS_PERIODONTAL	0.08202	finn-b-K11_GINGIVITIS_PERIODONTAL
rs17163238	G	A	0.0301	0.0285	0.2912	100000	Gingivitis and periodontal diseases || id:finn-b-K11_GINGIVITIS_PERIODONTAL	0.1918	finn-b-K11_GINGIVITIS_PERIODONTAL
rs3776996	A	G	-0.0492	0.028	0.0785199	100000	Gingivitis and periodontal diseases || id:finn-b-K11_GINGIVITIS_PERIODONTAL	0.2034	finn-b-K11_GINGIVITIS_PERIODONTAL
rs2432926	A	G	-0.0257	0.0553	0.641899	100000	Gingivitis and periodontal diseases || id:finn-b-K11_GINGIVITIS_PERIODONTAL	0.04277	finn-b-K11_GINGIVITIS_PERIODONTAL
rs73812271	T	C	-0.0142	0.0322	0.659699	100000	Gingivitis and periodontal diseases || id:finn-b-K11_GINGIVITIS_PERIODONTAL	0.1424	finn-b-K11_GINGIVITIS_PERIODONTAL
rs2817174	C	T	0.0013	0.023	0.9535	100000	Gingivitis and periodontal diseases || id:finn-b-K11_GINGIVITIS_PERIODONTAL	0.3954	finn-b-K11_GINGIVITIS_PERIODONTAL
rs10915295	G	T	0.0114	0.0239	0.6353	100000	Gingivitis and periodontal diseases || id:finn-b-K11_GINGIVITIS_PERIODONTAL	0.3483	finn-b-K11_GINGIVITIS_PERIODONTAL
rs10927575	C	G	-0.0499	0.0328	0.1281	100000	Gingivitis and periodontal diseases || id:finn-b-K11_GINGIVITIS_PERIODONTAL	0.1371	finn-b-K11_GINGIVITIS_PERIODONTAL
rs10927423	C	A	0.0486	0.0293	0.0977395	100000	Gingivitis and periodontal diseases || id:finn-b-K11_GINGIVITIS_PERIODONTAL	0.1782	finn-b-K11_GINGIVITIS_PERIODONTAL
rs74060145	C	G	-0.026	0.0419	0.5349	100000	Gingivitis and periodontal diseases || id:finn-b-K11_GINGIVITIS_PERIODONTAL	0.07868	finn-b-K11_GINGIVITIS_PERIODONTAL
rs6588624	A	G	0.0245	0.0225	0.2749	100000	Gingivitis and periodontal diseases || id:finn-b-K11_GINGIVITIS_PERIODONTAL	0.4828	finn-b-K11_GINGIVITIS_PERIODONTAL
rs10490280	C	T	-0.0133	0.0287	0.642	100000	Gingivitis and periodontal diseases || id:finn-b-K11_GINGIVITIS_PERIODONTAL	0.1883	finn-b-K11_GINGIVITIS_PERIODONTAL
rs952822	A	G	-0.0024	0.0233	0.9194	100000	Gingivitis and periodontal diseases || id:finn-b-K11_GINGIVITIS_PERIODONTAL	0.3724	finn-b-K11_GINGIVITIS_PERIODONTAL
rs72743290	T	C	0.0196	0.0344	0.5687	100000	Gingivitis and periodontal diseases || id:finn-b-K11_GINGIVITIS_PERIODONTAL	0.1232	finn-b-K11_GINGIVITIS_PERIODONTAL
rs3000812	G	A	-0.0069	0.0254	0.7851	100000	Gingivitis and periodontal diseases || id:finn-b-K11_GINGIVITIS_PERIODONTAL	0.2704	finn-b-K11_GINGIVITIS_PERIODONTAL
rs12047309	A	G	-0.0467	0.046	0.3094	100000	Gingivitis and periodontal diseases || id:finn-b-K11_GINGIVITIS_PERIODONTAL	0.06357	finn-b-K11_GINGIVITIS_PERIODONTAL
rs2055593	A	G	-0.0264	0.0272	0.3317	100000	Gingivitis and periodontal diseases || id:finn-b-K11_GINGIVITIS_PERIODONTAL	0.2183	finn-b-K11_GINGIVITIS_PERIODONTAL
rs4851317	G	T	-0.0099	0.027	0.714	100000	Gingivitis and periodontal diseases || id:finn-b-K11_GINGIVITIS_PERIODONTAL	0.7762	finn-b-K11_GINGIVITIS_PERIODONTAL
rs72839198	C	G	-0.0682	0.0391	0.0812606	100000	Gingivitis and periodontal diseases || id:finn-b-K11_GINGIVITIS_PERIODONTAL	0.09172	finn-b-K11_GINGIVITIS_PERIODONTAL
rs4493272	T	C	0.0147	0.0225	0.5142	100000	Gingivitis and periodontal diseases || id:finn-b-K11_GINGIVITIS_PERIODONTAL	0.4777	finn-b-K11_GINGIVITIS_PERIODONTAL
rs6542556	G	A	0.0083	0.0232	0.7202	100000	Gingivitis and periodontal diseases || id:finn-b-K11_GINGIVITIS_PERIODONTAL	0.6185	finn-b-K11_GINGIVITIS_PERIODONTAL
rs12621563	G	A	-0.0332	0.0224	0.1389	100000	Gingivitis and periodontal diseases || id:finn-b-K11_GINGIVITIS_PERIODONTAL	0.4892	finn-b-K11_GINGIVITIS_PERIODONTAL
rs7570971	A	C	-0.0406	0.0229	0.0753894	100000	Gingivitis and periodontal diseases || id:finn-b-K11_GINGIVITIS_PERIODONTAL	0.4126	finn-b-K11_GINGIVITIS_PERIODONTAL
rs12124525	T	C	-0.0029	0.053	0.9568	100000	Gingivitis and periodontal diseases || id:finn-b-K11_GINGIVITIS_PERIODONTAL	0.04698	finn-b-K11_GINGIVITIS_PERIODONTAL
rs28368536	C	G	-0.0314	0.0421	0.4553	100000	Gingivitis and periodontal diseases || id:finn-b-K11_GINGIVITIS_PERIODONTAL	0.0765	finn-b-K11_GINGIVITIS_PERIODONTAL
rs12049454	T	C	0.0285	0.0231	0.2169	100000	Gingivitis and periodontal diseases || id:finn-b-K11_GINGIVITIS_PERIODONTAL	0.3947	finn-b-K11_GINGIVITIS_PERIODONTAL
rs71428626	G	T	-0.0267	0.0632	0.672	100000	Gingivitis and periodontal diseases || id:finn-b-K11_GINGIVITIS_PERIODONTAL	0.03216	finn-b-K11_GINGIVITIS_PERIODONTAL
rs67396441	T	C	0.0349	0.0234	0.1359	100000	Gingivitis and periodontal diseases || id:finn-b-K11_GINGIVITIS_PERIODONTAL	0.3811	finn-b-K11_GINGIVITIS_PERIODONTAL
rs290772	G	A	-0.07	0.0497	0.1591	100000	Gingivitis and periodontal diseases || id:finn-b-K11_GINGIVITIS_PERIODONTAL	0.05391	finn-b-K11_GINGIVITIS_PERIODONTAL
rs11678512	C	T	0.0042	0.0245	0.8656	100000	Gingivitis and periodontal diseases || id:finn-b-K11_GINGIVITIS_PERIODONTAL	0.2982	finn-b-K11_GINGIVITIS_PERIODONTAL
rs4494791	C	T	0.0279	0.0226	0.2166	100000	Gingivitis and periodontal diseases || id:finn-b-K11_GINGIVITIS_PERIODONTAL	0.4472	finn-b-K11_GINGIVITIS_PERIODONTAL
rs314726	T	C	-0.0131	0.0226	0.5623	100000	Gingivitis and periodontal diseases || id:finn-b-K11_GINGIVITIS_PERIODONTAL	0.4961	finn-b-K11_GINGIVITIS_PERIODONTAL
rs2465095	G	A	-0.0499	0.0227	0.0278599	100000	Gingivitis and periodontal diseases || id:finn-b-K11_GINGIVITIS_PERIODONTAL	0.4259	finn-b-K11_GINGIVITIS_PERIODONTAL
rs10496759	G	C	0.0117	0.0271	0.6663	100000	Gingivitis and periodontal diseases || id:finn-b-K11_GINGIVITIS_PERIODONTAL	0.2215	finn-b-K11_GINGIVITIS_PERIODONTAL
rs7572229	A	G	-0.0264	0.0225	0.2416	100000	Gingivitis and periodontal diseases || id:finn-b-K11_GINGIVITIS_PERIODONTAL	0.477	finn-b-K11_GINGIVITIS_PERIODONTAL
rs17012738	T	G	-0.0023	0.0224	0.9166	100000	Gingivitis and periodontal diseases || id:finn-b-K11_GINGIVITIS_PERIODONTAL	0.4907	finn-b-K11_GINGIVITIS_PERIODONTAL
rs3754624	C	T	0.0284	0.0294	0.3344	100000	Gingivitis and periodontal diseases || id:finn-b-K11_GINGIVITIS_PERIODONTAL	0.1771	finn-b-K11_GINGIVITIS_PERIODONTAL
rs12619063	A	G	0.061	0.0284	0.0316301	100000	Gingivitis and periodontal diseases || id:finn-b-K11_GINGIVITIS_PERIODONTAL	0.1948	finn-b-K11_GINGIVITIS_PERIODONTAL
rs13385922	T	C	-0.0006	0.0236	0.9785	100000	Gingivitis and periodontal diseases || id:finn-b-K11_GINGIVITIS_PERIODONTAL	0.3474	finn-b-K11_GINGIVITIS_PERIODONTAL
rs7586445	G	A	0.0122	0.0334	0.7141	100000	Gingivitis and periodontal diseases || id:finn-b-K11_GINGIVITIS_PERIODONTAL	0.1293	finn-b-K11_GINGIVITIS_PERIODONTAL
rs9852893	G	C	-0.0299	0.0252	0.236	100000	Gingivitis and periodontal diseases || id:finn-b-K11_GINGIVITIS_PERIODONTAL	0.7101	finn-b-K11_GINGIVITIS_PERIODONTAL
rs2442778	A	G	-0.0198	0.0503	0.6933	100000	Gingivitis and periodontal diseases || id:finn-b-K11_GINGIVITIS_PERIODONTAL	0.9484	finn-b-K11_GINGIVITIS_PERIODONTAL
rs712981	A	C	-0.0136	0.0231	0.557	100000	Gingivitis and periodontal diseases || id:finn-b-K11_GINGIVITIS_PERIODONTAL	0.386	finn-b-K11_GINGIVITIS_PERIODONTAL
rs1163447	A	C	0.0058	0.0501	0.9074	100000	Gingivitis and periodontal diseases || id:finn-b-K11_GINGIVITIS_PERIODONTAL	0.05255	finn-b-K11_GINGIVITIS_PERIODONTAL
rs36122201	C	T	0.0332	0.0259	0.2005	100000	Gingivitis and periodontal diseases || id:finn-b-K11_GINGIVITIS_PERIODONTAL	0.2505	finn-b-K11_GINGIVITIS_PERIODONTAL
rs11715674	C	T	0.0107	0.0257	0.6789	100000	Gingivitis and periodontal diseases || id:finn-b-K11_GINGIVITIS_PERIODONTAL	0.2586	finn-b-K11_GINGIVITIS_PERIODONTAL
rs17065783	A	G	-0.0066	0.0309	0.831	100000	Gingivitis and periodontal diseases || id:finn-b-K11_GINGIVITIS_PERIODONTAL	0.1582	finn-b-K11_GINGIVITIS_PERIODONTAL
rs2132254	T	C	0.0194	0.023	0.3989	100000	Gingivitis and periodontal diseases || id:finn-b-K11_GINGIVITIS_PERIODONTAL	0.4272	finn-b-K11_GINGIVITIS_PERIODONTAL
rs28635178	A	G	0.0206	0.0466	0.6585	100000	Gingivitis and periodontal diseases || id:finn-b-K11_GINGIVITIS_PERIODONTAL	0.06393	finn-b-K11_GINGIVITIS_PERIODONTAL
rs922773	C	T	0.0388	0.0371	0.2963	100000	Gingivitis and periodontal diseases || id:finn-b-K11_GINGIVITIS_PERIODONTAL	0.1013	finn-b-K11_GINGIVITIS_PERIODONTAL
rs1031599	T	G	-0.0602	0.0462	0.1927	100000	Gingivitis and periodontal diseases || id:finn-b-K11_GINGIVITIS_PERIODONTAL	0.9359	finn-b-K11_GINGIVITIS_PERIODONTAL
rs7630416	A	C	-0.0004	0.0235	0.9872	100000	Gingivitis and periodontal diseases || id:finn-b-K11_GINGIVITIS_PERIODONTAL	0.6264	finn-b-K11_GINGIVITIS_PERIODONTAL
rs17380632	A	T	0.0094	0.0265	0.723	100000	Gingivitis and periodontal diseases || id:finn-b-K11_GINGIVITIS_PERIODONTAL	0.2333	finn-b-K11_GINGIVITIS_PERIODONTAL
rs1528479	A	G	-0.0202	0.0232	0.3844	100000	Gingivitis and periodontal diseases || id:finn-b-K11_GINGIVITIS_PERIODONTAL	0.6243	finn-b-K11_GINGIVITIS_PERIODONTAL
rs12990744	C	T	-0.0787	0.0374	0.0353403	100000	Gingivitis and periodontal diseases || id:finn-b-K11_GINGIVITIS_PERIODONTAL	0.1026	finn-b-K11_GINGIVITIS_PERIODONTAL
rs4600608	G	A	0.0104	0.0276	0.706999	100000	Gingivitis and periodontal diseases || id:finn-b-K11_GINGIVITIS_PERIODONTAL	0.7894	finn-b-K11_GINGIVITIS_PERIODONTAL
rs74412941	C	A	-0.0089	0.052	0.8639	100000	Gingivitis and periodontal diseases || id:finn-b-K11_GINGIVITIS_PERIODONTAL	0.04939	finn-b-K11_GINGIVITIS_PERIODONTAL
rs6704822	G	A	0.0435	0.0332	0.1901	100000	Gingivitis and periodontal diseases || id:finn-b-K11_GINGIVITIS_PERIODONTAL	0.8693	finn-b-K11_GINGIVITIS_PERIODONTAL
rs6745806	G	A	0.0003	0.0417	0.9949	100000	Gingivitis and periodontal diseases || id:finn-b-K11_GINGIVITIS_PERIODONTAL	0.9216	finn-b-K11_GINGIVITIS_PERIODONTAL
rs7573569	T	C	0.0223	0.0467	0.633501	100000	Gingivitis and periodontal diseases || id:finn-b-K11_GINGIVITIS_PERIODONTAL	0.06078	finn-b-K11_GINGIVITIS_PERIODONTAL
rs1035588	A	G	0.0182	0.0232	0.4328	100000	Gingivitis and periodontal diseases || id:finn-b-K11_GINGIVITIS_PERIODONTAL	0.3734	finn-b-K11_GINGIVITIS_PERIODONTAL
rs6706173	A	C	0.0047	0.0326	0.8844	100000	Gingivitis and periodontal diseases || id:finn-b-K11_GINGIVITIS_PERIODONTAL	0.137	finn-b-K11_GINGIVITIS_PERIODONTAL
rs148177109	T	C	0.044	0.0704	0.5321	100000	Gingivitis and periodontal diseases || id:finn-b-K11_GINGIVITIS_PERIODONTAL	0.02609	finn-b-K11_GINGIVITIS_PERIODONTAL
rs769155	C	G	0.0148	0.0225	0.51	100000	Gingivitis and periodontal diseases || id:finn-b-K11_GINGIVITIS_PERIODONTAL	0.4804	finn-b-K11_GINGIVITIS_PERIODONTAL
rs9425984	T	C	0.0247	0.0272	0.3632	100000	Gingivitis and periodontal diseases || id:finn-b-K11_GINGIVITIS_PERIODONTAL	0.2183	finn-b-K11_GINGIVITIS_PERIODONTAL
rs12725104	G	A	-0.0892	0.0312	0.004171	100000	Gingivitis and periodontal diseases || id:finn-b-K11_GINGIVITIS_PERIODONTAL	0.1525	finn-b-K11_GINGIVITIS_PERIODONTAL
rs12134195	C	A	0.0842	0.0392	0.0318097	100000	Gingivitis and periodontal diseases || id:finn-b-K11_GINGIVITIS_PERIODONTAL	0.09053	finn-b-K11_GINGIVITIS_PERIODONTAL
rs6695790	G	T	0.0239	0.0228	0.2945	100000	Gingivitis and periodontal diseases || id:finn-b-K11_GINGIVITIS_PERIODONTAL	0.5665	finn-b-K11_GINGIVITIS_PERIODONTAL
rs11804833	T	C	-0.0126	0.0349	0.717799	100000	Gingivitis and periodontal diseases || id:finn-b-K11_GINGIVITIS_PERIODONTAL	0.1168	finn-b-K11_GINGIVITIS_PERIODONTAL
rs61779334	G	C	-0.0683	0.0379	0.0711099	100000	Gingivitis and periodontal diseases || id:finn-b-K11_GINGIVITIS_PERIODONTAL	0.09807	finn-b-K11_GINGIVITIS_PERIODONTAL
rs61779207	G	A	-0.0199	0.0271	0.4614	100000	Gingivitis and periodontal diseases || id:finn-b-K11_GINGIVITIS_PERIODONTAL	0.2236	finn-b-K11_GINGIVITIS_PERIODONTAL
rs17111728	C	T	-0.0007	0.0393	0.9866	100000	Gingivitis and periodontal diseases || id:finn-b-K11_GINGIVITIS_PERIODONTAL	0.08874	finn-b-K11_GINGIVITIS_PERIODONTAL
rs12034718	G	A	0.0257	0.027	0.3414	100000	Gingivitis and periodontal diseases || id:finn-b-K11_GINGIVITIS_PERIODONTAL	0.7765	finn-b-K11_GINGIVITIS_PERIODONTAL
rs72714493	A	G	-0.0362	0.0313	0.2469	100000	Gingivitis and periodontal diseases || id:finn-b-K11_GINGIVITIS_PERIODONTAL	0.153	finn-b-K11_GINGIVITIS_PERIODONTAL
rs616801	A	G	-0.0327	0.0309	0.2896	100000	Gingivitis and periodontal diseases || id:finn-b-K11_GINGIVITIS_PERIODONTAL	0.158	finn-b-K11_GINGIVITIS_PERIODONTAL
rs1576176	C	A	-0.0593	0.0265	0.02537	100000	Gingivitis and periodontal diseases || id:finn-b-K11_GINGIVITIS_PERIODONTAL	0.2372	finn-b-K11_GINGIVITIS_PERIODONTAL
rs10875374	T	C	0.0043	0.0225	0.8491	100000	Gingivitis and periodontal diseases || id:finn-b-K11_GINGIVITIS_PERIODONTAL	0.529	finn-b-K11_GINGIVITIS_PERIODONTAL
rs12125734	G	T	0.0481	0.0386	0.2132	100000	Gingivitis and periodontal diseases || id:finn-b-K11_GINGIVITIS_PERIODONTAL	0.09356	finn-b-K11_GINGIVITIS_PERIODONTAL
rs79656633	T	C	-0.0993	0.0379	0.00872409	100000	Gingivitis and periodontal diseases || id:finn-b-K11_GINGIVITIS_PERIODONTAL	0.1009	finn-b-K11_GINGIVITIS_PERIODONTAL
rs2477580	G	A	-0.0069	0.0288	0.81	100000	Gingivitis and periodontal diseases || id:finn-b-K11_GINGIVITIS_PERIODONTAL	0.8134	finn-b-K11_GINGIVITIS_PERIODONTAL
rs72697383	A	C	0.0036	0.032	0.9109	100000	Gingivitis and periodontal diseases || id:finn-b-K11_GINGIVITIS_PERIODONTAL	0.1431	finn-b-K11_GINGIVITIS_PERIODONTAL
rs9804152	C	T	0.0087	0.0279	0.7565	100000	Gingivitis and periodontal diseases || id:finn-b-K11_GINGIVITIS_PERIODONTAL	0.7975	finn-b-K11_GINGIVITIS_PERIODONTAL
rs74599091	A	G	-0.047	0.0832	0.5722	100000	Gingivitis and periodontal diseases || id:finn-b-K11_GINGIVITIS_PERIODONTAL	0.01855	finn-b-K11_GINGIVITIS_PERIODONTAL
rs11260998	A	G	0.0323	0.0235	0.1687	100000	Gingivitis and periodontal diseases || id:finn-b-K11_GINGIVITIS_PERIODONTAL	0.3668	finn-b-K11_GINGIVITIS_PERIODONTAL
rs2801960	G	C	0.0322	0.0246	0.1903	100000	Gingivitis and periodontal diseases || id:finn-b-K11_GINGIVITIS_PERIODONTAL	0.7035	finn-b-K11_GINGIVITIS_PERIODONTAL
rs143438747	T	C	0.0128	0.0425	0.7634	100000	Gingivitis and periodontal diseases || id:finn-b-K11_GINGIVITIS_PERIODONTAL	0.07569	finn-b-K11_GINGIVITIS_PERIODONTAL
rs61771805	A	T	-0.0071	0.035	0.8397	100000	Gingivitis and periodontal diseases || id:finn-b-K11_GINGIVITIS_PERIODONTAL	0.1158	finn-b-K11_GINGIVITIS_PERIODONTAL
rs61818112	A	G	0.0717	0.0488	0.1423	100000	Gingivitis and periodontal diseases || id:finn-b-K11_GINGIVITIS_PERIODONTAL	0.05633	finn-b-K11_GINGIVITIS_PERIODONTAL
rs7880204	T	C	-0.0144	0.026	0.5801	100000	Gingivitis and periodontal diseases || id:finn-b-K11_GINGIVITIS_PERIODONTAL	0.2457	finn-b-K11_GINGIVITIS_PERIODONTAL
rs10911039	G	A	0.0246	0.0288	0.3927	100000	Gingivitis and periodontal diseases || id:finn-b-K11_GINGIVITIS_PERIODONTAL	0.1884	finn-b-K11_GINGIVITIS_PERIODONTAL
rs74542928	T	C	0.0904	0.0523	0.0839402	100000	Gingivitis and periodontal diseases || id:finn-b-K11_GINGIVITIS_PERIODONTAL	0.04791	finn-b-K11_GINGIVITIS_PERIODONTAL
rs58346872	G	T	0.0385	0.0472	0.4137	100000	Gingivitis and periodontal diseases || id:finn-b-K11_GINGIVITIS_PERIODONTAL	0.06192	finn-b-K11_GINGIVITIS_PERIODONTAL
rs7660775	C	A	-0.0195	0.0332	0.5569	100000	Gingivitis and periodontal diseases || id:finn-b-K11_GINGIVITIS_PERIODONTAL	0.1328	finn-b-K11_GINGIVITIS_PERIODONTAL
rs17032291	T	C	-0.0098	0.034	0.773599	100000	Gingivitis and periodontal diseases || id:finn-b-K11_GINGIVITIS_PERIODONTAL	0.1263	finn-b-K11_GINGIVITIS_PERIODONTAL
rs11732081	T	C	0.0177	0.0226	0.4341	100000	Gingivitis and periodontal diseases || id:finn-b-K11_GINGIVITIS_PERIODONTAL	0.4544	finn-b-K11_GINGIVITIS_PERIODONTAL
rs1531069	C	G	-0.0183	0.0265	0.4901	100000	Gingivitis and periodontal diseases || id:finn-b-K11_GINGIVITIS_PERIODONTAL	0.7641	finn-b-K11_GINGIVITIS_PERIODONTAL
rs13139592	T	C	0.0019	0.0332	0.9551	100000	Gingivitis and periodontal diseases || id:finn-b-K11_GINGIVITIS_PERIODONTAL	0.1326	finn-b-K11_GINGIVITIS_PERIODONTAL
rs61217796	G	A	0.0762	0.0458	0.0966807	100000	Gingivitis and periodontal diseases || id:finn-b-K11_GINGIVITIS_PERIODONTAL	0.06465	finn-b-K11_GINGIVITIS_PERIODONTAL
rs73849225	T	C	0.0187	0.0409	0.6479	100000	Gingivitis and periodontal diseases || id:finn-b-K11_GINGIVITIS_PERIODONTAL	0.08206	finn-b-K11_GINGIVITIS_PERIODONTAL
rs864093	A	C	0.0565	0.0276	0.0408197	100000	Gingivitis and periodontal diseases || id:finn-b-K11_GINGIVITIS_PERIODONTAL	0.2111	finn-b-K11_GINGIVITIS_PERIODONTAL
rs6854026	C	T	0.028	0.0226	0.2149	100000	Gingivitis and periodontal diseases || id:finn-b-K11_GINGIVITIS_PERIODONTAL	0.4383	finn-b-K11_GINGIVITIS_PERIODONTAL
rs4692552	C	T	-0.0061	0.0269	0.8202	100000	Gingivitis and periodontal diseases || id:finn-b-K11_GINGIVITIS_PERIODONTAL	0.2389	finn-b-K11_GINGIVITIS_PERIODONTAL
rs56405618	A	G	-0.0276	0.0353	0.4344	100000	Gingivitis and periodontal diseases || id:finn-b-K11_GINGIVITIS_PERIODONTAL	0.1158	finn-b-K11_GINGIVITIS_PERIODONTAL
rs2383400	A	G	0.0048	0.023	0.8356	100000	Gingivitis and periodontal diseases || id:finn-b-K11_GINGIVITIS_PERIODONTAL	0.4154	finn-b-K11_GINGIVITIS_PERIODONTAL
rs113315281	G	A	-0.0168	0.0301	0.577301	100000	Gingivitis and periodontal diseases || id:finn-b-K11_GINGIVITIS_PERIODONTAL	0.1727	finn-b-K11_GINGIVITIS_PERIODONTAL
rs72738886	T	C	-0.0299	0.0424	0.4809	100000	Gingivitis and periodontal diseases || id:finn-b-K11_GINGIVITIS_PERIODONTAL	0.07602	finn-b-K11_GINGIVITIS_PERIODONTAL
rs2561116	T	G	0.0637	0.048	0.184	100000	Gingivitis and periodontal diseases || id:finn-b-K11_GINGIVITIS_PERIODONTAL	0.05831	finn-b-K11_GINGIVITIS_PERIODONTAL
rs11098863	A	T	-0.024	0.0225	0.2856	100000	Gingivitis and periodontal diseases || id:finn-b-K11_GINGIVITIS_PERIODONTAL	0.5208	finn-b-K11_GINGIVITIS_PERIODONTAL
rs4691694	G	A	0.0294	0.0468	0.53	100000	Gingivitis and periodontal diseases || id:finn-b-K11_GINGIVITIS_PERIODONTAL	0.06132	finn-b-K11_GINGIVITIS_PERIODONTAL
rs13128780	T	C	-0.0467	0.0287	0.1038	100000	Gingivitis and periodontal diseases || id:finn-b-K11_GINGIVITIS_PERIODONTAL	0.1881	finn-b-K11_GINGIVITIS_PERIODONTAL
rs2332027	A	G	-0.0255	0.0232	0.2726	100000	Gingivitis and periodontal diseases || id:finn-b-K11_GINGIVITIS_PERIODONTAL	0.4045	finn-b-K11_GINGIVITIS_PERIODONTAL
rs7665837	C	G	-0.0024	0.023	0.9159	100000	Gingivitis and periodontal diseases || id:finn-b-K11_GINGIVITIS_PERIODONTAL	0.4247	finn-b-K11_GINGIVITIS_PERIODONTAL
rs17693136	T	C	-0.032	0.0277	0.2474	100000	Gingivitis and periodontal diseases || id:finn-b-K11_GINGIVITIS_PERIODONTAL	0.2093	finn-b-K11_GINGIVITIS_PERIODONTAL
rs77848425	T	C	0.0152	0.0372	0.6827	100000	Gingivitis and periodontal diseases || id:finn-b-K11_GINGIVITIS_PERIODONTAL	0.1016	finn-b-K11_GINGIVITIS_PERIODONTAL
rs1425962	C	G	-0.0257	0.0232	0.2666	100000	Gingivitis and periodontal diseases || id:finn-b-K11_GINGIVITIS_PERIODONTAL	0.5995	finn-b-K11_GINGIVITIS_PERIODONTAL
rs1074800	G	A	-0.0227	0.0228	0.3201	100000	Gingivitis and periodontal diseases || id:finn-b-K11_GINGIVITIS_PERIODONTAL	0.5806	finn-b-K11_GINGIVITIS_PERIODONTAL
rs249459	A	G	0.0137	0.0237	0.5624	100000	Gingivitis and periodontal diseases || id:finn-b-K11_GINGIVITIS_PERIODONTAL	0.3499	finn-b-K11_GINGIVITIS_PERIODONTAL
rs6922056	G	T	-0.0163	0.0243	0.5011	100000	Gingivitis and periodontal diseases || id:finn-b-K11_GINGIVITIS_PERIODONTAL	0.688	finn-b-K11_GINGIVITIS_PERIODONTAL
rs6909908	G	T	0.0157	0.0433	0.717	100000	Gingivitis and periodontal diseases || id:finn-b-K11_GINGIVITIS_PERIODONTAL	0.07313	finn-b-K11_GINGIVITIS_PERIODONTAL
rs10281779	G	A	-0.0075	0.0225	0.7373	100000	Gingivitis and periodontal diseases || id:finn-b-K11_GINGIVITIS_PERIODONTAL	0.4645	finn-b-K11_GINGIVITIS_PERIODONTAL
rs62435498	C	A	-0.0595	0.0372	0.1096	100000	Gingivitis and periodontal diseases || id:finn-b-K11_GINGIVITIS_PERIODONTAL	0.1027	finn-b-K11_GINGIVITIS_PERIODONTAL
rs9345899	A	G	0.0223	0.0368	0.5449	100000	Gingivitis and periodontal diseases || id:finn-b-K11_GINGIVITIS_PERIODONTAL	0.1047	finn-b-K11_GINGIVITIS_PERIODONTAL
rs114970711	T	G	0.0671	0.0529	0.2044	100000	Gingivitis and periodontal diseases || id:finn-b-K11_GINGIVITIS_PERIODONTAL	0.04807	finn-b-K11_GINGIVITIS_PERIODONTAL
rs2428166	G	A	0.052	0.0947	0.5827	100000	Gingivitis and periodontal diseases || id:finn-b-K11_GINGIVITIS_PERIODONTAL	0.01427	finn-b-K11_GINGIVITIS_PERIODONTAL
rs111452233	A	G	0.0112	0.0385	0.7704	100000	Gingivitis and periodontal diseases || id:finn-b-K11_GINGIVITIS_PERIODONTAL	0.09745	finn-b-K11_GINGIVITIS_PERIODONTAL
rs6455422	G	A	0.0066	0.0289	0.8203	100000	Gingivitis and periodontal diseases || id:finn-b-K11_GINGIVITIS_PERIODONTAL	0.8151	finn-b-K11_GINGIVITIS_PERIODONTAL
rs6583351	C	T	0.0109	0.0231	0.635199	100000	Gingivitis and periodontal diseases || id:finn-b-K11_GINGIVITIS_PERIODONTAL	0.3961	finn-b-K11_GINGIVITIS_PERIODONTAL
rs1182140	G	A	-0.0307	0.0316	0.3311	100000	Gingivitis and periodontal diseases || id:finn-b-K11_GINGIVITIS_PERIODONTAL	0.852	finn-b-K11_GINGIVITIS_PERIODONTAL
rs10952110	G	T	-0.0173	0.0227	0.4469	100000	Gingivitis and periodontal diseases || id:finn-b-K11_GINGIVITIS_PERIODONTAL	0.4445	finn-b-K11_GINGIVITIS_PERIODONTAL
rs2882716	T	G	0.0137	0.0339	0.6859	100000	Gingivitis and periodontal diseases || id:finn-b-K11_GINGIVITIS_PERIODONTAL	0.1244	finn-b-K11_GINGIVITIS_PERIODONTAL
rs4452603	T	G	0.0189	0.0255	0.4571	100000	Gingivitis and periodontal diseases || id:finn-b-K11_GINGIVITIS_PERIODONTAL	0.2724	finn-b-K11_GINGIVITIS_PERIODONTAL
rs7746214	A	G	0.0291	0.0258	0.2598	100000	Gingivitis and periodontal diseases || id:finn-b-K11_GINGIVITIS_PERIODONTAL	0.7459	finn-b-K11_GINGIVITIS_PERIODONTAL
rs4897508	A	C	0.0064	0.0323	0.8431	100000	Gingivitis and periodontal diseases || id:finn-b-K11_GINGIVITIS_PERIODONTAL	0.1409	finn-b-K11_GINGIVITIS_PERIODONTAL
rs35025485	A	G	0.0136	0.0468	0.770501	100000	Gingivitis and periodontal diseases || id:finn-b-K11_GINGIVITIS_PERIODONTAL	0.06207	finn-b-K11_GINGIVITIS_PERIODONTAL
rs80309088	G	A	-0.0275	0.0347	0.4288	100000	Gingivitis and periodontal diseases || id:finn-b-K11_GINGIVITIS_PERIODONTAL	0.1188	finn-b-K11_GINGIVITIS_PERIODONTAL
rs9345168	A	C	-0.0269	0.0226	0.2341	100000	Gingivitis and periodontal diseases || id:finn-b-K11_GINGIVITIS_PERIODONTAL	0.5581	finn-b-K11_GINGIVITIS_PERIODONTAL
rs3798491	A	T	0.01	0.0226	0.6569	100000	Gingivitis and periodontal diseases || id:finn-b-K11_GINGIVITIS_PERIODONTAL	0.5508	finn-b-K11_GINGIVITIS_PERIODONTAL
rs57091572	A	G	0.0646	0.0331	0.0512295	100000	Gingivitis and periodontal diseases || id:finn-b-K11_GINGIVITIS_PERIODONTAL	0.1317	finn-b-K11_GINGIVITIS_PERIODONTAL
rs12197028	G	A	0.0293	0.0507	0.5627	100000	Gingivitis and periodontal diseases || id:finn-b-K11_GINGIVITIS_PERIODONTAL	0.05519	finn-b-K11_GINGIVITIS_PERIODONTAL
rs58045871	A	G	0.0459	0.0253	0.0702005	100000	Gingivitis and periodontal diseases || id:finn-b-K11_GINGIVITIS_PERIODONTAL	0.2707	finn-b-K11_GINGIVITIS_PERIODONTAL
rs12522021	T	A	-0.0509	0.033	0.1231	100000	Gingivitis and periodontal diseases || id:finn-b-K11_GINGIVITIS_PERIODONTAL	0.1356	finn-b-K11_GINGIVITIS_PERIODONTAL
rs59805249	T	C	0.0111	0.0388	0.774801	100000	Gingivitis and periodontal diseases || id:finn-b-K11_GINGIVITIS_PERIODONTAL	0.09355	finn-b-K11_GINGIVITIS_PERIODONTAL
rs1397793	A	G	-0.0287	0.0247	0.2467	100000	Gingivitis and periodontal diseases || id:finn-b-K11_GINGIVITIS_PERIODONTAL	0.6903	finn-b-K11_GINGIVITIS_PERIODONTAL
rs4869373	C	G	-0.0723	0.038	0.0569298	100000	Gingivitis and periodontal diseases || id:finn-b-K11_GINGIVITIS_PERIODONTAL	0.09911	finn-b-K11_GINGIVITIS_PERIODONTAL
rs17086536	C	A	-0.0521	0.0431	0.2267	100000	Gingivitis and periodontal diseases || id:finn-b-K11_GINGIVITIS_PERIODONTAL	0.07352	finn-b-K11_GINGIVITIS_PERIODONTAL
rs3734633	G	A	-0.1457	0.0481	0.00245098	100000	Gingivitis and periodontal diseases || id:finn-b-K11_GINGIVITIS_PERIODONTAL	0.05794	finn-b-K11_GINGIVITIS_PERIODONTAL
rs73046099	A	G	0.0125	0.0391	0.749899	100000	Gingivitis and periodontal diseases || id:finn-b-K11_GINGIVITIS_PERIODONTAL	0.0917	finn-b-K11_GINGIVITIS_PERIODONTAL
rs149486873	T	C	0.0459	0.0314	0.1429	100000	Gingivitis and periodontal diseases || id:finn-b-K11_GINGIVITIS_PERIODONTAL	0.1553	finn-b-K11_GINGIVITIS_PERIODONTAL
rs10279978	A	G	-0.0087	0.0242	0.719999	100000	Gingivitis and periodontal diseases || id:finn-b-K11_GINGIVITIS_PERIODONTAL	0.3112	finn-b-K11_GINGIVITIS_PERIODONTAL
rs73068003	G	T	0.0148	0.0381	0.6982	100000	Gingivitis and periodontal diseases || id:finn-b-K11_GINGIVITIS_PERIODONTAL	0.09606	finn-b-K11_GINGIVITIS_PERIODONTAL
rs4859454	T	C	0.0255	0.0323	0.4295	100000	Gingivitis and periodontal diseases || id:finn-b-K11_GINGIVITIS_PERIODONTAL	0.1414	finn-b-K11_GINGIVITIS_PERIODONTAL
rs11730038	G	A	0.0173	0.0248	0.485801	100000	Gingivitis and periodontal diseases || id:finn-b-K11_GINGIVITIS_PERIODONTAL	0.2936	finn-b-K11_GINGIVITIS_PERIODONTAL
rs28577018	G	A	-0.0715	0.0349	0.0405695	100000	Gingivitis and periodontal diseases || id:finn-b-K11_GINGIVITIS_PERIODONTAL	0.1194	finn-b-K11_GINGIVITIS_PERIODONTAL
rs11096868	C	T	0.0628	0.0258	0.0149899	100000	Gingivitis and periodontal diseases || id:finn-b-K11_GINGIVITIS_PERIODONTAL	0.2573	finn-b-K11_GINGIVITIS_PERIODONTAL
rs76631862	T	G	-0.0867	0.0639	0.1747	100000	Gingivitis and periodontal diseases || id:finn-b-K11_GINGIVITIS_PERIODONTAL	0.03158	finn-b-K11_GINGIVITIS_PERIODONTAL
rs66806908	G	C	0.0271	0.03	0.3654	100000	Gingivitis and periodontal diseases || id:finn-b-K11_GINGIVITIS_PERIODONTAL	0.8289	finn-b-K11_GINGIVITIS_PERIODONTAL
rs12649930	T	G	-0.0283	0.0375	0.4501	100000	Gingivitis and periodontal diseases || id:finn-b-K11_GINGIVITIS_PERIODONTAL	0.09988	finn-b-K11_GINGIVITIS_PERIODONTAL
rs7693984	G	A	-0.0439	0.0543	0.4185	100000	Gingivitis and periodontal diseases || id:finn-b-K11_GINGIVITIS_PERIODONTAL	0.0444	finn-b-K11_GINGIVITIS_PERIODONTAL
rs35414597	T	A	0.0452	0.0246	0.0659599	100000	Gingivitis and periodontal diseases || id:finn-b-K11_GINGIVITIS_PERIODONTAL	0.2974	finn-b-K11_GINGIVITIS_PERIODONTAL
rs2973294	G	T	-0.0058	0.0227	0.7999	100000	Gingivitis and periodontal diseases || id:finn-b-K11_GINGIVITIS_PERIODONTAL	0.4141	finn-b-K11_GINGIVITIS_PERIODONTAL
rs11736801	T	C	-0.0297	0.064	0.6426	100000	Gingivitis and periodontal diseases || id:finn-b-K11_GINGIVITIS_PERIODONTAL	0.03204	finn-b-K11_GINGIVITIS_PERIODONTAL
rs17000015	A	T	-0.0208	0.0252	0.409	100000	Gingivitis and periodontal diseases || id:finn-b-K11_GINGIVITIS_PERIODONTAL	0.2762	finn-b-K11_GINGIVITIS_PERIODONTAL
rs4270579	A	G	0.0011	0.0241	0.963	100000	Gingivitis and periodontal diseases || id:finn-b-K11_GINGIVITIS_PERIODONTAL	0.6739	finn-b-K11_GINGIVITIS_PERIODONTAL
rs115414803	A	C	0.0602	0.0468	0.1989	100000	Gingivitis and periodontal diseases || id:finn-b-K11_GINGIVITIS_PERIODONTAL	0.06239	finn-b-K11_GINGIVITIS_PERIODONTAL
rs7441445	T	C	-0.0012	0.0226	0.9585	100000	Gingivitis and periodontal diseases || id:finn-b-K11_GINGIVITIS_PERIODONTAL	0.4872	finn-b-K11_GINGIVITIS_PERIODONTAL
rs6797051	C	T	-0.0176	0.0383	0.6455	100000	Gingivitis and periodontal diseases || id:finn-b-K11_GINGIVITIS_PERIODONTAL	0.09459	finn-b-K11_GINGIVITIS_PERIODONTAL
rs73139353	A	C	-0.0037	0.0403	0.9272	100000	Gingivitis and periodontal diseases || id:finn-b-K11_GINGIVITIS_PERIODONTAL	0.08811	finn-b-K11_GINGIVITIS_PERIODONTAL
rs12638134	T	G	-0.0406	0.0227	0.0731307	100000	Gingivitis and periodontal diseases || id:finn-b-K11_GINGIVITIS_PERIODONTAL	0.4166	finn-b-K11_GINGIVITIS_PERIODONTAL
rs55712042	G	A	-0.0229	0.0227	0.3121	100000	Gingivitis and periodontal diseases || id:finn-b-K11_GINGIVITIS_PERIODONTAL	0.4208	finn-b-K11_GINGIVITIS_PERIODONTAL
rs13105690	C	T	0.0116	0.025	0.643501	100000	Gingivitis and periodontal diseases || id:finn-b-K11_GINGIVITIS_PERIODONTAL	0.7147	finn-b-K11_GINGIVITIS_PERIODONTAL
rs116656500	C	T	-0.0533	0.047	0.2564	100000	Gingivitis and periodontal diseases || id:finn-b-K11_GINGIVITIS_PERIODONTAL	0.06178	finn-b-K11_GINGIVITIS_PERIODONTAL
rs80196726	G	C	-0.0264	0.042	0.5294	100000	Gingivitis and periodontal diseases || id:finn-b-K11_GINGIVITIS_PERIODONTAL	0.07851	finn-b-K11_GINGIVITIS_PERIODONTAL
rs73040331	C	T	0.0056	0.0417	0.8931	100000	Gingivitis and periodontal diseases || id:finn-b-K11_GINGIVITIS_PERIODONTAL	0.07909	finn-b-K11_GINGIVITIS_PERIODONTAL
rs75101789	C	T	0.0445	0.04	0.2663	100000	Gingivitis and periodontal diseases || id:finn-b-K11_GINGIVITIS_PERIODONTAL	0.08725	finn-b-K11_GINGIVITIS_PERIODONTAL
rs989682	A	G	0.0193	0.0266	0.4681	100000	Gingivitis and periodontal diseases || id:finn-b-K11_GINGIVITIS_PERIODONTAL	0.2308	finn-b-K11_GINGIVITIS_PERIODONTAL
rs11708946	A	C	-0.0338	0.0276	0.2205	100000	Gingivitis and periodontal diseases || id:finn-b-K11_GINGIVITIS_PERIODONTAL	0.21	finn-b-K11_GINGIVITIS_PERIODONTAL
rs4974008	C	T	0.0027	0.0235	0.9088	100000	Gingivitis and periodontal diseases || id:finn-b-K11_GINGIVITIS_PERIODONTAL	0.6501	finn-b-K11_GINGIVITIS_PERIODONTAL
rs7651754	C	T	-0.0071	0.0379	0.8507	100000	Gingivitis and periodontal diseases || id:finn-b-K11_GINGIVITIS_PERIODONTAL	0.09633	finn-b-K11_GINGIVITIS_PERIODONTAL
rs3828477	G	T	-0.0133	0.0237	0.5758	100000	Gingivitis and periodontal diseases || id:finn-b-K11_GINGIVITIS_PERIODONTAL	0.3441	finn-b-K11_GINGIVITIS_PERIODONTAL
rs1498839	T	C	0.0551	0.0257	0.0322998	100000	Gingivitis and periodontal diseases || id:finn-b-K11_GINGIVITIS_PERIODONTAL	0.2578	finn-b-K11_GINGIVITIS_PERIODONTAL
rs1376754	G	A	-0.0074	0.0225	0.743401	100000	Gingivitis and periodontal diseases || id:finn-b-K11_GINGIVITIS_PERIODONTAL	0.4937	finn-b-K11_GINGIVITIS_PERIODONTAL
rs12992764	T	G	-0.0129	0.0229	0.5712	100000	Gingivitis and periodontal diseases || id:finn-b-K11_GINGIVITIS_PERIODONTAL	0.43	finn-b-K11_GINGIVITIS_PERIODONTAL
rs13020688	G	A	-0.0119	0.0245	0.6277	100000	Gingivitis and periodontal diseases || id:finn-b-K11_GINGIVITIS_PERIODONTAL	0.3055	finn-b-K11_GINGIVITIS_PERIODONTAL
rs12329315	T	C	0.0029	0.0226	0.8967	100000	Gingivitis and periodontal diseases || id:finn-b-K11_GINGIVITIS_PERIODONTAL	0.4317	finn-b-K11_GINGIVITIS_PERIODONTAL
rs11715072	G	A	-0.0322	0.0245	0.1883	100000	Gingivitis and periodontal diseases || id:finn-b-K11_GINGIVITIS_PERIODONTAL	0.3008	finn-b-K11_GINGIVITIS_PERIODONTAL
rs430270	A	C	0.0297	0.0288	0.3032	100000	Gingivitis and periodontal diseases || id:finn-b-K11_GINGIVITIS_PERIODONTAL	0.1906	finn-b-K11_GINGIVITIS_PERIODONTAL
rs4490371	T	C	0.0089	0.0229	0.6967	100000	Gingivitis and periodontal diseases || id:finn-b-K11_GINGIVITIS_PERIODONTAL	0.4128	finn-b-K11_GINGIVITIS_PERIODONTAL
rs4955932	T	C	0.0061	0.0233	0.793201	100000	Gingivitis and periodontal diseases || id:finn-b-K11_GINGIVITIS_PERIODONTAL	0.3875	finn-b-K11_GINGIVITIS_PERIODONTAL
rs1357368	T	C	0.0579	0.0252	0.02151	100000	Gingivitis and periodontal diseases || id:finn-b-K11_GINGIVITIS_PERIODONTAL	0.2868	finn-b-K11_GINGIVITIS_PERIODONTAL
rs3791893	A	G	0.0349	0.0323	0.2796	100000	Gingivitis and periodontal diseases || id:finn-b-K11_GINGIVITIS_PERIODONTAL	0.1433	finn-b-K11_GINGIVITIS_PERIODONTAL
rs6431586	A	G	0.0015	0.0407	0.9713	100000	Gingivitis and periodontal diseases || id:finn-b-K11_GINGIVITIS_PERIODONTAL	0.08426	finn-b-K11_GINGIVITIS_PERIODONTAL
rs10900435	G	A	0.0061	0.023	0.7915	100000	Gingivitis and periodontal diseases || id:finn-b-K11_GINGIVITIS_PERIODONTAL	0.3941	finn-b-K11_GINGIVITIS_PERIODONTAL
rs72761829	A	T	-0.0118	0.0399	0.7666	100000	Gingivitis and periodontal diseases || id:finn-b-K11_GINGIVITIS_PERIODONTAL	0.08929	finn-b-K11_GINGIVITIS_PERIODONTAL
rs16851659	G	C	-0.0014	0.0236	0.9519	100000	Gingivitis and periodontal diseases || id:finn-b-K11_GINGIVITIS_PERIODONTAL	0.3403	finn-b-K11_GINGIVITIS_PERIODONTAL
rs2759329	A	G	0.0088	0.0233	0.704301	100000	Gingivitis and periodontal diseases || id:finn-b-K11_GINGIVITIS_PERIODONTAL	0.6314	finn-b-K11_GINGIVITIS_PERIODONTAL
rs10158939	A	G	-0.004	0.0227	0.8595	100000	Gingivitis and periodontal diseases || id:finn-b-K11_GINGIVITIS_PERIODONTAL	0.4259	finn-b-K11_GINGIVITIS_PERIODONTAL
rs12617695	T	C	0.0017	0.0361	0.9633	100000	Gingivitis and periodontal diseases || id:finn-b-K11_GINGIVITIS_PERIODONTAL	0.1087	finn-b-K11_GINGIVITIS_PERIODONTAL
rs80319214	C	G	0.0269	0.0433	0.534101	100000	Gingivitis and periodontal diseases || id:finn-b-K11_GINGIVITIS_PERIODONTAL	0.07529	finn-b-K11_GINGIVITIS_PERIODONTAL
rs13393033	T	C	-0.0275	0.0243	0.2575	100000	Gingivitis and periodontal diseases || id:finn-b-K11_GINGIVITIS_PERIODONTAL	0.3045	finn-b-K11_GINGIVITIS_PERIODONTAL
rs2054133	A	G	0.0505	0.0235	0.0319301	100000	Gingivitis and periodontal diseases || id:finn-b-K11_GINGIVITIS_PERIODONTAL	0.6348	finn-b-K11_GINGIVITIS_PERIODONTAL
rs72874194	G	C	0.0277	0.0328	0.3985	100000	Gingivitis and periodontal diseases || id:finn-b-K11_GINGIVITIS_PERIODONTAL	0.1406	finn-b-K11_GINGIVITIS_PERIODONTAL
rs4405810	T	C	-0.0164	0.0269	0.542	100000	Gingivitis and periodontal diseases || id:finn-b-K11_GINGIVITIS_PERIODONTAL	0.7717	finn-b-K11_GINGIVITIS_PERIODONTAL
rs4567981	T	A	0.0188	0.0225	0.4028	100000	Gingivitis and periodontal diseases || id:finn-b-K11_GINGIVITIS_PERIODONTAL	0.5293	finn-b-K11_GINGIVITIS_PERIODONTAL
rs6721459	G	A	0.0035	0.0228	0.8799	100000	Gingivitis and periodontal diseases || id:finn-b-K11_GINGIVITIS_PERIODONTAL	0.4065	finn-b-K11_GINGIVITIS_PERIODONTAL
rs1023692	C	T	-0.0232	0.0259	0.3706	100000	Gingivitis and periodontal diseases || id:finn-b-K11_GINGIVITIS_PERIODONTAL	0.7469	finn-b-K11_GINGIVITIS_PERIODONTAL
rs4854535	C	T	0.0029	0.0298	0.9217	100000	Gingivitis and periodontal diseases || id:finn-b-K11_GINGIVITIS_PERIODONTAL	0.8266	finn-b-K11_GINGIVITIS_PERIODONTAL
rs12069354	C	T	-0.0738	0.0463	0.1111	100000	Gingivitis and periodontal diseases || id:finn-b-K11_GINGIVITIS_PERIODONTAL	0.06241	finn-b-K11_GINGIVITIS_PERIODONTAL
rs11685699	C	T	0.0041	0.0423	0.9237	100000	Gingivitis and periodontal diseases || id:finn-b-K11_GINGIVITIS_PERIODONTAL	0.0777	finn-b-K11_GINGIVITIS_PERIODONTAL
rs6732796	T	A	0.0414	0.0474	0.3826	100000	Gingivitis and periodontal diseases || id:finn-b-K11_GINGIVITIS_PERIODONTAL	0.06049	finn-b-K11_GINGIVITIS_PERIODONTAL
rs1032598	G	A	-0.0234	0.0302	0.4378	100000	Gingivitis and periodontal diseases || id:finn-b-K11_GINGIVITIS_PERIODONTAL	0.1658	finn-b-K11_GINGIVITIS_PERIODONTAL
rs12127733	G	A	-0.0315	0.0292	0.2818	100000	Gingivitis and periodontal diseases || id:finn-b-K11_GINGIVITIS_PERIODONTAL	0.1786	finn-b-K11_GINGIVITIS_PERIODONTAL
rs10797540	A	G	0.0078	0.0226	0.729001	100000	Gingivitis and periodontal diseases || id:finn-b-K11_GINGIVITIS_PERIODONTAL	0.444	finn-b-K11_GINGIVITIS_PERIODONTAL
rs891501	T	G	-0.0965	0.0505	0.0560299	100000	Gingivitis and periodontal diseases || id:finn-b-K11_GINGIVITIS_PERIODONTAL	0.9474	finn-b-K11_GINGIVITIS_PERIODONTAL
rs6761463	C	G	0.0354	0.0326	0.2774	100000	Gingivitis and periodontal diseases || id:finn-b-K11_GINGIVITIS_PERIODONTAL	0.8637	finn-b-K11_GINGIVITIS_PERIODONTAL
rs7590468	G	A	-0.0061	0.0227	0.7872	100000	Gingivitis and periodontal diseases || id:finn-b-K11_GINGIVITIS_PERIODONTAL	0.435	finn-b-K11_GINGIVITIS_PERIODONTAL
rs72730932	C	A	0.0962	0.0385	0.01258	100000	Gingivitis and periodontal diseases || id:finn-b-K11_GINGIVITIS_PERIODONTAL	0.09386	finn-b-K11_GINGIVITIS_PERIODONTAL
rs302266	T	C	0.0835	0.0336	0.0130299	100000	Gingivitis and periodontal diseases || id:finn-b-K11_GINGIVITIS_PERIODONTAL	0.1274	finn-b-K11_GINGIVITIS_PERIODONTAL
rs488164	G	T	-0.001	0.0235	0.9664	100000	Gingivitis and periodontal diseases || id:finn-b-K11_GINGIVITIS_PERIODONTAL	0.6459	finn-b-K11_GINGIVITIS_PERIODONTAL
rs4670221	G	C	-0.0218	0.0242	0.3671	100000	Gingivitis and periodontal diseases || id:finn-b-K11_GINGIVITIS_PERIODONTAL	0.3125	finn-b-K11_GINGIVITIS_PERIODONTAL
rs7591885	A	G	0.0086	0.0225	0.7008	100000	Gingivitis and periodontal diseases || id:finn-b-K11_GINGIVITIS_PERIODONTAL	0.4838	finn-b-K11_GINGIVITIS_PERIODONTAL
rs74654613	C	T	0.0114	0.0274	0.676901	100000	Gingivitis and periodontal diseases || id:finn-b-K11_GINGIVITIS_PERIODONTAL	0.2162	finn-b-K11_GINGIVITIS_PERIODONTAL
rs2032750	C	T	0.0142	0.0226	0.531001	100000	Gingivitis and periodontal diseases || id:finn-b-K11_GINGIVITIS_PERIODONTAL	0.5388	finn-b-K11_GINGIVITIS_PERIODONTAL
rs1510611	T	G	-0.0318	0.024	0.1847	100000	Gingivitis and periodontal diseases || id:finn-b-K11_GINGIVITIS_PERIODONTAL	0.6728	finn-b-K11_GINGIVITIS_PERIODONTAL
rs56791201	C	T	-0.0013	0.0234	0.9551	100000	Gingivitis and periodontal diseases || id:finn-b-K11_GINGIVITIS_PERIODONTAL	0.6389	finn-b-K11_GINGIVITIS_PERIODONTAL
rs3842897	G	A	-0.0126	0.0395	0.75	100000	Gingivitis and periodontal diseases || id:finn-b-K11_GINGIVITIS_PERIODONTAL	0.08921	finn-b-K11_GINGIVITIS_PERIODONTAL
rs2105601	C	T	0.0207	0.0362	0.5673	100000	Gingivitis and periodontal diseases || id:finn-b-K11_GINGIVITIS_PERIODONTAL	0.1175	finn-b-K11_GINGIVITIS_PERIODONTAL
rs76532867	T	C	0.0069	0.0576	0.9044	100000	Gingivitis and periodontal diseases || id:finn-b-K11_GINGIVITIS_PERIODONTAL	0.0397	finn-b-K11_GINGIVITIS_PERIODONTAL
rs7334864	A	G	-0.0149	0.0229	0.5149	100000	Gingivitis and periodontal diseases || id:finn-b-K11_GINGIVITIS_PERIODONTAL	0.3984	finn-b-K11_GINGIVITIS_PERIODONTAL
rs2585520	G	T	-0.0726	0.0584	0.2135	100000	Gingivitis and periodontal diseases || id:finn-b-K11_GINGIVITIS_PERIODONTAL	0.03829	finn-b-K11_GINGIVITIS_PERIODONTAL
rs11108500	A	G	0.0361	0.04	0.3674	100000	Gingivitis and periodontal diseases || id:finn-b-K11_GINGIVITIS_PERIODONTAL	0.08818	finn-b-K11_GINGIVITIS_PERIODONTAL
rs16923154	G	A	0.0109	0.0318	0.7319	100000	Gingivitis and periodontal diseases || id:finn-b-K11_GINGIVITIS_PERIODONTAL	0.1491	finn-b-K11_GINGIVITIS_PERIODONTAL
rs9843097	T	C	0.0201	0.0257	0.4332	100000	Gingivitis and periodontal diseases || id:finn-b-K11_GINGIVITIS_PERIODONTAL	0.2636	finn-b-K11_GINGIVITIS_PERIODONTAL
rs1362650	G	A	0.0023	0.0224	0.9192	100000	Gingivitis and periodontal diseases || id:finn-b-K11_GINGIVITIS_PERIODONTAL	0.5103	finn-b-K11_GINGIVITIS_PERIODONTAL
rs1463878	G	T	0.0159	0.0253	0.5303	100000	Gingivitis and periodontal diseases || id:finn-b-K11_GINGIVITIS_PERIODONTAL	0.7081	finn-b-K11_GINGIVITIS_PERIODONTAL
rs57665991	C	G	-0.0345	0.0261	0.1855	100000	Gingivitis and periodontal diseases || id:finn-b-K11_GINGIVITIS_PERIODONTAL	0.2473	finn-b-K11_GINGIVITIS_PERIODONTAL
rs4428215	G	A	0.0119	0.0258	0.6443	100000	Gingivitis and periodontal diseases || id:finn-b-K11_GINGIVITIS_PERIODONTAL	0.2534	finn-b-K11_GINGIVITIS_PERIODONTAL
rs7635831	G	A	-0.0142	0.0234	0.5454	100000	Gingivitis and periodontal diseases || id:finn-b-K11_GINGIVITIS_PERIODONTAL	0.3773	finn-b-K11_GINGIVITIS_PERIODONTAL
rs3733511	A	G	-0.0013	0.0246	0.9577	100000	Gingivitis and periodontal diseases || id:finn-b-K11_GINGIVITIS_PERIODONTAL	0.2995	finn-b-K11_GINGIVITIS_PERIODONTAL
rs72680320	T	C	-0.0197	0.0239	0.4092	100000	Gingivitis and periodontal diseases || id:finn-b-K11_GINGIVITIS_PERIODONTAL	0.3361	finn-b-K11_GINGIVITIS_PERIODONTAL
rs11709800	T	C	-0.0116	0.03	0.7002	100000	Gingivitis and periodontal diseases || id:finn-b-K11_GINGIVITIS_PERIODONTAL	0.1685	finn-b-K11_GINGIVITIS_PERIODONTAL
rs73167075	T	C	-0.0062	0.0275	0.8201	100000	Gingivitis and periodontal diseases || id:finn-b-K11_GINGIVITIS_PERIODONTAL	0.2097	finn-b-K11_GINGIVITIS_PERIODONTAL
rs12724599	T	C	-0.0378	0.025	0.1309	100000	Gingivitis and periodontal diseases || id:finn-b-K11_GINGIVITIS_PERIODONTAL	0.2797	finn-b-K11_GINGIVITIS_PERIODONTAL
rs11581135	A	C	-0.0211	0.0232	0.3642	100000	Gingivitis and periodontal diseases || id:finn-b-K11_GINGIVITIS_PERIODONTAL	0.4313	finn-b-K11_GINGIVITIS_PERIODONTAL
rs6660520	G	A	0.0408	0.0252	0.1064	100000	Gingivitis and periodontal diseases || id:finn-b-K11_GINGIVITIS_PERIODONTAL	0.7291	finn-b-K11_GINGIVITIS_PERIODONTAL
rs62181700	G	A	-0.0039	0.0262	0.8813	100000	Gingivitis and periodontal diseases || id:finn-b-K11_GINGIVITIS_PERIODONTAL	0.2448	finn-b-K11_GINGIVITIS_PERIODONTAL
rs10084203	G	A	-0.0327	0.0334	0.3274	100000	Gingivitis and periodontal diseases || id:finn-b-K11_GINGIVITIS_PERIODONTAL	0.87	finn-b-K11_GINGIVITIS_PERIODONTAL
rs231723	G	A	0.0014	0.0225	0.9493	100000	Gingivitis and periodontal diseases || id:finn-b-K11_GINGIVITIS_PERIODONTAL	0.5203	finn-b-K11_GINGIVITIS_PERIODONTAL
rs849116	C	T	0.003	0.0241	0.9023	100000	Gingivitis and periodontal diseases || id:finn-b-K11_GINGIVITIS_PERIODONTAL	0.6799	finn-b-K11_GINGIVITIS_PERIODONTAL
rs234108	A	G	0.013	0.0229	0.5697	100000	Gingivitis and periodontal diseases || id:finn-b-K11_GINGIVITIS_PERIODONTAL	0.3956	finn-b-K11_GINGIVITIS_PERIODONTAL
rs72887800	T	A	-0.0198	0.023	0.3889	100000	Gingivitis and periodontal diseases || id:finn-b-K11_GINGIVITIS_PERIODONTAL	0.4013	finn-b-K11_GINGIVITIS_PERIODONTAL
rs13381124	G	A	-0.0091	0.0367	0.8034	100000	Gingivitis and periodontal diseases || id:finn-b-K11_GINGIVITIS_PERIODONTAL	0.1057	finn-b-K11_GINGIVITIS_PERIODONTAL
rs2119879	C	T	-0.021	0.0233	0.3664	100000	Gingivitis and periodontal diseases || id:finn-b-K11_GINGIVITIS_PERIODONTAL	0.3672	finn-b-K11_GINGIVITIS_PERIODONTAL
rs34187114	C	A	0.0094	0.0357	0.793201	100000	Gingivitis and periodontal diseases || id:finn-b-K11_GINGIVITIS_PERIODONTAL	0.1111	finn-b-K11_GINGIVITIS_PERIODONTAL
rs11787826	C	A	0.0233	0.0228	0.3076	100000	Gingivitis and periodontal diseases || id:finn-b-K11_GINGIVITIS_PERIODONTAL	0.4089	finn-b-K11_GINGIVITIS_PERIODONTAL
rs72756943	G	A	0.003	0.0456	0.948	100000	Gingivitis and periodontal diseases || id:finn-b-K11_GINGIVITIS_PERIODONTAL	0.06615	finn-b-K11_GINGIVITIS_PERIODONTAL
rs7712231	A	G	0.0083	0.0331	0.8016	100000	Gingivitis and periodontal diseases || id:finn-b-K11_GINGIVITIS_PERIODONTAL	0.1328	finn-b-K11_GINGIVITIS_PERIODONTAL
rs17507951	A	T	0.0328	0.0489	0.5032	100000	Gingivitis and periodontal diseases || id:finn-b-K11_GINGIVITIS_PERIODONTAL	0.05675	finn-b-K11_GINGIVITIS_PERIODONTAL
rs2910921	C	T	0.0891	0.0669	0.183	100000	Gingivitis and periodontal diseases || id:finn-b-K11_GINGIVITIS_PERIODONTAL	0.9711	finn-b-K11_GINGIVITIS_PERIODONTAL
rs10070053	A	G	-0.0128	0.0228	0.5745	100000	Gingivitis and periodontal diseases || id:finn-b-K11_GINGIVITIS_PERIODONTAL	0.415	finn-b-K11_GINGIVITIS_PERIODONTAL
rs11111	C	T	-0.0365	0.0299	0.2231	100000	Gingivitis and periodontal diseases || id:finn-b-K11_GINGIVITIS_PERIODONTAL	0.1705	finn-b-K11_GINGIVITIS_PERIODONTAL
rs1363927	A	G	-0.0763	0.0356	0.0319301	100000	Gingivitis and periodontal diseases || id:finn-b-K11_GINGIVITIS_PERIODONTAL	0.1125	finn-b-K11_GINGIVITIS_PERIODONTAL
rs112764253	T	A	-0.0993	0.0651	0.127	100000	Gingivitis and periodontal diseases || id:finn-b-K11_GINGIVITIS_PERIODONTAL	0.03066	finn-b-K11_GINGIVITIS_PERIODONTAL
rs12209689	T	C	-0.0275	0.0298	0.3561	100000	Gingivitis and periodontal diseases || id:finn-b-K11_GINGIVITIS_PERIODONTAL	0.1766	finn-b-K11_GINGIVITIS_PERIODONTAL
rs1492620	T	C	0.0246	0.0336	0.4635	100000	Gingivitis and periodontal diseases || id:finn-b-K11_GINGIVITIS_PERIODONTAL	0.1315	finn-b-K11_GINGIVITIS_PERIODONTAL
rs72866977	A	C	-0.0331	0.0421	0.4321	100000	Gingivitis and periodontal diseases || id:finn-b-K11_GINGIVITIS_PERIODONTAL	0.0791	finn-b-K11_GINGIVITIS_PERIODONTAL
rs4263802	A	G	-0.0183	0.0239	0.4449	100000	Gingivitis and periodontal diseases || id:finn-b-K11_GINGIVITIS_PERIODONTAL	0.6715	finn-b-K11_GINGIVITIS_PERIODONTAL
rs17696544	G	A	0.0679	0.0336	0.04346	100000	Gingivitis and periodontal diseases || id:finn-b-K11_GINGIVITIS_PERIODONTAL	0.1314	finn-b-K11_GINGIVITIS_PERIODONTAL
rs112893842	T	C	0.0279	0.0393	0.4767	100000	Gingivitis and periodontal diseases || id:finn-b-K11_GINGIVITIS_PERIODONTAL	0.08973	finn-b-K11_GINGIVITIS_PERIODONTAL
rs116928170	C	T	-0.027	0.0319	0.397	100000	Gingivitis and periodontal diseases || id:finn-b-K11_GINGIVITIS_PERIODONTAL	0.1464	finn-b-K11_GINGIVITIS_PERIODONTAL
rs609909	C	G	-0.0957	0.0721	0.1846	100000	Gingivitis and periodontal diseases || id:finn-b-K11_GINGIVITIS_PERIODONTAL	0.9753	finn-b-K11_GINGIVITIS_PERIODONTAL
rs62532512	A	C	-0.0214	0.0227	0.3462	100000	Gingivitis and periodontal diseases || id:finn-b-K11_GINGIVITIS_PERIODONTAL	0.5685	finn-b-K11_GINGIVITIS_PERIODONTAL
rs56105232	G	A	0.034	0.0468	0.4669	100000	Gingivitis and periodontal diseases || id:finn-b-K11_GINGIVITIS_PERIODONTAL	0.06273	finn-b-K11_GINGIVITIS_PERIODONTAL
rs17773250	C	T	-0.0074	0.0548	0.892	100000	Gingivitis and periodontal diseases || id:finn-b-K11_GINGIVITIS_PERIODONTAL	0.0442	finn-b-K11_GINGIVITIS_PERIODONTAL
rs16938435	T	C	-0.0134	0.0381	0.724599	100000	Gingivitis and periodontal diseases || id:finn-b-K11_GINGIVITIS_PERIODONTAL	0.09649	finn-b-K11_GINGIVITIS_PERIODONTAL
rs10119693	A	G	-0.0036	0.0226	0.8734	100000	Gingivitis and periodontal diseases || id:finn-b-K11_GINGIVITIS_PERIODONTAL	0.425	finn-b-K11_GINGIVITIS_PERIODONTAL
rs10966460	G	A	-0.0046	0.0338	0.8924	100000	Gingivitis and periodontal diseases || id:finn-b-K11_GINGIVITIS_PERIODONTAL	0.1269	finn-b-K11_GINGIVITIS_PERIODONTAL
rs4895919	C	T	0.0122	0.0225	0.587899	100000	Gingivitis and periodontal diseases || id:finn-b-K11_GINGIVITIS_PERIODONTAL	0.519	finn-b-K11_GINGIVITIS_PERIODONTAL
rs9403580	C	T	0.1183	0.0336	0.000429003	100000	Gingivitis and periodontal diseases || id:finn-b-K11_GINGIVITIS_PERIODONTAL	0.1287	finn-b-K11_GINGIVITIS_PERIODONTAL
rs34449434	A	C	0.0291	0.0237	0.2193	100000	Gingivitis and periodontal diseases || id:finn-b-K11_GINGIVITIS_PERIODONTAL	0.392	finn-b-K11_GINGIVITIS_PERIODONTAL
rs4767925	G	A	0.0342	0.0356	0.338	100000	Gingivitis and periodontal diseases || id:finn-b-K11_GINGIVITIS_PERIODONTAL	0.1127	finn-b-K11_GINGIVITIS_PERIODONTAL
rs34962571	A	C	0.0166	0.0374	0.6583	100000	Gingivitis and periodontal diseases || id:finn-b-K11_GINGIVITIS_PERIODONTAL	0.1012	finn-b-K11_GINGIVITIS_PERIODONTAL
rs2374247	T	C	-0.0068	0.044	0.8778	100000	Gingivitis and periodontal diseases || id:finn-b-K11_GINGIVITIS_PERIODONTAL	0.9303	finn-b-K11_GINGIVITIS_PERIODONTAL
rs73187354	A	G	0.0202	0.0442	0.6483	100000	Gingivitis and periodontal diseases || id:finn-b-K11_GINGIVITIS_PERIODONTAL	0.06896	finn-b-K11_GINGIVITIS_PERIODONTAL
rs780878	C	G	0.0314	0.0297	0.2892	100000	Gingivitis and periodontal diseases || id:finn-b-K11_GINGIVITIS_PERIODONTAL	0.1893	finn-b-K11_GINGIVITIS_PERIODONTAL
rs61939486	C	T	-0.0192	0.0358	0.5926	100000	Gingivitis and periodontal diseases || id:finn-b-K11_GINGIVITIS_PERIODONTAL	0.1124	finn-b-K11_GINGIVITIS_PERIODONTAL
rs55834012	C	A	0.0249	0.0235	0.2894	100000	Gingivitis and periodontal diseases || id:finn-b-K11_GINGIVITIS_PERIODONTAL	0.357	finn-b-K11_GINGIVITIS_PERIODONTAL
rs11532348	C	T	0.0009	0.0317	0.9778	100000	Gingivitis and periodontal diseases || id:finn-b-K11_GINGIVITIS_PERIODONTAL	0.1499	finn-b-K11_GINGIVITIS_PERIODONTAL
rs11058405	C	T	-0.0234	0.0281	0.4045	100000	Gingivitis and periodontal diseases || id:finn-b-K11_GINGIVITIS_PERIODONTAL	0.2019	finn-b-K11_GINGIVITIS_PERIODONTAL
rs56085972	T	C	-0.0118	0.0249	0.6373	100000	Gingivitis and periodontal diseases || id:finn-b-K11_GINGIVITIS_PERIODONTAL	0.2842	finn-b-K11_GINGIVITIS_PERIODONTAL
rs78169027	A	G	0.0431	0.0477	0.3664	100000	Gingivitis and periodontal diseases || id:finn-b-K11_GINGIVITIS_PERIODONTAL	0.06131	finn-b-K11_GINGIVITIS_PERIODONTAL
rs7976209	T	C	-0.0302	0.0311	0.3312	100000	Gingivitis and periodontal diseases || id:finn-b-K11_GINGIVITIS_PERIODONTAL	0.1548	finn-b-K11_GINGIVITIS_PERIODONTAL
rs7298214	G	A	0.0133	0.0226	0.5565	100000	Gingivitis and periodontal diseases || id:finn-b-K11_GINGIVITIS_PERIODONTAL	0.5382	finn-b-K11_GINGIVITIS_PERIODONTAL
rs12825290	C	G	-0.0109	0.0471	0.8162	100000	Gingivitis and periodontal diseases || id:finn-b-K11_GINGIVITIS_PERIODONTAL	0.06132	finn-b-K11_GINGIVITIS_PERIODONTAL
rs7193937	C	G	-0.0165	0.0236	0.4848	100000	Gingivitis and periodontal diseases || id:finn-b-K11_GINGIVITIS_PERIODONTAL	0.6172	finn-b-K11_GINGIVITIS_PERIODONTAL
rs8053158	G	A	-0.0292	0.0348	0.4015	100000	Gingivitis and periodontal diseases || id:finn-b-K11_GINGIVITIS_PERIODONTAL	0.8781	finn-b-K11_GINGIVITIS_PERIODONTAL
rs56188186	A	G	0.0353	0.0529	0.5047	100000	Gingivitis and periodontal diseases || id:finn-b-K11_GINGIVITIS_PERIODONTAL	0.04829	finn-b-K11_GINGIVITIS_PERIODONTAL
rs4792380	A	T	-0.0503	0.0656	0.4436	100000	Gingivitis and periodontal diseases || id:finn-b-K11_GINGIVITIS_PERIODONTAL	0.03019	finn-b-K11_GINGIVITIS_PERIODONTAL
rs12232484	C	T	-0.0073	0.0227	0.7486	100000	Gingivitis and periodontal diseases || id:finn-b-K11_GINGIVITIS_PERIODONTAL	0.4393	finn-b-K11_GINGIVITIS_PERIODONTAL
rs1553042	A	G	-0.0438	0.0255	0.0863197	100000	Gingivitis and periodontal diseases || id:finn-b-K11_GINGIVITIS_PERIODONTAL	0.2713	finn-b-K11_GINGIVITIS_PERIODONTAL
rs12895134	A	G	-0.002	0.0227	0.9291	100000	Gingivitis and periodontal diseases || id:finn-b-K11_GINGIVITIS_PERIODONTAL	0.5379	finn-b-K11_GINGIVITIS_PERIODONTAL
rs11851037	T	C	-0.024	0.0245	0.3274	100000	Gingivitis and periodontal diseases || id:finn-b-K11_GINGIVITIS_PERIODONTAL	0.3192	finn-b-K11_GINGIVITIS_PERIODONTAL
rs10873640	T	C	0.0017	0.0259	0.9463	100000	Gingivitis and periodontal diseases || id:finn-b-K11_GINGIVITIS_PERIODONTAL	0.7467	finn-b-K11_GINGIVITIS_PERIODONTAL
rs12592099	C	G	-0.0148	0.0251	0.5555	100000	Gingivitis and periodontal diseases || id:finn-b-K11_GINGIVITIS_PERIODONTAL	0.2758	finn-b-K11_GINGIVITIS_PERIODONTAL
rs1969793	A	G	0.0312	0.0242	0.1971	100000	Gingivitis and periodontal diseases || id:finn-b-K11_GINGIVITIS_PERIODONTAL	0.6863	finn-b-K11_GINGIVITIS_PERIODONTAL
rs9558661	T	C	0.0167	0.0281	0.5523	100000	Gingivitis and periodontal diseases || id:finn-b-K11_GINGIVITIS_PERIODONTAL	0.2037	finn-b-K11_GINGIVITIS_PERIODONTAL
rs9805811	G	A	0.009	0.024	0.7089	100000	Gingivitis and periodontal diseases || id:finn-b-K11_GINGIVITIS_PERIODONTAL	0.6538	finn-b-K11_GINGIVITIS_PERIODONTAL
rs11627628	T	C	0.0416	0.0426	0.3294	100000	Gingivitis and periodontal diseases || id:finn-b-K11_GINGIVITIS_PERIODONTAL	0.07649	finn-b-K11_GINGIVITIS_PERIODONTAL
rs77885767	C	T	-0.075	0.0537	0.1629	100000	Gingivitis and periodontal diseases || id:finn-b-K11_GINGIVITIS_PERIODONTAL	0.04598	finn-b-K11_GINGIVITIS_PERIODONTAL
rs74037001	G	A	-0.0242	0.0395	0.539699	100000	Gingivitis and periodontal diseases || id:finn-b-K11_GINGIVITIS_PERIODONTAL	0.08861	finn-b-K11_GINGIVITIS_PERIODONTAL
rs13336560	C	T	-0.0134	0.023	0.560101	100000	Gingivitis and periodontal diseases || id:finn-b-K11_GINGIVITIS_PERIODONTAL	0.5445	finn-b-K11_GINGIVITIS_PERIODONTAL
rs356049	G	A	-0.0105	0.0452	0.8157	100000	Gingivitis and periodontal diseases || id:finn-b-K11_GINGIVITIS_PERIODONTAL	0.06906	finn-b-K11_GINGIVITIS_PERIODONTAL
rs73975615	G	A	-0.1787	0.13	0.1691	100000	Gingivitis and periodontal diseases || id:finn-b-K11_GINGIVITIS_PERIODONTAL	0.007434	finn-b-K11_GINGIVITIS_PERIODONTAL
rs2642158	G	C	0.0695	0.0234	0.00292698	100000	Gingivitis and periodontal diseases || id:finn-b-K11_GINGIVITIS_PERIODONTAL	0.3783	finn-b-K11_GINGIVITIS_PERIODONTAL
rs10048062	C	T	-0.0407	0.0401	0.3105	100000	Gingivitis and periodontal diseases || id:finn-b-K11_GINGIVITIS_PERIODONTAL	0.08813	finn-b-K11_GINGIVITIS_PERIODONTAL
rs11631507	T	A	0.0037	0.023	0.8723	100000	Gingivitis and periodontal diseases || id:finn-b-K11_GINGIVITIS_PERIODONTAL	0.4544	finn-b-K11_GINGIVITIS_PERIODONTAL
rs1078988	C	T	0.0274	0.0237	0.2482	100000	Gingivitis and periodontal diseases || id:finn-b-K11_GINGIVITIS_PERIODONTAL	0.3504	finn-b-K11_GINGIVITIS_PERIODONTAL
rs2314294	T	C	-0.0265	0.0329	0.421	100000	Gingivitis and periodontal diseases || id:finn-b-K11_GINGIVITIS_PERIODONTAL	0.1357	finn-b-K11_GINGIVITIS_PERIODONTAL
rs62024270	A	G	-0.0097	0.0231	0.673899	100000	Gingivitis and periodontal diseases || id:finn-b-K11_GINGIVITIS_PERIODONTAL	0.3885	finn-b-K11_GINGIVITIS_PERIODONTAL
rs7404803	C	T	0.0469	0.0301	0.1191	100000	Gingivitis and periodontal diseases || id:finn-b-K11_GINGIVITIS_PERIODONTAL	0.8307	finn-b-K11_GINGIVITIS_PERIODONTAL
rs78222136	G	C	-0.0383	0.0397	0.3358	100000	Gingivitis and periodontal diseases || id:finn-b-K11_GINGIVITIS_PERIODONTAL	0.08809	finn-b-K11_GINGIVITIS_PERIODONTAL
rs4784055	T	C	0.0559	0.0513	0.2758	100000	Gingivitis and periodontal diseases || id:finn-b-K11_GINGIVITIS_PERIODONTAL	0.05008	finn-b-K11_GINGIVITIS_PERIODONTAL
rs9797071	A	T	0.0137	0.0225	0.5446	100000	Gingivitis and periodontal diseases || id:finn-b-K11_GINGIVITIS_PERIODONTAL	0.4961	finn-b-K11_GINGIVITIS_PERIODONTAL
rs2602429	T	C	-0.0043	0.0256	0.867	100000	Gingivitis and periodontal diseases || id:finn-b-K11_GINGIVITIS_PERIODONTAL	0.7388	finn-b-K11_GINGIVITIS_PERIODONTAL
rs8050653	G	A	-0.012	0.0229	0.5985	100000	Gingivitis and periodontal diseases || id:finn-b-K11_GINGIVITIS_PERIODONTAL	0.4672	finn-b-K11_GINGIVITIS_PERIODONTAL
rs28431837	A	G	-0.0275	0.0258	0.288	100000	Gingivitis and periodontal diseases || id:finn-b-K11_GINGIVITIS_PERIODONTAL	0.2554	finn-b-K11_GINGIVITIS_PERIODONTAL
rs2005815	A	C	0.0547	0.055	0.3201	100000	Gingivitis and periodontal diseases || id:finn-b-K11_GINGIVITIS_PERIODONTAL	0.9563	finn-b-K11_GINGIVITIS_PERIODONTAL
rs75499067	C	T	-0.0298	0.0428	0.4862	100000	Gingivitis and periodontal diseases || id:finn-b-K11_GINGIVITIS_PERIODONTAL	0.07496	finn-b-K11_GINGIVITIS_PERIODONTAL
rs11642826	G	C	0.0075	0.0392	0.8486	100000	Gingivitis and periodontal diseases || id:finn-b-K11_GINGIVITIS_PERIODONTAL	0.09195	finn-b-K11_GINGIVITIS_PERIODONTAL
rs13339230	C	G	0.0318	0.0398	0.4245	100000	Gingivitis and periodontal diseases || id:finn-b-K11_GINGIVITIS_PERIODONTAL	0.08723	finn-b-K11_GINGIVITIS_PERIODONTAL
rs112617308	T	C	-0.0721	0.0388	0.0631597	100000	Gingivitis and periodontal diseases || id:finn-b-K11_GINGIVITIS_PERIODONTAL	0.09229	finn-b-K11_GINGIVITIS_PERIODONTAL
rs7077363	G	A	0.0222	0.0305	0.465	100000	Gingivitis and periodontal diseases || id:finn-b-K11_GINGIVITIS_PERIODONTAL	0.1626	finn-b-K11_GINGIVITIS_PERIODONTAL
rs7915461	C	T	-0.0154	0.0444	0.727999	100000	Gingivitis and periodontal diseases || id:finn-b-K11_GINGIVITIS_PERIODONTAL	0.9312	finn-b-K11_GINGIVITIS_PERIODONTAL
rs10781552	C	T	-0.0045	0.025	0.858	100000	Gingivitis and periodontal diseases || id:finn-b-K11_GINGIVITIS_PERIODONTAL	0.2808	finn-b-K11_GINGIVITIS_PERIODONTAL
rs7860510	G	C	0.0165	0.0421	0.6949	100000	Gingivitis and periodontal diseases || id:finn-b-K11_GINGIVITIS_PERIODONTAL	0.07685	finn-b-K11_GINGIVITIS_PERIODONTAL
rs77910827	C	T	-0.0273	0.0362	0.4511	100000	Gingivitis and periodontal diseases || id:finn-b-K11_GINGIVITIS_PERIODONTAL	0.1085	finn-b-K11_GINGIVITIS_PERIODONTAL
rs62583469	T	A	0.0296	0.0327	0.3648	100000	Gingivitis and periodontal diseases || id:finn-b-K11_GINGIVITIS_PERIODONTAL	0.1373	finn-b-K11_GINGIVITIS_PERIODONTAL
rs2428106	C	G	-0.0381	0.0227	0.0939204	100000	Gingivitis and periodontal diseases || id:finn-b-K11_GINGIVITIS_PERIODONTAL	0.4285	finn-b-K11_GINGIVITIS_PERIODONTAL
rs11002091	C	T	0.031	0.0234	0.184	100000	Gingivitis and periodontal diseases || id:finn-b-K11_GINGIVITIS_PERIODONTAL	0.3689	finn-b-K11_GINGIVITIS_PERIODONTAL
rs4463806	C	T	0.0441	0.0287	0.1243	100000	Gingivitis and periodontal diseases || id:finn-b-K11_GINGIVITIS_PERIODONTAL	0.8082	finn-b-K11_GINGIVITIS_PERIODONTAL
rs72836424	C	T	-0.01	0.0361	0.782099	100000	Gingivitis and periodontal diseases || id:finn-b-K11_GINGIVITIS_PERIODONTAL	0.1108	finn-b-K11_GINGIVITIS_PERIODONTAL
rs11255970	A	C	0.0399	0.0278	0.1509	100000	Gingivitis and periodontal diseases || id:finn-b-K11_GINGIVITIS_PERIODONTAL	0.2121	finn-b-K11_GINGIVITIS_PERIODONTAL
rs11599763	C	T	-0.0029	0.023	0.9005	100000	Gingivitis and periodontal diseases || id:finn-b-K11_GINGIVITIS_PERIODONTAL	0.5919	finn-b-K11_GINGIVITIS_PERIODONTAL
rs366032	A	T	-0.0147	0.0245	0.547599	100000	Gingivitis and periodontal diseases || id:finn-b-K11_GINGIVITIS_PERIODONTAL	0.6961	finn-b-K11_GINGIVITIS_PERIODONTAL
rs142855850	A	G	-0.0172	0.038	0.6507	100000	Gingivitis and periodontal diseases || id:finn-b-K11_GINGIVITIS_PERIODONTAL	0.09828	finn-b-K11_GINGIVITIS_PERIODONTAL
rs4747450	C	A	-0.0216	0.0269	0.4223	100000	Gingivitis and periodontal diseases || id:finn-b-K11_GINGIVITIS_PERIODONTAL	0.2249	finn-b-K11_GINGIVITIS_PERIODONTAL
rs10827477	A	G	0.0252	0.0235	0.2841	100000	Gingivitis and periodontal diseases || id:finn-b-K11_GINGIVITIS_PERIODONTAL	0.3525	finn-b-K11_GINGIVITIS_PERIODONTAL
rs10087056	A	C	0.0357	0.0228	0.1167	100000	Gingivitis and periodontal diseases || id:finn-b-K11_GINGIVITIS_PERIODONTAL	0.4332	finn-b-K11_GINGIVITIS_PERIODONTAL
rs4733774	C	A	0.0142	0.024	0.554201	100000	Gingivitis and periodontal diseases || id:finn-b-K11_GINGIVITIS_PERIODONTAL	0.3263	finn-b-K11_GINGIVITIS_PERIODONTAL
rs10107806	T	G	-0.0587	0.0357	0.0997011	100000	Gingivitis and periodontal diseases || id:finn-b-K11_GINGIVITIS_PERIODONTAL	0.1144	finn-b-K11_GINGIVITIS_PERIODONTAL
rs10090365	G	A	0.0044	0.0224	0.8445	100000	Gingivitis and periodontal diseases || id:finn-b-K11_GINGIVITIS_PERIODONTAL	0.5216	finn-b-K11_GINGIVITIS_PERIODONTAL
rs67659622	A	G	0.0393	0.0232	0.0895592	100000	Gingivitis and periodontal diseases || id:finn-b-K11_GINGIVITIS_PERIODONTAL	0.4363	finn-b-K11_GINGIVITIS_PERIODONTAL
rs10967781	C	A	0.043	0.0248	0.0827999	100000	Gingivitis and periodontal diseases || id:finn-b-K11_GINGIVITIS_PERIODONTAL	0.2881	finn-b-K11_GINGIVITIS_PERIODONTAL
rs10970830	A	G	-0.0205	0.0331	0.535	100000	Gingivitis and periodontal diseases || id:finn-b-K11_GINGIVITIS_PERIODONTAL	0.1354	finn-b-K11_GINGIVITIS_PERIODONTAL
rs35921003	C	A	-0.0607	0.0522	0.2454	100000	Gingivitis and periodontal diseases || id:finn-b-K11_GINGIVITIS_PERIODONTAL	0.04852	finn-b-K11_GINGIVITIS_PERIODONTAL
rs1969724	A	T	0.0071	0.0289	0.8073	100000	Gingivitis and periodontal diseases || id:finn-b-K11_GINGIVITIS_PERIODONTAL	0.8147	finn-b-K11_GINGIVITIS_PERIODONTAL
rs79929882	A	G	0.0245	0.0342	0.4739	100000	Gingivitis and periodontal diseases || id:finn-b-K11_GINGIVITIS_PERIODONTAL	0.1249	finn-b-K11_GINGIVITIS_PERIODONTAL
rs74949229	A	G	-0.0571	0.0456	0.2111	100000	Gingivitis and periodontal diseases || id:finn-b-K11_GINGIVITIS_PERIODONTAL	0.06484	finn-b-K11_GINGIVITIS_PERIODONTAL
rs2482038	C	A	0.0317	0.0229	0.1664	100000	Gingivitis and periodontal diseases || id:finn-b-K11_GINGIVITIS_PERIODONTAL	0.4015	finn-b-K11_GINGIVITIS_PERIODONTAL
rs72776675	T	C	0.0019	0.0299	0.9492	100000	Gingivitis and periodontal diseases || id:finn-b-K11_GINGIVITIS_PERIODONTAL	0.1714	finn-b-K11_GINGIVITIS_PERIODONTAL
rs61854800	T	C	-0.0175	0.0291	0.548001	100000	Gingivitis and periodontal diseases || id:finn-b-K11_GINGIVITIS_PERIODONTAL	0.1832	finn-b-K11_GINGIVITIS_PERIODONTAL
rs17206746	T	A	-0.0297	0.0232	0.2004	100000	Gingivitis and periodontal diseases || id:finn-b-K11_GINGIVITIS_PERIODONTAL	0.3782	finn-b-K11_GINGIVITIS_PERIODONTAL
rs35529952	T	C	-0.0088	0.0335	0.7925	100000	Gingivitis and periodontal diseases || id:finn-b-K11_GINGIVITIS_PERIODONTAL	0.1285	finn-b-K11_GINGIVITIS_PERIODONTAL
rs60178956	G	A	-0.0101	0.0269	0.7074	100000	Gingivitis and periodontal diseases || id:finn-b-K11_GINGIVITIS_PERIODONTAL	0.2262	finn-b-K11_GINGIVITIS_PERIODONTAL
rs3107045	G	A	0.0612	0.0447	0.1709	100000	Gingivitis and periodontal diseases || id:finn-b-K11_GINGIVITIS_PERIODONTAL	0.9318	finn-b-K11_GINGIVITIS_PERIODONTAL
rs4268153	A	G	-0.0261	0.0477	0.5843	100000	Gingivitis and periodontal diseases || id:finn-b-K11_GINGIVITIS_PERIODONTAL	0.05834	finn-b-K11_GINGIVITIS_PERIODONTAL
rs78404253	A	G	-0.0428	0.0465	0.357	100000	Gingivitis and periodontal diseases || id:finn-b-K11_GINGIVITIS_PERIODONTAL	0.06456	finn-b-K11_GINGIVITIS_PERIODONTAL
rs7787688	T	C	0.0075	0.0237	0.749799	100000	Gingivitis and periodontal diseases || id:finn-b-K11_GINGIVITIS_PERIODONTAL	0.3457	finn-b-K11_GINGIVITIS_PERIODONTAL
rs17159861	C	T	-0.0066	0.0366	0.8567	100000	Gingivitis and periodontal diseases || id:finn-b-K11_GINGIVITIS_PERIODONTAL	0.1074	finn-b-K11_GINGIVITIS_PERIODONTAL
rs1020520	T	G	-0.0319	0.0314	0.3086	100000	Gingivitis and periodontal diseases || id:finn-b-K11_GINGIVITIS_PERIODONTAL	0.1517	finn-b-K11_GINGIVITIS_PERIODONTAL
rs6465823	T	G	-0.0357	0.0281	0.2046	100000	Gingivitis and periodontal diseases || id:finn-b-K11_GINGIVITIS_PERIODONTAL	0.8025	finn-b-K11_GINGIVITIS_PERIODONTAL
rs6969323	A	C	-0.0085	0.0271	0.752801	100000	Gingivitis and periodontal diseases || id:finn-b-K11_GINGIVITIS_PERIODONTAL	0.2196	finn-b-K11_GINGIVITIS_PERIODONTAL
rs13307134	T	C	-0.0037	0.0302	0.9016	100000	Gingivitis and periodontal diseases || id:finn-b-K11_GINGIVITIS_PERIODONTAL	0.8332	finn-b-K11_GINGIVITIS_PERIODONTAL
rs7793841	A	G	-0.0208	0.0252	0.4083	100000	Gingivitis and periodontal diseases || id:finn-b-K11_GINGIVITIS_PERIODONTAL	0.7276	finn-b-K11_GINGIVITIS_PERIODONTAL
rs6972479	A	G	0.0081	0.0279	0.770501	100000	Gingivitis and periodontal diseases || id:finn-b-K11_GINGIVITIS_PERIODONTAL	0.2049	finn-b-K11_GINGIVITIS_PERIODONTAL
rs10464997	G	A	0.0401	0.029	0.167	100000	Gingivitis and periodontal diseases || id:finn-b-K11_GINGIVITIS_PERIODONTAL	0.1845	finn-b-K11_GINGIVITIS_PERIODONTAL
rs2644627	C	G	0.0414	0.0227	0.0684904	100000	Gingivitis and periodontal diseases || id:finn-b-K11_GINGIVITIS_PERIODONTAL	0.4288	finn-b-K11_GINGIVITIS_PERIODONTAL
rs6474512	C	A	0.0073	0.0231	0.751201	100000	Gingivitis and periodontal diseases || id:finn-b-K11_GINGIVITIS_PERIODONTAL	0.6116	finn-b-K11_GINGIVITIS_PERIODONTAL
rs62504403	C	T	0.0022	0.0283	0.9384	100000	Gingivitis and periodontal diseases || id:finn-b-K11_GINGIVITIS_PERIODONTAL	0.1953	finn-b-K11_GINGIVITIS_PERIODONTAL
rs4301441	G	T	0.0221	0.0296	0.4553	100000	Gingivitis and periodontal diseases || id:finn-b-K11_GINGIVITIS_PERIODONTAL	0.1746	finn-b-K11_GINGIVITIS_PERIODONTAL
rs1447205	C	G	-0.0154	0.0234	0.5098	100000	Gingivitis and periodontal diseases || id:finn-b-K11_GINGIVITIS_PERIODONTAL	0.6394	finn-b-K11_GINGIVITIS_PERIODONTAL
rs7819696	T	C	0.0306	0.0281	0.2762	100000	Gingivitis and periodontal diseases || id:finn-b-K11_GINGIVITIS_PERIODONTAL	0.2002	finn-b-K11_GINGIVITIS_PERIODONTAL
rs72647048	T	C	-0.0153	0.0355	0.6658	100000	Gingivitis and periodontal diseases || id:finn-b-K11_GINGIVITIS_PERIODONTAL	0.1122	finn-b-K11_GINGIVITIS_PERIODONTAL
rs78786599	T	C	-0.0524	0.043	0.2231	100000	Gingivitis and periodontal diseases || id:finn-b-K11_GINGIVITIS_PERIODONTAL	0.07443	finn-b-K11_GINGIVITIS_PERIODONTAL
rs62531359	T	G	0.0364	0.0291	0.2117	100000	Gingivitis and periodontal diseases || id:finn-b-K11_GINGIVITIS_PERIODONTAL	0.1842	finn-b-K11_GINGIVITIS_PERIODONTAL
rs28540839	A	C	-0.049	0.0225	0.0294002	100000	Gingivitis and periodontal diseases || id:finn-b-K11_GINGIVITIS_PERIODONTAL	0.4758	finn-b-K11_GINGIVITIS_PERIODONTAL
rs2449527	A	G	0.0029	0.0253	0.9089	100000	Gingivitis and periodontal diseases || id:finn-b-K11_GINGIVITIS_PERIODONTAL	0.2742	finn-b-K11_GINGIVITIS_PERIODONTAL
rs2449506	C	T	0.0527	0.0331	0.1117	100000	Gingivitis and periodontal diseases || id:finn-b-K11_GINGIVITIS_PERIODONTAL	0.1328	finn-b-K11_GINGIVITIS_PERIODONTAL
rs75955305	A	C	-0.0267	0.0543	0.622801	100000	Gingivitis and periodontal diseases || id:finn-b-K11_GINGIVITIS_PERIODONTAL	0.04482	finn-b-K11_GINGIVITIS_PERIODONTAL
rs76181748	C	T	-0.0226	0.0268	0.3984	100000	Gingivitis and periodontal diseases || id:finn-b-K11_GINGIVITIS_PERIODONTAL	0.2303	finn-b-K11_GINGIVITIS_PERIODONTAL
rs55756211	T	C	0.0303	0.0432	0.4838	100000	Gingivitis and periodontal diseases || id:finn-b-K11_GINGIVITIS_PERIODONTAL	0.0725	finn-b-K11_GINGIVITIS_PERIODONTAL
rs73158814	C	G	0.0532	0.0604	0.3784	100000	Gingivitis and periodontal diseases || id:finn-b-K11_GINGIVITIS_PERIODONTAL	0.03651	finn-b-K11_GINGIVITIS_PERIODONTAL
rs2347697	G	T	0.0057	0.0243	0.8134	100000	Gingivitis and periodontal diseases || id:finn-b-K11_GINGIVITIS_PERIODONTAL	0.3091	finn-b-K11_GINGIVITIS_PERIODONTAL
rs2535959	C	A	-0.027	0.0232	0.2444	100000	Gingivitis and periodontal diseases || id:finn-b-K11_GINGIVITIS_PERIODONTAL	0.3764	finn-b-K11_GINGIVITIS_PERIODONTAL
rs12537781	T	C	-0.0278	0.0263	0.29	100000	Gingivitis and periodontal diseases || id:finn-b-K11_GINGIVITIS_PERIODONTAL	0.2379	finn-b-K11_GINGIVITIS_PERIODONTAL
rs61213519	T	A	0.0725	0.0376	0.0540306	100000	Gingivitis and periodontal diseases || id:finn-b-K11_GINGIVITIS_PERIODONTAL	0.09794	finn-b-K11_GINGIVITIS_PERIODONTAL
rs2853179	T	C	-0.0274	0.027	0.3085	100000	Gingivitis and periodontal diseases || id:finn-b-K11_GINGIVITIS_PERIODONTAL	0.7709	finn-b-K11_GINGIVITIS_PERIODONTAL
rs80083040	T	G	-0.012	0.0547	0.827	100000	Gingivitis and periodontal diseases || id:finn-b-K11_GINGIVITIS_PERIODONTAL	0.0444	finn-b-K11_GINGIVITIS_PERIODONTAL
rs10098492	T	C	-0.066	0.0481	0.17	100000	Gingivitis and periodontal diseases || id:finn-b-K11_GINGIVITIS_PERIODONTAL	0.05742	finn-b-K11_GINGIVITIS_PERIODONTAL
rs7797421	T	C	-0.0003	0.0267	0.9914	100000	Gingivitis and periodontal diseases || id:finn-b-K11_GINGIVITIS_PERIODONTAL	0.2309	finn-b-K11_GINGIVITIS_PERIODONTAL
rs11018665	A	T	0.0044	0.0262	0.8679	100000	Gingivitis and periodontal diseases || id:finn-b-K11_GINGIVITIS_PERIODONTAL	0.241	finn-b-K11_GINGIVITIS_PERIODONTAL
rs735027	G	A	0.051	0.0248	0.0398199	100000	Gingivitis and periodontal diseases || id:finn-b-K11_GINGIVITIS_PERIODONTAL	0.2911	finn-b-K11_GINGIVITIS_PERIODONTAL
rs607327	T	C	0.023	0.0232	0.3223	100000	Gingivitis and periodontal diseases || id:finn-b-K11_GINGIVITIS_PERIODONTAL	0.6263	finn-b-K11_GINGIVITIS_PERIODONTAL
rs10750258	C	A	0.0801	0.0233	0.000598398	100000	Gingivitis and periodontal diseases || id:finn-b-K11_GINGIVITIS_PERIODONTAL	0.6338	finn-b-K11_GINGIVITIS_PERIODONTAL
rs11603389	G	C	0.012	0.0373	0.7488	100000	Gingivitis and periodontal diseases || id:finn-b-K11_GINGIVITIS_PERIODONTAL	0.0997	finn-b-K11_GINGIVITIS_PERIODONTAL
rs12794898	G	T	-0.0467	0.0339	0.1692	100000	Gingivitis and periodontal diseases || id:finn-b-K11_GINGIVITIS_PERIODONTAL	0.1292	finn-b-K11_GINGIVITIS_PERIODONTAL
rs3862635	C	T	0.0061	0.039	0.8756	100000	Gingivitis and periodontal diseases || id:finn-b-K11_GINGIVITIS_PERIODONTAL	0.09073	finn-b-K11_GINGIVITIS_PERIODONTAL
rs6590368	T	C	0.0126	0.0275	0.6469	100000	Gingivitis and periodontal diseases || id:finn-b-K11_GINGIVITIS_PERIODONTAL	0.7903	finn-b-K11_GINGIVITIS_PERIODONTAL
rs7109293	A	G	-0.0275	0.0351	0.4344	100000	Gingivitis and periodontal diseases || id:finn-b-K11_GINGIVITIS_PERIODONTAL	0.1172	finn-b-K11_GINGIVITIS_PERIODONTAL
rs2470427	T	C	0.0159	0.0224	0.4766	100000	Gingivitis and periodontal diseases || id:finn-b-K11_GINGIVITIS_PERIODONTAL	0.4962	finn-b-K11_GINGIVITIS_PERIODONTAL
rs10744662	A	G	-0.014	0.0225	0.533	100000	Gingivitis and periodontal diseases || id:finn-b-K11_GINGIVITIS_PERIODONTAL	0.5065	finn-b-K11_GINGIVITIS_PERIODONTAL
rs2187447	A	C	0.0085	0.0472	0.8566	100000	Gingivitis and periodontal diseases || id:finn-b-K11_GINGIVITIS_PERIODONTAL	0.06052	finn-b-K11_GINGIVITIS_PERIODONTAL
rs11221428	T	C	-0.0185	0.0267	0.4888	100000	Gingivitis and periodontal diseases || id:finn-b-K11_GINGIVITIS_PERIODONTAL	0.2263	finn-b-K11_GINGIVITIS_PERIODONTAL
rs7113155	C	G	0.0153	0.0233	0.5133	100000	Gingivitis and periodontal diseases || id:finn-b-K11_GINGIVITIS_PERIODONTAL	0.6364	finn-b-K11_GINGIVITIS_PERIODONTAL
rs143662916	C	T	0.0375	0.0663	0.5716	100000	Gingivitis and periodontal diseases || id:finn-b-K11_GINGIVITIS_PERIODONTAL	0.02954	finn-b-K11_GINGIVITIS_PERIODONTAL
rs58236560	G	T	-0.0179	0.0346	0.6045	100000	Gingivitis and periodontal diseases || id:finn-b-K11_GINGIVITIS_PERIODONTAL	0.1208	finn-b-K11_GINGIVITIS_PERIODONTAL
rs478972	C	T	-0.0467	0.039	0.2312	100000	Gingivitis and periodontal diseases || id:finn-b-K11_GINGIVITIS_PERIODONTAL	0.9085	finn-b-K11_GINGIVITIS_PERIODONTAL
rs10766557	C	G	-0.0183	0.0233	0.4313	100000	Gingivitis and periodontal diseases || id:finn-b-K11_GINGIVITIS_PERIODONTAL	0.3709	finn-b-K11_GINGIVITIS_PERIODONTAL
rs58405430	G	T	0.0398	0.0473	0.3997	100000	Gingivitis and periodontal diseases || id:finn-b-K11_GINGIVITIS_PERIODONTAL	0.05979	finn-b-K11_GINGIVITIS_PERIODONTAL
rs7944200	T	C	0.0267	0.0231	0.2485	100000	Gingivitis and periodontal diseases || id:finn-b-K11_GINGIVITIS_PERIODONTAL	0.595	finn-b-K11_GINGIVITIS_PERIODONTAL
rs10769159	C	G	-0.0239	0.023	0.297	100000	Gingivitis and periodontal diseases || id:finn-b-K11_GINGIVITIS_PERIODONTAL	0.3985	finn-b-K11_GINGIVITIS_PERIODONTAL
rs2058609	G	A	-0.0436	0.0251	0.0817203	100000	Gingivitis and periodontal diseases || id:finn-b-K11_GINGIVITIS_PERIODONTAL	0.7229	finn-b-K11_GINGIVITIS_PERIODONTAL
rs17519472	C	T	0.0116	0.0324	0.7209	100000	Gingivitis and periodontal diseases || id:finn-b-K11_GINGIVITIS_PERIODONTAL	0.1396	finn-b-K11_GINGIVITIS_PERIODONTAL
rs150096134	T	A	-0.0319	0.0376	0.396	100000	Gingivitis and periodontal diseases || id:finn-b-K11_GINGIVITIS_PERIODONTAL	0.1001	finn-b-K11_GINGIVITIS_PERIODONTAL
rs16937247	G	C	0.0049	0.0282	0.862	100000	Gingivitis and periodontal diseases || id:finn-b-K11_GINGIVITIS_PERIODONTAL	0.2007	finn-b-K11_GINGIVITIS_PERIODONTAL
rs4113953	C	G	-0.024	0.0255	0.3461	100000	Gingivitis and periodontal diseases || id:finn-b-K11_GINGIVITIS_PERIODONTAL	0.736	finn-b-K11_GINGIVITIS_PERIODONTAL
rs876734	T	C	0.0168	0.0251	0.503499	100000	Gingivitis and periodontal diseases || id:finn-b-K11_GINGIVITIS_PERIODONTAL	0.7172	finn-b-K11_GINGIVITIS_PERIODONTAL
rs10506461	A	G	-0.0052	0.025	0.836	100000	Gingivitis and periodontal diseases || id:finn-b-K11_GINGIVITIS_PERIODONTAL	0.2818	finn-b-K11_GINGIVITIS_PERIODONTAL
rs73068710	A	G	0.0049	0.0313	0.875	100000	Gingivitis and periodontal diseases || id:finn-b-K11_GINGIVITIS_PERIODONTAL	0.1523	finn-b-K11_GINGIVITIS_PERIODONTAL
rs71446723	A	G	-0.0062	0.0349	0.8595	100000	Gingivitis and periodontal diseases || id:finn-b-K11_GINGIVITIS_PERIODONTAL	0.1165	finn-b-K11_GINGIVITIS_PERIODONTAL
rs10842464	C	T	0.009	0.0245	0.7146	100000	Gingivitis and periodontal diseases || id:finn-b-K11_GINGIVITIS_PERIODONTAL	0.6982	finn-b-K11_GINGIVITIS_PERIODONTAL
rs55793120	T	C	-0.0451	0.0475	0.342	100000	Gingivitis and periodontal diseases || id:finn-b-K11_GINGIVITIS_PERIODONTAL	0.06153	finn-b-K11_GINGIVITIS_PERIODONTAL
rs1391597	C	T	0.0136	0.023	0.553701	100000	Gingivitis and periodontal diseases || id:finn-b-K11_GINGIVITIS_PERIODONTAL	0.3941	finn-b-K11_GINGIVITIS_PERIODONTAL
rs4073731	T	C	-0.022	0.0305	0.4708	100000	Gingivitis and periodontal diseases || id:finn-b-K11_GINGIVITIS_PERIODONTAL	0.1622	finn-b-K11_GINGIVITIS_PERIODONTAL
rs73031725	T	C	0.0594	0.0646	0.3574	100000	Gingivitis and periodontal diseases || id:finn-b-K11_GINGIVITIS_PERIODONTAL	0.03141	finn-b-K11_GINGIVITIS_PERIODONTAL
rs1154904	G	A	-0.0217	0.0224	0.3336	100000	Gingivitis and periodontal diseases || id:finn-b-K11_GINGIVITIS_PERIODONTAL	0.5068	finn-b-K11_GINGIVITIS_PERIODONTAL
rs72643019	A	G	-0.0459	0.0555	0.4076	100000	Gingivitis and periodontal diseases || id:finn-b-K11_GINGIVITIS_PERIODONTAL	0.04342	finn-b-K11_GINGIVITIS_PERIODONTAL
rs4646215	G	A	-0.011	0.035	0.7535	100000	Gingivitis and periodontal diseases || id:finn-b-K11_GINGIVITIS_PERIODONTAL	0.1175	finn-b-K11_GINGIVITIS_PERIODONTAL
rs17276797	T	A	0.0389	0.0273	0.1548	100000	Gingivitis and periodontal diseases || id:finn-b-K11_GINGIVITIS_PERIODONTAL	0.2163	finn-b-K11_GINGIVITIS_PERIODONTAL
rs11626416	A	G	-0.0045	0.0402	0.9102	100000	Gingivitis and periodontal diseases || id:finn-b-K11_GINGIVITIS_PERIODONTAL	0.08475	finn-b-K11_GINGIVITIS_PERIODONTAL
rs912860	A	G	0.045	0.0743	0.5445	100000	Gingivitis and periodontal diseases || id:finn-b-K11_GINGIVITIS_PERIODONTAL	0.9769	finn-b-K11_GINGIVITIS_PERIODONTAL
rs2017373	C	T	0.0278	0.0233	0.2337	100000	Gingivitis and periodontal diseases || id:finn-b-K11_GINGIVITIS_PERIODONTAL	0.363	finn-b-K11_GINGIVITIS_PERIODONTAL
rs72671304	T	C	0.089	0.043	0.0385301	100000	Gingivitis and periodontal diseases || id:finn-b-K11_GINGIVITIS_PERIODONTAL	0.07432	finn-b-K11_GINGIVITIS_PERIODONTAL
rs413827	G	A	0.0075	0.0264	0.776201	100000	Gingivitis and periodontal diseases || id:finn-b-K11_GINGIVITIS_PERIODONTAL	0.2384	finn-b-K11_GINGIVITIS_PERIODONTAL
rs55773148	G	A	0.0214	0.0499	0.6674	100000	Gingivitis and periodontal diseases || id:finn-b-K11_GINGIVITIS_PERIODONTAL	0.05317	finn-b-K11_GINGIVITIS_PERIODONTAL
rs78009268	T	C	-0.0047	0.0455	0.918	100000	Gingivitis and periodontal diseases || id:finn-b-K11_GINGIVITIS_PERIODONTAL	0.06615	finn-b-K11_GINGIVITIS_PERIODONTAL
rs12886051	G	C	-0.0181	0.0246	0.4618	100000	Gingivitis and periodontal diseases || id:finn-b-K11_GINGIVITIS_PERIODONTAL	0.2968	finn-b-K11_GINGIVITIS_PERIODONTAL
rs7334276	C	T	0.001	0.0333	0.975	100000	Gingivitis and periodontal diseases || id:finn-b-K11_GINGIVITIS_PERIODONTAL	0.1314	finn-b-K11_GINGIVITIS_PERIODONTAL
rs2997412	G	A	-0.0406	0.0252	0.1065	100000	Gingivitis and periodontal diseases || id:finn-b-K11_GINGIVITIS_PERIODONTAL	0.7204	finn-b-K11_GINGIVITIS_PERIODONTAL
rs2204037	G	A	0.0038	0.0248	0.8769	100000	Gingivitis and periodontal diseases || id:finn-b-K11_GINGIVITIS_PERIODONTAL	0.7051	finn-b-K11_GINGIVITIS_PERIODONTAL
rs856250	G	A	-0.0018	0.0275	0.9484	100000	Gingivitis and periodontal diseases || id:finn-b-K11_GINGIVITIS_PERIODONTAL	0.2134	finn-b-K11_GINGIVITIS_PERIODONTAL
rs7148504	T	G	0.0157	0.0228	0.4926	100000	Gingivitis and periodontal diseases || id:finn-b-K11_GINGIVITIS_PERIODONTAL	0.5996	finn-b-K11_GINGIVITIS_PERIODONTAL
rs2683098	T	C	-0.0141	0.0273	0.6072	100000	Gingivitis and periodontal diseases || id:finn-b-K11_GINGIVITIS_PERIODONTAL	0.7832	finn-b-K11_GINGIVITIS_PERIODONTAL
rs9603208	G	T	-0.0922	0.0373	0.0135201	100000	Gingivitis and periodontal diseases || id:finn-b-K11_GINGIVITIS_PERIODONTAL	0.1004	finn-b-K11_GINGIVITIS_PERIODONTAL
rs1107244	G	A	-0.0521	0.0418	0.2121	100000	Gingivitis and periodontal diseases || id:finn-b-K11_GINGIVITIS_PERIODONTAL	0.07817	finn-b-K11_GINGIVITIS_PERIODONTAL
rs17530232	A	G	-0.0415	0.0505	0.4105	100000	Gingivitis and periodontal diseases || id:finn-b-K11_GINGIVITIS_PERIODONTAL	0.05284	finn-b-K11_GINGIVITIS_PERIODONTAL
rs73457410	A	G	-0.0281	0.0459	0.54	100000	Gingivitis and periodontal diseases || id:finn-b-K11_GINGIVITIS_PERIODONTAL	0.06364	finn-b-K11_GINGIVITIS_PERIODONTAL
rs2706242	G	C	0.0321	0.0401	0.4228	100000	Gingivitis and periodontal diseases || id:finn-b-K11_GINGIVITIS_PERIODONTAL	0.08516	finn-b-K11_GINGIVITIS_PERIODONTAL
rs9542068	T	C	0.002	0.0238	0.9346	100000	Gingivitis and periodontal diseases || id:finn-b-K11_GINGIVITIS_PERIODONTAL	0.3357	finn-b-K11_GINGIVITIS_PERIODONTAL
rs11617697	A	G	0.0573	0.0494	0.2461	100000	Gingivitis and periodontal diseases || id:finn-b-K11_GINGIVITIS_PERIODONTAL	0.05581	finn-b-K11_GINGIVITIS_PERIODONTAL
rs77318370	G	A	-0.053	0.0587	0.3666	100000	Gingivitis and periodontal diseases || id:finn-b-K11_GINGIVITIS_PERIODONTAL	0.04044	finn-b-K11_GINGIVITIS_PERIODONTAL
rs11613919	G	T	0.0525	0.0271	0.0527594	100000	Gingivitis and periodontal diseases || id:finn-b-K11_GINGIVITIS_PERIODONTAL	0.2212	finn-b-K11_GINGIVITIS_PERIODONTAL
rs113127095	A	G	-0.0113	0.0564	0.8411	100000	Gingivitis and periodontal diseases || id:finn-b-K11_GINGIVITIS_PERIODONTAL	0.04248	finn-b-K11_GINGIVITIS_PERIODONTAL
rs7330827	T	C	0.0444	0.0474	0.3487	100000	Gingivitis and periodontal diseases || id:finn-b-K11_GINGIVITIS_PERIODONTAL	0.05967	finn-b-K11_GINGIVITIS_PERIODONTAL
rs7998315	A	G	-0.0299	0.0274	0.276	100000	Gingivitis and periodontal diseases || id:finn-b-K11_GINGIVITIS_PERIODONTAL	0.2116	finn-b-K11_GINGIVITIS_PERIODONTAL
rs142372196	A	G	-0.0435	0.038	0.2518	100000	Gingivitis and periodontal diseases || id:finn-b-K11_GINGIVITIS_PERIODONTAL	0.09854	finn-b-K11_GINGIVITIS_PERIODONTAL
rs73331712	T	C	-0.0614	0.0562	0.2746	100000	Gingivitis and periodontal diseases || id:finn-b-K11_GINGIVITIS_PERIODONTAL	0.04149	finn-b-K11_GINGIVITIS_PERIODONTAL
rs6958419	C	T	-0.0183	0.0225	0.4155	100000	Gingivitis and periodontal diseases || id:finn-b-K11_GINGIVITIS_PERIODONTAL	0.4651	finn-b-K11_GINGIVITIS_PERIODONTAL
rs73341549	T	C	0.0214	0.0484	0.658801	100000	Gingivitis and periodontal diseases || id:finn-b-K11_GINGIVITIS_PERIODONTAL	0.05705	finn-b-K11_GINGIVITIS_PERIODONTAL
rs3973922	C	A	0.0132	0.0236	0.578	100000	Gingivitis and periodontal diseases || id:finn-b-K11_GINGIVITIS_PERIODONTAL	0.6535	finn-b-K11_GINGIVITIS_PERIODONTAL
rs34302036	G	A	-0.0178	0.0227	0.4327	100000	Gingivitis and periodontal diseases || id:finn-b-K11_GINGIVITIS_PERIODONTAL	0.5763	finn-b-K11_GINGIVITIS_PERIODONTAL
rs17708276	A	G	-0.0088	0.0378	0.8161	100000	Gingivitis and periodontal diseases || id:finn-b-K11_GINGIVITIS_PERIODONTAL	0.1091	finn-b-K11_GINGIVITIS_PERIODONTAL
rs11990279	T	C	0.0025	0.032	0.9382	100000	Gingivitis and periodontal diseases || id:finn-b-K11_GINGIVITIS_PERIODONTAL	0.1994	finn-b-K11_GINGIVITIS_PERIODONTAL
rs28450200	T	C	-0.0762	0.0301	0.0115101	100000	Gingivitis and periodontal diseases || id:finn-b-K11_GINGIVITIS_PERIODONTAL	0.8335	finn-b-K11_GINGIVITIS_PERIODONTAL
rs7015972	A	G	0.0381	0.0236	0.1065	100000	Gingivitis and periodontal diseases || id:finn-b-K11_GINGIVITIS_PERIODONTAL	0.638	finn-b-K11_GINGIVITIS_PERIODONTAL
rs2610946	G	A	0.0255	0.0307	0.4065	100000	Gingivitis and periodontal diseases || id:finn-b-K11_GINGIVITIS_PERIODONTAL	0.8343	finn-b-K11_GINGIVITIS_PERIODONTAL
rs6958516	C	G	-0.0093	0.023	0.686	100000	Gingivitis and periodontal diseases || id:finn-b-K11_GINGIVITIS_PERIODONTAL	0.4119	finn-b-K11_GINGIVITIS_PERIODONTAL
rs35166120	G	C	0.0069	0.0271	0.7981	100000	Gingivitis and periodontal diseases || id:finn-b-K11_GINGIVITIS_PERIODONTAL	0.7763	finn-b-K11_GINGIVITIS_PERIODONTAL
rs62475831	G	A	-0.0145	0.0258	0.5739	100000	Gingivitis and periodontal diseases || id:finn-b-K11_GINGIVITIS_PERIODONTAL	0.2555	finn-b-K11_GINGIVITIS_PERIODONTAL
rs74448867	G	A	0.0344	0.0432	0.4252	100000	Gingivitis and periodontal diseases || id:finn-b-K11_GINGIVITIS_PERIODONTAL	0.07382	finn-b-K11_GINGIVITIS_PERIODONTAL
rs62481985	G	C	0.01	0.0228	0.6614	100000	Gingivitis and periodontal diseases || id:finn-b-K11_GINGIVITIS_PERIODONTAL	0.4245	finn-b-K11_GINGIVITIS_PERIODONTAL
rs7827125	C	T	0.0112	0.025	0.654501	100000	Gingivitis and periodontal diseases || id:finn-b-K11_GINGIVITIS_PERIODONTAL	0.2802	finn-b-K11_GINGIVITIS_PERIODONTAL
rs983309	G	T	0.0605	0.0315	0.0548997	100000	Gingivitis and periodontal diseases || id:finn-b-K11_GINGIVITIS_PERIODONTAL	0.8313	finn-b-K11_GINGIVITIS_PERIODONTAL
rs12679709	C	G	0.0072	0.0234	0.758799	100000	Gingivitis and periodontal diseases || id:finn-b-K11_GINGIVITIS_PERIODONTAL	0.3515	finn-b-K11_GINGIVITIS_PERIODONTAL
rs2172426	T	C	0.0426	0.0229	0.0628001	100000	Gingivitis and periodontal diseases || id:finn-b-K11_GINGIVITIS_PERIODONTAL	0.5959	finn-b-K11_GINGIVITIS_PERIODONTAL
rs28418786	C	G	-0.0645	0.0361	0.0735292	100000	Gingivitis and periodontal diseases || id:finn-b-K11_GINGIVITIS_PERIODONTAL	0.11	finn-b-K11_GINGIVITIS_PERIODONTAL
rs2952020	A	G	-0.0018	0.0262	0.9461	100000	Gingivitis and periodontal diseases || id:finn-b-K11_GINGIVITIS_PERIODONTAL	0.7515	finn-b-K11_GINGIVITIS_PERIODONTAL
rs2341789	C	T	-0.0011	0.0376	0.977	100000	Gingivitis and periodontal diseases || id:finn-b-K11_GINGIVITIS_PERIODONTAL	0.8989	finn-b-K11_GINGIVITIS_PERIODONTAL
rs7804962	C	T	-0.0098	0.0242	0.686	100000	Gingivitis and periodontal diseases || id:finn-b-K11_GINGIVITIS_PERIODONTAL	0.3122	finn-b-K11_GINGIVITIS_PERIODONTAL
rs117020988	C	T	-0.0025	0.0413	0.9517	100000	Gingivitis and periodontal diseases || id:finn-b-K11_GINGIVITIS_PERIODONTAL	0.08024	finn-b-K11_GINGIVITIS_PERIODONTAL
rs2686790	C	T	-0.0466	0.0316	0.1404	100000	Gingivitis and periodontal diseases || id:finn-b-K11_GINGIVITIS_PERIODONTAL	0.8526	finn-b-K11_GINGIVITIS_PERIODONTAL
rs35870858	C	G	-0.0036	0.0403	0.9285	100000	Gingivitis and periodontal diseases || id:finn-b-K11_GINGIVITIS_PERIODONTAL	0.08499	finn-b-K11_GINGIVITIS_PERIODONTAL
rs2074723	T	C	0.0054	0.0499	0.9133	100000	Gingivitis and periodontal diseases || id:finn-b-K11_GINGIVITIS_PERIODONTAL	0.05319	finn-b-K11_GINGIVITIS_PERIODONTAL
rs3801563	T	C	0.0261	0.045	0.562101	100000	Gingivitis and periodontal diseases || id:finn-b-K11_GINGIVITIS_PERIODONTAL	0.06625	finn-b-K11_GINGIVITIS_PERIODONTAL
rs36081916	T	C	0.0044	0.04	0.9123	100000	Gingivitis and periodontal diseases || id:finn-b-K11_GINGIVITIS_PERIODONTAL	0.08941	finn-b-K11_GINGIVITIS_PERIODONTAL
rs62496417	T	G	-0.0141	0.0274	0.606001	100000	Gingivitis and periodontal diseases || id:finn-b-K11_GINGIVITIS_PERIODONTAL	0.2147	finn-b-K11_GINGIVITIS_PERIODONTAL
rs10808115	C	A	0.0008	0.0224	0.9733	100000	Gingivitis and periodontal diseases || id:finn-b-K11_GINGIVITIS_PERIODONTAL	0.5116	finn-b-K11_GINGIVITIS_PERIODONTAL
rs17167098	G	A	-0.0211	0.0327	0.518	100000	Gingivitis and periodontal diseases || id:finn-b-K11_GINGIVITIS_PERIODONTAL	0.1364	finn-b-K11_GINGIVITIS_PERIODONTAL
rs823424	G	A	0.0067	0.0258	0.7949	100000	Gingivitis and periodontal diseases || id:finn-b-K11_GINGIVITIS_PERIODONTAL	0.2546	finn-b-K11_GINGIVITIS_PERIODONTAL
rs3935551	G	A	-0.0503	0.0226	0.02601	100000	Gingivitis and periodontal diseases || id:finn-b-K11_GINGIVITIS_PERIODONTAL	0.5045	finn-b-K11_GINGIVITIS_PERIODONTAL
rs1685109	C	T	0.0287	0.0365	0.4311	100000	Gingivitis and periodontal diseases || id:finn-b-K11_GINGIVITIS_PERIODONTAL	0.1059	finn-b-K11_GINGIVITIS_PERIODONTAL
rs9314321	C	T	0.0029	0.0533	0.957	100000	Gingivitis and periodontal diseases || id:finn-b-K11_GINGIVITIS_PERIODONTAL	0.9537	finn-b-K11_GINGIVITIS_PERIODONTAL
rs1860691	G	A	0.0106	0.0329	0.746799	100000	Gingivitis and periodontal diseases || id:finn-b-K11_GINGIVITIS_PERIODONTAL	0.1341	finn-b-K11_GINGIVITIS_PERIODONTAL
rs73130967	A	T	-0.0198	0.0404	0.6239	100000	Gingivitis and periodontal diseases || id:finn-b-K11_GINGIVITIS_PERIODONTAL	0.0842	finn-b-K11_GINGIVITIS_PERIODONTAL
rs10263623	C	T	0.031	0.0578	0.5923	100000	Gingivitis and periodontal diseases || id:finn-b-K11_GINGIVITIS_PERIODONTAL	0.03908	finn-b-K11_GINGIVITIS_PERIODONTAL
rs2465506	T	C	-0.0081	0.0409	0.8429	100000	Gingivitis and periodontal diseases || id:finn-b-K11_GINGIVITIS_PERIODONTAL	0.9183	finn-b-K11_GINGIVITIS_PERIODONTAL
rs59414781	C	G	0.0331	0.0329	0.3145	100000	Gingivitis and periodontal diseases || id:finn-b-K11_GINGIVITIS_PERIODONTAL	0.1336	finn-b-K11_GINGIVITIS_PERIODONTAL
rs1508033	A	C	-0.0129	0.0244	0.5985	100000	Gingivitis and periodontal diseases || id:finn-b-K11_GINGIVITIS_PERIODONTAL	0.316	finn-b-K11_GINGIVITIS_PERIODONTAL
rs6493760	T	C	-0.0016	0.0236	0.9451	100000	Gingivitis and periodontal diseases || id:finn-b-K11_GINGIVITIS_PERIODONTAL	0.6429	finn-b-K11_GINGIVITIS_PERIODONTAL
rs694949	A	G	-0.0417	0.0384	0.2774	100000	Gingivitis and periodontal diseases || id:finn-b-K11_GINGIVITIS_PERIODONTAL	0.09514	finn-b-K11_GINGIVITIS_PERIODONTAL
rs74018587	C	T	0.0726	0.0573	0.2051	100000	Gingivitis and periodontal diseases || id:finn-b-K11_GINGIVITIS_PERIODONTAL	0.04042	finn-b-K11_GINGIVITIS_PERIODONTAL
rs2016057	C	A	-0.0171	0.023	0.4559	100000	Gingivitis and periodontal diseases || id:finn-b-K11_GINGIVITIS_PERIODONTAL	0.6139	finn-b-K11_GINGIVITIS_PERIODONTAL
rs12592302	T	A	-0.0325	0.0316	0.3042	100000	Gingivitis and periodontal diseases || id:finn-b-K11_GINGIVITIS_PERIODONTAL	0.1481	finn-b-K11_GINGIVITIS_PERIODONTAL
rs6494306	A	G	0.0191	0.0241	0.428	100000	Gingivitis and periodontal diseases || id:finn-b-K11_GINGIVITIS_PERIODONTAL	0.3237	finn-b-K11_GINGIVITIS_PERIODONTAL
rs11072031	T	C	0.0028	0.0482	0.954	100000	Gingivitis and periodontal diseases || id:finn-b-K11_GINGIVITIS_PERIODONTAL	0.05731	finn-b-K11_GINGIVITIS_PERIODONTAL
rs1452438	G	A	0.0427	0.0276	0.1214	100000	Gingivitis and periodontal diseases || id:finn-b-K11_GINGIVITIS_PERIODONTAL	0.7885	finn-b-K11_GINGIVITIS_PERIODONTAL
rs12900979	T	C	-0.0191	0.0229	0.4044	100000	Gingivitis and periodontal diseases || id:finn-b-K11_GINGIVITIS_PERIODONTAL	0.5831	finn-b-K11_GINGIVITIS_PERIODONTAL
rs8017450	T	G	0.0438	0.0433	0.3117	100000	Gingivitis and periodontal diseases || id:finn-b-K11_GINGIVITIS_PERIODONTAL	0.07311	finn-b-K11_GINGIVITIS_PERIODONTAL
rs76883601	C	T	0.033	0.0363	0.3641	100000	Gingivitis and periodontal diseases || id:finn-b-K11_GINGIVITIS_PERIODONTAL	0.1064	finn-b-K11_GINGIVITIS_PERIODONTAL
rs4903903	C	T	0.0038	0.0253	0.8798	100000	Gingivitis and periodontal diseases || id:finn-b-K11_GINGIVITIS_PERIODONTAL	0.2699	finn-b-K11_GINGIVITIS_PERIODONTAL
rs74064457	A	G	0.0053	0.0253	0.8347	100000	Gingivitis and periodontal diseases || id:finn-b-K11_GINGIVITIS_PERIODONTAL	0.2692	finn-b-K11_GINGIVITIS_PERIODONTAL
rs7155195	C	T	0.0184	0.023	0.424	100000	Gingivitis and periodontal diseases || id:finn-b-K11_GINGIVITIS_PERIODONTAL	0.5954	finn-b-K11_GINGIVITIS_PERIODONTAL
rs1952183	G	A	0.0085	0.0228	0.709499	100000	Gingivitis and periodontal diseases || id:finn-b-K11_GINGIVITIS_PERIODONTAL	0.5842	finn-b-K11_GINGIVITIS_PERIODONTAL
rs4904659	A	C	-0.0245	0.0241	0.3084	100000	Gingivitis and periodontal diseases || id:finn-b-K11_GINGIVITIS_PERIODONTAL	0.3257	finn-b-K11_GINGIVITIS_PERIODONTAL
rs12889912	T	C	0.0225	0.0545	0.6806	100000	Gingivitis and periodontal diseases || id:finn-b-K11_GINGIVITIS_PERIODONTAL	0.04592	finn-b-K11_GINGIVITIS_PERIODONTAL
rs8028026	G	A	0.0438	0.039	0.2612	100000	Gingivitis and periodontal diseases || id:finn-b-K11_GINGIVITIS_PERIODONTAL	0.9076	finn-b-K11_GINGIVITIS_PERIODONTAL
rs7169918	G	C	0.0052	0.0227	0.8184	100000	Gingivitis and periodontal diseases || id:finn-b-K11_GINGIVITIS_PERIODONTAL	0.4979	finn-b-K11_GINGIVITIS_PERIODONTAL
rs7174549	T	C	-0.0061	0.0234	0.793601	100000	Gingivitis and periodontal diseases || id:finn-b-K11_GINGIVITIS_PERIODONTAL	0.6411	finn-b-K11_GINGIVITIS_PERIODONTAL
rs62020470	A	G	-0.0155	0.0292	0.596	100000	Gingivitis and periodontal diseases || id:finn-b-K11_GINGIVITIS_PERIODONTAL	0.1795	finn-b-K11_GINGIVITIS_PERIODONTAL
rs11630244	G	A	0.0627	0.0295	0.0333603	100000	Gingivitis and periodontal diseases || id:finn-b-K11_GINGIVITIS_PERIODONTAL	0.8194	finn-b-K11_GINGIVITIS_PERIODONTAL
rs2114713	G	T	-0.0127	0.0226	0.574399	100000	Gingivitis and periodontal diseases || id:finn-b-K11_GINGIVITIS_PERIODONTAL	0.4488	finn-b-K11_GINGIVITIS_PERIODONTAL
rs8032562	T	C	0.0174	0.0238	0.4654	100000	Gingivitis and periodontal diseases || id:finn-b-K11_GINGIVITIS_PERIODONTAL	0.3312	finn-b-K11_GINGIVITIS_PERIODONTAL
rs12440440	A	G	-0.0304	0.0237	0.1994	100000	Gingivitis and periodontal diseases || id:finn-b-K11_GINGIVITIS_PERIODONTAL	0.3422	finn-b-K11_GINGIVITIS_PERIODONTAL
rs12906958	C	T	0.0166	0.0247	0.5021	100000	Gingivitis and periodontal diseases || id:finn-b-K11_GINGIVITIS_PERIODONTAL	0.2918	finn-b-K11_GINGIVITIS_PERIODONTAL
rs35895642	T	C	-0.0175	0.0284	0.5361	100000	Gingivitis and periodontal diseases || id:finn-b-K11_GINGIVITIS_PERIODONTAL	0.1934	finn-b-K11_GINGIVITIS_PERIODONTAL
rs11844714	A	G	0.0098	0.0277	0.723299	100000	Gingivitis and periodontal diseases || id:finn-b-K11_GINGIVITIS_PERIODONTAL	0.2077	finn-b-K11_GINGIVITIS_PERIODONTAL
rs71414120	T	G	-0.0213	0.0514	0.6785	100000	Gingivitis and periodontal diseases || id:finn-b-K11_GINGIVITIS_PERIODONTAL	0.05119	finn-b-K11_GINGIVITIS_PERIODONTAL
rs1980561	A	G	0.0058	0.0225	0.7962	100000	Gingivitis and periodontal diseases || id:finn-b-K11_GINGIVITIS_PERIODONTAL	0.4753	finn-b-K11_GINGIVITIS_PERIODONTAL
rs4902984	C	T	-0.0167	0.0543	0.757801	100000	Gingivitis and periodontal diseases || id:finn-b-K11_GINGIVITIS_PERIODONTAL	0.9548	finn-b-K11_GINGIVITIS_PERIODONTAL
rs11626630	T	C	0.0143	0.0267	0.5932	100000	Gingivitis and periodontal diseases || id:finn-b-K11_GINGIVITIS_PERIODONTAL	0.2331	finn-b-K11_GINGIVITIS_PERIODONTAL
rs10815577	C	G	-0.0039	0.0227	0.8641	100000	Gingivitis and periodontal diseases || id:finn-b-K11_GINGIVITIS_PERIODONTAL	0.4196	finn-b-K11_GINGIVITIS_PERIODONTAL
rs7019674	C	T	0.0056	0.0225	0.8048	100000	Gingivitis and periodontal diseases || id:finn-b-K11_GINGIVITIS_PERIODONTAL	0.5404	finn-b-K11_GINGIVITIS_PERIODONTAL
rs892686	A	G	-0.0048	0.0225	0.8298	100000	Gingivitis and periodontal diseases || id:finn-b-K11_GINGIVITIS_PERIODONTAL	0.4728	finn-b-K11_GINGIVITIS_PERIODONTAL
rs80010435	A	G	-0.0424	0.0429	0.323	100000	Gingivitis and periodontal diseases || id:finn-b-K11_GINGIVITIS_PERIODONTAL	0.07647	finn-b-K11_GINGIVITIS_PERIODONTAL
rs7033353	G	T	0.0017	0.0225	0.9384	100000	Gingivitis and periodontal diseases || id:finn-b-K11_GINGIVITIS_PERIODONTAL	0.4775	finn-b-K11_GINGIVITIS_PERIODONTAL
rs2791437	A	G	0.0673	0.0344	0.0507703	100000	Gingivitis and periodontal diseases || id:finn-b-K11_GINGIVITIS_PERIODONTAL	0.1217	finn-b-K11_GINGIVITIS_PERIODONTAL
rs59427698	A	G	0.0034	0.0288	0.9053	100000	Gingivitis and periodontal diseases || id:finn-b-K11_GINGIVITIS_PERIODONTAL	0.1899	finn-b-K11_GINGIVITIS_PERIODONTAL
rs2039204	A	T	0.0068	0.0234	0.7704	100000	Gingivitis and periodontal diseases || id:finn-b-K11_GINGIVITIS_PERIODONTAL	0.6405	finn-b-K11_GINGIVITIS_PERIODONTAL
rs62575403	C	T	0.094	0.0563	0.0947698	100000	Gingivitis and periodontal diseases || id:finn-b-K11_GINGIVITIS_PERIODONTAL	0.0424	finn-b-K11_GINGIVITIS_PERIODONTAL
rs9414689	G	C	-0.0142	0.0248	0.5687	100000	Gingivitis and periodontal diseases || id:finn-b-K11_GINGIVITIS_PERIODONTAL	0.6318	finn-b-K11_GINGIVITIS_PERIODONTAL
rs10781340	A	G	0.0129	0.0342	0.705399	100000	Gingivitis and periodontal diseases || id:finn-b-K11_GINGIVITIS_PERIODONTAL	0.8748	finn-b-K11_GINGIVITIS_PERIODONTAL
rs622418	A	G	-0.0392	0.0225	0.0817297	100000	Gingivitis and periodontal diseases || id:finn-b-K11_GINGIVITIS_PERIODONTAL	0.4881	finn-b-K11_GINGIVITIS_PERIODONTAL
rs1890115	T	G	0.0122	0.0317	0.6996	100000	Gingivitis and periodontal diseases || id:finn-b-K11_GINGIVITIS_PERIODONTAL	0.15	finn-b-K11_GINGIVITIS_PERIODONTAL
rs2153460	A	T	0.0394	0.0302	0.1919	100000	Gingivitis and periodontal diseases || id:finn-b-K11_GINGIVITIS_PERIODONTAL	0.1641	finn-b-K11_GINGIVITIS_PERIODONTAL
rs7853673	A	G	-0.0069	0.0225	0.760801	100000	Gingivitis and periodontal diseases || id:finn-b-K11_GINGIVITIS_PERIODONTAL	0.5378	finn-b-K11_GINGIVITIS_PERIODONTAL
rs13291169	C	G	-0.0169	0.0324	0.6011	100000	Gingivitis and periodontal diseases || id:finn-b-K11_GINGIVITIS_PERIODONTAL	0.1423	finn-b-K11_GINGIVITIS_PERIODONTAL
rs11597105	A	G	0.01	0.0282	0.723801	100000	Gingivitis and periodontal diseases || id:finn-b-K11_GINGIVITIS_PERIODONTAL	0.1974	finn-b-K11_GINGIVITIS_PERIODONTAL
rs74564383	T	C	0.0164	0.0617	0.7905	100000	Gingivitis and periodontal diseases || id:finn-b-K11_GINGIVITIS_PERIODONTAL	0.03465	finn-b-K11_GINGIVITIS_PERIODONTAL
rs3999074	G	T	0.0107	0.0225	0.6354	100000	Gingivitis and periodontal diseases || id:finn-b-K11_GINGIVITIS_PERIODONTAL	0.4945	finn-b-K11_GINGIVITIS_PERIODONTAL
rs77034621	T	G	0.1737	0.086	0.04339	100000	Gingivitis and periodontal diseases || id:finn-b-K11_GINGIVITIS_PERIODONTAL	0.01688	finn-b-K11_GINGIVITIS_PERIODONTAL
rs16894137	C	T	0.024	0.0332	0.4691	100000	Gingivitis and periodontal diseases || id:finn-b-K11_GINGIVITIS_PERIODONTAL	0.1302	finn-b-K11_GINGIVITIS_PERIODONTAL
rs74413687	A	G	-0.0914	0.0449	0.0417302	100000	Gingivitis and periodontal diseases || id:finn-b-K11_GINGIVITIS_PERIODONTAL	0.0666	finn-b-K11_GINGIVITIS_PERIODONTAL
rs77356209	T	C	0.0188	0.054	0.7281	100000	Gingivitis and periodontal diseases || id:finn-b-K11_GINGIVITIS_PERIODONTAL	0.04582	finn-b-K11_GINGIVITIS_PERIODONTAL
rs1652670	G	A	0.0195	0.0232	0.4001	100000	Gingivitis and periodontal diseases || id:finn-b-K11_GINGIVITIS_PERIODONTAL	0.6161	finn-b-K11_GINGIVITIS_PERIODONTAL
rs7232121	G	C	-0.0439	0.0227	0.0533605	100000	Gingivitis and periodontal diseases || id:finn-b-K11_GINGIVITIS_PERIODONTAL	0.4857	finn-b-K11_GINGIVITIS_PERIODONTAL
rs16955299	G	A	0.0045	0.0378	0.9047	100000	Gingivitis and periodontal diseases || id:finn-b-K11_GINGIVITIS_PERIODONTAL	0.09889	finn-b-K11_GINGIVITIS_PERIODONTAL
rs28691777	C	T	-0.0098	0.0545	0.8573	100000	Gingivitis and periodontal diseases || id:finn-b-K11_GINGIVITIS_PERIODONTAL	0.04342	finn-b-K11_GINGIVITIS_PERIODONTAL
rs72845940	T	G	0.0146	0.0346	0.6734	100000	Gingivitis and periodontal diseases || id:finn-b-K11_GINGIVITIS_PERIODONTAL	0.1197	finn-b-K11_GINGIVITIS_PERIODONTAL
rs2660277	G	T	0.0318	0.0226	0.1586	100000	Gingivitis and periodontal diseases || id:finn-b-K11_GINGIVITIS_PERIODONTAL	0.4406	finn-b-K11_GINGIVITIS_PERIODONTAL
rs75238760	T	A	-0.0249	0.0334	0.4552	100000	Gingivitis and periodontal diseases || id:finn-b-K11_GINGIVITIS_PERIODONTAL	0.1319	finn-b-K11_GINGIVITIS_PERIODONTAL
rs55877868	A	C	-0.0277	0.0374	0.4585	100000	Gingivitis and periodontal diseases || id:finn-b-K11_GINGIVITIS_PERIODONTAL	0.1011	finn-b-K11_GINGIVITIS_PERIODONTAL
rs4985746	A	G	-0.0157	0.0371	0.6716	100000	Gingivitis and periodontal diseases || id:finn-b-K11_GINGIVITIS_PERIODONTAL	0.8972	finn-b-K11_GINGIVITIS_PERIODONTAL
rs112362903	A	G	0.0143	0.0614	0.8162	100000	Gingivitis and periodontal diseases || id:finn-b-K11_GINGIVITIS_PERIODONTAL	0.03427	finn-b-K11_GINGIVITIS_PERIODONTAL
rs4028634	C	T	0.014	0.0233	0.5479	100000	Gingivitis and periodontal diseases || id:finn-b-K11_GINGIVITIS_PERIODONTAL	0.6349	finn-b-K11_GINGIVITIS_PERIODONTAL
rs7213933	T	A	-0.0169	0.0307	0.5825	100000	Gingivitis and periodontal diseases || id:finn-b-K11_GINGIVITIS_PERIODONTAL	0.1592	finn-b-K11_GINGIVITIS_PERIODONTAL
rs2671662	G	C	-0.0403	0.0226	0.0746603	100000	Gingivitis and periodontal diseases || id:finn-b-K11_GINGIVITIS_PERIODONTAL	0.5321	finn-b-K11_GINGIVITIS_PERIODONTAL
rs28517505	A	G	-0.0127	0.0239	0.5956	100000	Gingivitis and periodontal diseases || id:finn-b-K11_GINGIVITIS_PERIODONTAL	0.6424	finn-b-K11_GINGIVITIS_PERIODONTAL
rs11649454	G	C	0.0161	0.0312	0.6064	100000	Gingivitis and periodontal diseases || id:finn-b-K11_GINGIVITIS_PERIODONTAL	0.1528	finn-b-K11_GINGIVITIS_PERIODONTAL
rs34886974	T	C	-0.0082	0.0307	0.7896	100000	Gingivitis and periodontal diseases || id:finn-b-K11_GINGIVITIS_PERIODONTAL	0.1613	finn-b-K11_GINGIVITIS_PERIODONTAL
rs35179274	C	T	-0.0054	0.0292	0.8535	100000	Gingivitis and periodontal diseases || id:finn-b-K11_GINGIVITIS_PERIODONTAL	0.1789	finn-b-K11_GINGIVITIS_PERIODONTAL
rs311865	A	G	0.0535	0.0275	0.0514802	100000	Gingivitis and periodontal diseases || id:finn-b-K11_GINGIVITIS_PERIODONTAL	0.2089	finn-b-K11_GINGIVITIS_PERIODONTAL
rs11228830	A	G	0.0075	0.0419	0.8586	100000	Gingivitis and periodontal diseases || id:finn-b-K11_GINGIVITIS_PERIODONTAL	0.08541	finn-b-K11_GINGIVITIS_PERIODONTAL
rs117996720	A	C	0.0303	0.0385	0.4308	100000	Gingivitis and periodontal diseases || id:finn-b-K11_GINGIVITIS_PERIODONTAL	0.09543	finn-b-K11_GINGIVITIS_PERIODONTAL
rs1562194	G	T	-0.015	0.023	0.5139	100000	Gingivitis and periodontal diseases || id:finn-b-K11_GINGIVITIS_PERIODONTAL	0.3915	finn-b-K11_GINGIVITIS_PERIODONTAL
rs1792325	T	C	0.0403	0.0227	0.0752108	100000	Gingivitis and periodontal diseases || id:finn-b-K11_GINGIVITIS_PERIODONTAL	0.48	finn-b-K11_GINGIVITIS_PERIODONTAL
rs7129639	A	C	-0.0304	0.0239	0.204	100000	Gingivitis and periodontal diseases || id:finn-b-K11_GINGIVITIS_PERIODONTAL	0.6674	finn-b-K11_GINGIVITIS_PERIODONTAL
rs7482174	G	A	-0.0073	0.0233	0.755699	100000	Gingivitis and periodontal diseases || id:finn-b-K11_GINGIVITIS_PERIODONTAL	0.6241	finn-b-K11_GINGIVITIS_PERIODONTAL
rs117748144	T	C	0.0104	0.0509	0.8379	100000	Gingivitis and periodontal diseases || id:finn-b-K11_GINGIVITIS_PERIODONTAL	0.0509	finn-b-K11_GINGIVITIS_PERIODONTAL
rs75140805	T	G	0.0263	0.0296	0.3755	100000	Gingivitis and periodontal diseases || id:finn-b-K11_GINGIVITIS_PERIODONTAL	0.18	finn-b-K11_GINGIVITIS_PERIODONTAL
rs10904722	C	T	0.0076	0.0263	0.773499	100000	Gingivitis and periodontal diseases || id:finn-b-K11_GINGIVITIS_PERIODONTAL	0.2377	finn-b-K11_GINGIVITIS_PERIODONTAL
rs11195523	C	A	0.0255	0.026	0.3252	100000	Gingivitis and periodontal diseases || id:finn-b-K11_GINGIVITIS_PERIODONTAL	0.7493	finn-b-K11_GINGIVITIS_PERIODONTAL
rs10885477	T	C	-0.0237	0.0515	0.646001	100000	Gingivitis and periodontal diseases || id:finn-b-K11_GINGIVITIS_PERIODONTAL	0.04992	finn-b-K11_GINGIVITIS_PERIODONTAL
rs11199734	A	T	-0.0168	0.0272	0.5361	100000	Gingivitis and periodontal diseases || id:finn-b-K11_GINGIVITIS_PERIODONTAL	0.221	finn-b-K11_GINGIVITIS_PERIODONTAL
rs17105491	G	C	-0.0298	0.0468	0.5236	100000	Gingivitis and periodontal diseases || id:finn-b-K11_GINGIVITIS_PERIODONTAL	0.06148	finn-b-K11_GINGIVITIS_PERIODONTAL
rs2362966	C	G	-0.0348	0.0561	0.5349	100000	Gingivitis and periodontal diseases || id:finn-b-K11_GINGIVITIS_PERIODONTAL	0.04183	finn-b-K11_GINGIVITIS_PERIODONTAL
rs12362320	G	C	0.0046	0.0229	0.8415	100000	Gingivitis and periodontal diseases || id:finn-b-K11_GINGIVITIS_PERIODONTAL	0.4255	finn-b-K11_GINGIVITIS_PERIODONTAL
rs7112918	C	T	0.0149	0.0226	0.5108	100000	Gingivitis and periodontal diseases || id:finn-b-K11_GINGIVITIS_PERIODONTAL	0.5029	finn-b-K11_GINGIVITIS_PERIODONTAL
rs12974142	G	A	-0.0351	0.0439	0.4233	100000	Gingivitis and periodontal diseases || id:finn-b-K11_GINGIVITIS_PERIODONTAL	0.07037	finn-b-K11_GINGIVITIS_PERIODONTAL
rs6052686	T	C	0.0219	0.0251	0.3832	100000	Gingivitis and periodontal diseases || id:finn-b-K11_GINGIVITIS_PERIODONTAL	0.7214	finn-b-K11_GINGIVITIS_PERIODONTAL
rs2206482	T	G	0.016	0.023	0.4851	100000	Gingivitis and periodontal diseases || id:finn-b-K11_GINGIVITIS_PERIODONTAL	0.3955	finn-b-K11_GINGIVITIS_PERIODONTAL
rs67476743	T	G	-0.0349	0.0254	0.1697	100000	Gingivitis and periodontal diseases || id:finn-b-K11_GINGIVITIS_PERIODONTAL	0.273	finn-b-K11_GINGIVITIS_PERIODONTAL
rs78735375	A	C	0.055	0.0572	0.3365	100000	Gingivitis and periodontal diseases || id:finn-b-K11_GINGIVITIS_PERIODONTAL	0.03994	finn-b-K11_GINGIVITIS_PERIODONTAL
rs55994980	A	G	-0.0536	0.0304	0.0776104	100000	Gingivitis and periodontal diseases || id:finn-b-K11_GINGIVITIS_PERIODONTAL	0.1682	finn-b-K11_GINGIVITIS_PERIODONTAL
rs2958003	C	T	-0.0484	0.0479	0.3122	100000	Gingivitis and periodontal diseases || id:finn-b-K11_GINGIVITIS_PERIODONTAL	0.05897	finn-b-K11_GINGIVITIS_PERIODONTAL
rs59340188	T	C	0.0063	0.0463	0.8922	100000	Gingivitis and periodontal diseases || id:finn-b-K11_GINGIVITIS_PERIODONTAL	0.06312	finn-b-K11_GINGIVITIS_PERIODONTAL
rs540489	T	G	-0.0384	0.0295	0.1929	100000	Gingivitis and periodontal diseases || id:finn-b-K11_GINGIVITIS_PERIODONTAL	0.1763	finn-b-K11_GINGIVITIS_PERIODONTAL
rs12458218	T	C	0.0165	0.0292	0.5719	100000	Gingivitis and periodontal diseases || id:finn-b-K11_GINGIVITIS_PERIODONTAL	0.1802	finn-b-K11_GINGIVITIS_PERIODONTAL
rs1667938	T	C	0.0046	0.0352	0.8969	100000	Gingivitis and periodontal diseases || id:finn-b-K11_GINGIVITIS_PERIODONTAL	0.1147	finn-b-K11_GINGIVITIS_PERIODONTAL
rs72993945	A	G	0.022	0.0238	0.3549	100000	Gingivitis and periodontal diseases || id:finn-b-K11_GINGIVITIS_PERIODONTAL	0.3469	finn-b-K11_GINGIVITIS_PERIODONTAL
rs11671100	A	C	-0.0076	0.0281	0.786901	100000	Gingivitis and periodontal diseases || id:finn-b-K11_GINGIVITIS_PERIODONTAL	0.2055	finn-b-K11_GINGIVITIS_PERIODONTAL
rs10409783	G	A	-0.0257	0.025	0.3047	100000	Gingivitis and periodontal diseases || id:finn-b-K11_GINGIVITIS_PERIODONTAL	0.7098	finn-b-K11_GINGIVITIS_PERIODONTAL
rs35445518	C	A	-0.0283	0.0244	0.2461	100000	Gingivitis and periodontal diseases || id:finn-b-K11_GINGIVITIS_PERIODONTAL	0.6896	finn-b-K11_GINGIVITIS_PERIODONTAL
rs57091306	G	C	0.0508	0.0323	0.1156	100000	Gingivitis and periodontal diseases || id:finn-b-K11_GINGIVITIS_PERIODONTAL	0.1458	finn-b-K11_GINGIVITIS_PERIODONTAL
rs13381162	T	G	-0.0259	0.0239	0.2791	100000	Gingivitis and periodontal diseases || id:finn-b-K11_GINGIVITIS_PERIODONTAL	0.3281	finn-b-K11_GINGIVITIS_PERIODONTAL
rs7226487	A	G	0.0361	0.0224	0.1078	100000	Gingivitis and periodontal diseases || id:finn-b-K11_GINGIVITIS_PERIODONTAL	0.4522	finn-b-K11_GINGIVITIS_PERIODONTAL
rs10410917	C	T	-0.0099	0.023	0.665301	100000	Gingivitis and periodontal diseases || id:finn-b-K11_GINGIVITIS_PERIODONTAL	0.3894	finn-b-K11_GINGIVITIS_PERIODONTAL
rs36720	C	T	0.0043	0.0233	0.8527	100000	Gingivitis and periodontal diseases || id:finn-b-K11_GINGIVITIS_PERIODONTAL	0.3649	finn-b-K11_GINGIVITIS_PERIODONTAL
rs12463384	A	C	0.0351	0.0227	0.1208	100000	Gingivitis and periodontal diseases || id:finn-b-K11_GINGIVITIS_PERIODONTAL	0.4366	finn-b-K11_GINGIVITIS_PERIODONTAL
rs7247191	T	C	-0.004	0.0374	0.9144	100000	Gingivitis and periodontal diseases || id:finn-b-K11_GINGIVITIS_PERIODONTAL	0.09951	finn-b-K11_GINGIVITIS_PERIODONTAL
rs17619981	T	G	0.0327	0.0328	0.3185	100000	Gingivitis and periodontal diseases || id:finn-b-K11_GINGIVITIS_PERIODONTAL	0.1347	finn-b-K11_GINGIVITIS_PERIODONTAL
rs73037929	T	G	-0.052	0.0433	0.2295	100000	Gingivitis and periodontal diseases || id:finn-b-K11_GINGIVITIS_PERIODONTAL	0.07219	finn-b-K11_GINGIVITIS_PERIODONTAL
rs486484	A	G	-0.0039	0.0228	0.8655	100000	Gingivitis and periodontal diseases || id:finn-b-K11_GINGIVITIS_PERIODONTAL	0.4253	finn-b-K11_GINGIVITIS_PERIODONTAL
rs8126061	T	C	-0.0098	0.034	0.7722	100000	Gingivitis and periodontal diseases || id:finn-b-K11_GINGIVITIS_PERIODONTAL	0.1259	finn-b-K11_GINGIVITIS_PERIODONTAL
rs4277593	G	A	-0.0056	0.0228	0.8071	100000	Gingivitis and periodontal diseases || id:finn-b-K11_GINGIVITIS_PERIODONTAL	0.4102	finn-b-K11_GINGIVITIS_PERIODONTAL
rs62200412	C	T	-0.001	0.0259	0.9705	100000	Gingivitis and periodontal diseases || id:finn-b-K11_GINGIVITIS_PERIODONTAL	0.2622	finn-b-K11_GINGIVITIS_PERIODONTAL
rs45480394	T	G	-0.0221	0.0234	0.3461	100000	Gingivitis and periodontal diseases || id:finn-b-K11_GINGIVITIS_PERIODONTAL	0.3602	finn-b-K11_GINGIVITIS_PERIODONTAL
rs6043847	T	C	0.0512	0.0477	0.2832	100000	Gingivitis and periodontal diseases || id:finn-b-K11_GINGIVITIS_PERIODONTAL	0.05871	finn-b-K11_GINGIVITIS_PERIODONTAL
rs4939587	G	T	-0.0129	0.0255	0.612099	100000	Gingivitis and periodontal diseases || id:finn-b-K11_GINGIVITIS_PERIODONTAL	0.2667	finn-b-K11_GINGIVITIS_PERIODONTAL
rs79795896	A	G	0.0485	0.0534	0.3639	100000	Gingivitis and periodontal diseases || id:finn-b-K11_GINGIVITIS_PERIODONTAL	0.04664	finn-b-K11_GINGIVITIS_PERIODONTAL
rs713716	A	G	0.0238	0.0291	0.4123	100000	Gingivitis and periodontal diseases || id:finn-b-K11_GINGIVITIS_PERIODONTAL	0.1829	finn-b-K11_GINGIVITIS_PERIODONTAL
rs720439	G	A	0.0036	0.0262	0.8903	100000	Gingivitis and periodontal diseases || id:finn-b-K11_GINGIVITIS_PERIODONTAL	0.7529	finn-b-K11_GINGIVITIS_PERIODONTAL
rs35334318	C	G	0.0087	0.054	0.8722	100000	Gingivitis and periodontal diseases || id:finn-b-K11_GINGIVITIS_PERIODONTAL	0.04522	finn-b-K11_GINGIVITIS_PERIODONTAL
rs4814260	T	A	0.0039	0.0226	0.8646	100000	Gingivitis and periodontal diseases || id:finn-b-K11_GINGIVITIS_PERIODONTAL	0.4432	finn-b-K11_GINGIVITIS_PERIODONTAL
rs9981767	A	C	-0.0149	0.0258	0.5634	100000	Gingivitis and periodontal diseases || id:finn-b-K11_GINGIVITIS_PERIODONTAL	0.2583	finn-b-K11_GINGIVITIS_PERIODONTAL
rs742016	A	G	0.0048	0.0238	0.8403	100000	Gingivitis and periodontal diseases || id:finn-b-K11_GINGIVITIS_PERIODONTAL	0.3344	finn-b-K11_GINGIVITIS_PERIODONTAL
rs36121075	A	G	0.0476	0.0301	0.114	100000	Gingivitis and periodontal diseases || id:finn-b-K11_GINGIVITIS_PERIODONTAL	0.1692	finn-b-K11_GINGIVITIS_PERIODONTAL
rs6026349	T	C	-0.0105	0.0232	0.6503	100000	Gingivitis and periodontal diseases || id:finn-b-K11_GINGIVITIS_PERIODONTAL	0.3855	finn-b-K11_GINGIVITIS_PERIODONTAL
rs6062862	A	G	-0.0304	0.0407	0.4545	100000	Gingivitis and periodontal diseases || id:finn-b-K11_GINGIVITIS_PERIODONTAL	0.08297	finn-b-K11_GINGIVITIS_PERIODONTAL
rs11700976	C	A	0.0055	0.0225	0.8071	100000	Gingivitis and periodontal diseases || id:finn-b-K11_GINGIVITIS_PERIODONTAL	0.493	finn-b-K11_GINGIVITIS_PERIODONTAL
rs1882775	A	G	-0.0124	0.0291	0.6705	100000	Gingivitis and periodontal diseases || id:finn-b-K11_GINGIVITIS_PERIODONTAL	0.1826	finn-b-K11_GINGIVITIS_PERIODONTAL
rs112334273	G	A	0.0339	0.0251	0.177	100000	Gingivitis and periodontal diseases || id:finn-b-K11_GINGIVITIS_PERIODONTAL	0.278	finn-b-K11_GINGIVITIS_PERIODONTAL
rs55658617	T	C	0.0797	0.0614	0.1946	100000	Gingivitis and periodontal diseases || id:finn-b-K11_GINGIVITIS_PERIODONTAL	0.03497	finn-b-K11_GINGIVITIS_PERIODONTAL
rs738193	T	C	-0.0095	0.0235	0.685001	100000	Gingivitis and periodontal diseases || id:finn-b-K11_GINGIVITIS_PERIODONTAL	0.3533	finn-b-K11_GINGIVITIS_PERIODONTAL
rs73415022	C	T	-0.0974	0.0321	0.002427	100000	Gingivitis and periodontal diseases || id:finn-b-K11_GINGIVITIS_PERIODONTAL	0.1502	finn-b-K11_GINGIVITIS_PERIODONTAL
rs133832	A	C	-0.0117	0.025	0.6382	100000	Gingivitis and periodontal diseases || id:finn-b-K11_GINGIVITIS_PERIODONTAL	0.2831	finn-b-K11_GINGIVITIS_PERIODONTAL
rs5768347	G	T	0.0321	0.0284	0.2591	100000	Gingivitis and periodontal diseases || id:finn-b-K11_GINGIVITIS_PERIODONTAL	0.8076	finn-b-K11_GINGIVITIS_PERIODONTAL
rs112375806	T	A	0.0323	0.0327	0.3235	100000	Gingivitis and periodontal diseases || id:finn-b-K11_GINGIVITIS_PERIODONTAL	0.1401	finn-b-K11_GINGIVITIS_PERIODONTAL
rs6020721	G	T	0.0269	0.0239	0.2604	100000	Gingivitis and periodontal diseases || id:finn-b-K11_GINGIVITIS_PERIODONTAL	0.3277	finn-b-K11_GINGIVITIS_PERIODONTAL
rs76663501	C	T	0.0647	0.0505	0.2	100000	Gingivitis and periodontal diseases || id:finn-b-K11_GINGIVITIS_PERIODONTAL	0.05237	finn-b-K11_GINGIVITIS_PERIODONTAL
rs6064552	T	C	-0.0028	0.029	0.922	100000	Gingivitis and periodontal diseases || id:finn-b-K11_GINGIVITIS_PERIODONTAL	0.1828	finn-b-K11_GINGIVITIS_PERIODONTAL
rs62199113	T	A	-0.0041	0.0247	0.867	100000	Gingivitis and periodontal diseases || id:finn-b-K11_GINGIVITIS_PERIODONTAL	0.2918	finn-b-K11_GINGIVITIS_PERIODONTAL
rs4809943	T	A	-0.0206	0.0328	0.5299	100000	Gingivitis and periodontal diseases || id:finn-b-K11_GINGIVITIS_PERIODONTAL	0.1352	finn-b-K11_GINGIVITIS_PERIODONTAL
rs3852931	T	C	-0.0068	0.0236	0.772899	100000	Gingivitis and periodontal diseases || id:finn-b-K11_GINGIVITIS_PERIODONTAL	0.6114	finn-b-K11_GINGIVITIS_PERIODONTAL
rs1884673	T	C	-0.0878	0.0336	0.00893593	100000	Gingivitis and periodontal diseases || id:finn-b-K11_GINGIVITIS_PERIODONTAL	0.1275	finn-b-K11_GINGIVITIS_PERIODONTAL
rs6071435	T	A	0.0152	0.0232	0.5131	100000	Gingivitis and periodontal diseases || id:finn-b-K11_GINGIVITIS_PERIODONTAL	0.3741	finn-b-K11_GINGIVITIS_PERIODONTAL
rs2825714	A	G	-0.039	0.0302	0.1964	100000	Gingivitis and periodontal diseases || id:finn-b-K11_GINGIVITIS_PERIODONTAL	0.1686	finn-b-K11_GINGIVITIS_PERIODONTAL
rs62215703	G	A	0.0034	0.0272	0.9001	100000	Gingivitis and periodontal diseases || id:finn-b-K11_GINGIVITIS_PERIODONTAL	0.2165	finn-b-K11_GINGIVITIS_PERIODONTAL
rs9613196	T	A	0.0193	0.0562	0.7319	100000	Gingivitis and periodontal diseases || id:finn-b-K11_GINGIVITIS_PERIODONTAL	0.04192	finn-b-K11_GINGIVITIS_PERIODONTAL
rs6099022	T	C	0.0117	0.0258	0.6511	100000	Gingivitis and periodontal diseases || id:finn-b-K11_GINGIVITIS_PERIODONTAL	0.2584	finn-b-K11_GINGIVITIS_PERIODONTAL
rs189356	G	A	0.0135	0.0227	0.552199	100000	Gingivitis and periodontal diseases || id:finn-b-K11_GINGIVITIS_PERIODONTAL	0.5708	finn-b-K11_GINGIVITIS_PERIODONTAL
rs6121460	G	A	-0.0005	0.0416	0.9912	100000	Gingivitis and periodontal diseases || id:finn-b-K11_GINGIVITIS_PERIODONTAL	0.08246	finn-b-K11_GINGIVITIS_PERIODONTAL
rs8100692	T	C	-0.0028	0.0226	0.8999	100000	Gingivitis and periodontal diseases || id:finn-b-K11_GINGIVITIS_PERIODONTAL	0.5579	finn-b-K11_GINGIVITIS_PERIODONTAL
rs34865636	T	A	0.0271	0.026	0.2969	100000	Gingivitis and periodontal diseases || id:finn-b-K11_GINGIVITIS_PERIODONTAL	0.249	finn-b-K11_GINGIVITIS_PERIODONTAL
rs731362	G	C	-0.0119	0.0236	0.615399	100000	Gingivitis and periodontal diseases || id:finn-b-K11_GINGIVITIS_PERIODONTAL	0.3532	finn-b-K11_GINGIVITIS_PERIODONTAL
rs2005874	T	C	-0.001	0.0414	0.9813	100000	Gingivitis and periodontal diseases || id:finn-b-K11_GINGIVITIS_PERIODONTAL	0.08001	finn-b-K11_GINGIVITIS_PERIODONTAL
rs62130338	A	G	0.0457	0.0237	0.0541602	100000	Gingivitis and periodontal diseases || id:finn-b-K11_GINGIVITIS_PERIODONTAL	0.6557	finn-b-K11_GINGIVITIS_PERIODONTAL
rs17296933	C	G	0.0429	0.0354	0.2263	100000	Gingivitis and periodontal diseases || id:finn-b-K11_GINGIVITIS_PERIODONTAL	0.1139	finn-b-K11_GINGIVITIS_PERIODONTAL
rs62132810	A	G	-0.0237	0.0323	0.4633	100000	Gingivitis and periodontal diseases || id:finn-b-K11_GINGIVITIS_PERIODONTAL	0.144	finn-b-K11_GINGIVITIS_PERIODONTAL
rs10857328	T	A	-0.0358	0.0249	0.1507	100000	Gingivitis and periodontal diseases || id:finn-b-K11_GINGIVITIS_PERIODONTAL	0.2838	finn-b-K11_GINGIVITIS_PERIODONTAL
rs76287110	A	T	-0.0209	0.0409	0.6101	100000	Gingivitis and periodontal diseases || id:finn-b-K11_GINGIVITIS_PERIODONTAL	0.08186	finn-b-K11_GINGIVITIS_PERIODONTAL
rs2193878	T	A	-0.0375	0.0722	0.6035	100000	Gingivitis and periodontal diseases || id:finn-b-K11_GINGIVITIS_PERIODONTAL	0.02469	finn-b-K11_GINGIVITIS_PERIODONTAL
rs9818949	T	G	0.0667	0.0283	0.0183202	100000	Gingivitis and periodontal diseases || id:finn-b-K11_GINGIVITIS_PERIODONTAL	0.797	finn-b-K11_GINGIVITIS_PERIODONTAL
rs11724182	T	C	0.0125	0.0362	0.730299	100000	Gingivitis and periodontal diseases || id:finn-b-K11_GINGIVITIS_PERIODONTAL	0.1088	finn-b-K11_GINGIVITIS_PERIODONTAL
rs73199919	T	C	0.0227	0.0522	0.6637	100000	Gingivitis and periodontal diseases || id:finn-b-K11_GINGIVITIS_PERIODONTAL	0.0493	finn-b-K11_GINGIVITIS_PERIODONTAL
rs2903645	C	T	0.0323	0.0235	0.1698	100000	Gingivitis and periodontal diseases || id:finn-b-K11_GINGIVITIS_PERIODONTAL	0.6465	finn-b-K11_GINGIVITIS_PERIODONTAL
rs882348	A	G	0.0227	0.0349	0.516	100000	Gingivitis and periodontal diseases || id:finn-b-K11_GINGIVITIS_PERIODONTAL	0.1169	finn-b-K11_GINGIVITIS_PERIODONTAL
rs2199860	C	G	-0.0471	0.0255	0.0645506	100000	Gingivitis and periodontal diseases || id:finn-b-K11_GINGIVITIS_PERIODONTAL	0.262	finn-b-K11_GINGIVITIS_PERIODONTAL
rs11729256	T	C	0.0283	0.0299	0.3434	100000	Gingivitis and periodontal diseases || id:finn-b-K11_GINGIVITIS_PERIODONTAL	0.1699	finn-b-K11_GINGIVITIS_PERIODONTAL
rs62285697	C	T	0.0003	0.026	0.99	100000	Gingivitis and periodontal diseases || id:finn-b-K11_GINGIVITIS_PERIODONTAL	0.2536	finn-b-K11_GINGIVITIS_PERIODONTAL
rs72684847	T	C	-0.0959	0.0428	0.0250098	100000	Gingivitis and periodontal diseases || id:finn-b-K11_GINGIVITIS_PERIODONTAL	0.07466	finn-b-K11_GINGIVITIS_PERIODONTAL
rs13116360	T	C	-0.0075	0.0456	0.869	100000	Gingivitis and periodontal diseases || id:finn-b-K11_GINGIVITIS_PERIODONTAL	0.06684	finn-b-K11_GINGIVITIS_PERIODONTAL
rs994794	G	C	0.0061	0.0646	0.9244	100000	Gingivitis and periodontal diseases || id:finn-b-K11_GINGIVITIS_PERIODONTAL	0.03095	finn-b-K11_GINGIVITIS_PERIODONTAL
rs3919827	T	G	-0.006	0.0251	0.8099	100000	Gingivitis and periodontal diseases || id:finn-b-K11_GINGIVITIS_PERIODONTAL	0.2846	finn-b-K11_GINGIVITIS_PERIODONTAL
rs80330081	A	C	0.025	0.0368	0.4976	100000	Gingivitis and periodontal diseases || id:finn-b-K11_GINGIVITIS_PERIODONTAL	0.1044	finn-b-K11_GINGIVITIS_PERIODONTAL
rs72714787	C	A	-0.0242	0.0333	0.4673	100000	Gingivitis and periodontal diseases || id:finn-b-K11_GINGIVITIS_PERIODONTAL	0.1314	finn-b-K11_GINGIVITIS_PERIODONTAL
rs72731813	C	T	0.0664	0.0525	0.206	100000	Gingivitis and periodontal diseases || id:finn-b-K11_GINGIVITIS_PERIODONTAL	0.04863	finn-b-K11_GINGIVITIS_PERIODONTAL
rs57978465	A	G	-0.0479	0.0456	0.2937	100000	Gingivitis and periodontal diseases || id:finn-b-K11_GINGIVITIS_PERIODONTAL	0.06568	finn-b-K11_GINGIVITIS_PERIODONTAL
rs72815774	T	C	0.0748	0.05	0.1348	100000	Gingivitis and periodontal diseases || id:finn-b-K11_GINGIVITIS_PERIODONTAL	0.0598	finn-b-K11_GINGIVITIS_PERIODONTAL
rs11689862	G	T	-0.0231	0.0443	0.6023	100000	Gingivitis and periodontal diseases || id:finn-b-K11_GINGIVITIS_PERIODONTAL	0.9319	finn-b-K11_GINGIVITIS_PERIODONTAL
rs56080211	T	C	-0.0269	0.0426	0.5283	100000	Gingivitis and periodontal diseases || id:finn-b-K11_GINGIVITIS_PERIODONTAL	0.9225	finn-b-K11_GINGIVITIS_PERIODONTAL
rs114804117	T	A	0.008	0.0484	0.8689	100000	Gingivitis and periodontal diseases || id:finn-b-K11_GINGIVITIS_PERIODONTAL	0.05832	finn-b-K11_GINGIVITIS_PERIODONTAL
rs6550770	C	T	0.0024	0.0559	0.9661	100000	Gingivitis and periodontal diseases || id:finn-b-K11_GINGIVITIS_PERIODONTAL	0.9577	finn-b-K11_GINGIVITIS_PERIODONTAL
rs9848037	G	A	0.0228	0.0268	0.3942	100000	Gingivitis and periodontal diseases || id:finn-b-K11_GINGIVITIS_PERIODONTAL	0.7706	finn-b-K11_GINGIVITIS_PERIODONTAL
rs13068444	A	G	0.0234	0.0294	0.4253	100000	Gingivitis and periodontal diseases || id:finn-b-K11_GINGIVITIS_PERIODONTAL	0.1771	finn-b-K11_GINGIVITIS_PERIODONTAL
rs17709673	T	C	-0.0099	0.0249	0.690699	100000	Gingivitis and periodontal diseases || id:finn-b-K11_GINGIVITIS_PERIODONTAL	0.292	finn-b-K11_GINGIVITIS_PERIODONTAL
rs1470205	T	C	0.0079	0.0224	0.723901	100000	Gingivitis and periodontal diseases || id:finn-b-K11_GINGIVITIS_PERIODONTAL	0.4853	finn-b-K11_GINGIVITIS_PERIODONTAL
rs439810	C	G	0.0053	0.0239	0.8238	100000	Gingivitis and periodontal diseases || id:finn-b-K11_GINGIVITIS_PERIODONTAL	0.6711	finn-b-K11_GINGIVITIS_PERIODONTAL
rs73966738	C	G	-0.017	0.04	0.67	100000	Gingivitis and periodontal diseases || id:finn-b-K11_GINGIVITIS_PERIODONTAL	0.08737	finn-b-K11_GINGIVITIS_PERIODONTAL
rs76898927	G	A	-0.0379	0.0495	0.4436	100000	Gingivitis and periodontal diseases || id:finn-b-K11_GINGIVITIS_PERIODONTAL	0.05402	finn-b-K11_GINGIVITIS_PERIODONTAL
rs13087692	G	T	-0.003	0.0246	0.9024	100000	Gingivitis and periodontal diseases || id:finn-b-K11_GINGIVITIS_PERIODONTAL	0.7034	finn-b-K11_GINGIVITIS_PERIODONTAL
rs437876	T	C	0.0005	0.0236	0.9841	100000	Gingivitis and periodontal diseases || id:finn-b-K11_GINGIVITIS_PERIODONTAL	0.3553	finn-b-K11_GINGIVITIS_PERIODONTAL
rs764177	C	A	0.0482	0.0234	0.0392699	100000	Gingivitis and periodontal diseases || id:finn-b-K11_GINGIVITIS_PERIODONTAL	0.3677	finn-b-K11_GINGIVITIS_PERIODONTAL
rs6445851	A	G	0.0209	0.0232	0.3675	100000	Gingivitis and periodontal diseases || id:finn-b-K11_GINGIVITIS_PERIODONTAL	0.6276	finn-b-K11_GINGIVITIS_PERIODONTAL
rs13086575	T	G	-0.0175	0.0313	0.5756	100000	Gingivitis and periodontal diseases || id:finn-b-K11_GINGIVITIS_PERIODONTAL	0.1513	finn-b-K11_GINGIVITIS_PERIODONTAL
rs2366421	T	A	0.0031	0.0293	0.9163	100000	Gingivitis and periodontal diseases || id:finn-b-K11_GINGIVITIS_PERIODONTAL	0.1793	finn-b-K11_GINGIVITIS_PERIODONTAL
rs9847942	A	G	0.0414	0.0303	0.1724	100000	Gingivitis and periodontal diseases || id:finn-b-K11_GINGIVITIS_PERIODONTAL	0.1674	finn-b-K11_GINGIVITIS_PERIODONTAL
rs12638227	C	G	-0.0041	0.0229	0.8586	100000	Gingivitis and periodontal diseases || id:finn-b-K11_GINGIVITIS_PERIODONTAL	0.4196	finn-b-K11_GINGIVITIS_PERIODONTAL
rs56105508	C	G	-0.0217	0.0378	0.565599	100000	Gingivitis and periodontal diseases || id:finn-b-K11_GINGIVITIS_PERIODONTAL	0.09877	finn-b-K11_GINGIVITIS_PERIODONTAL
rs912	C	T	-0.0066	0.0351	0.8506	100000	Gingivitis and periodontal diseases || id:finn-b-K11_GINGIVITIS_PERIODONTAL	0.1157	finn-b-K11_GINGIVITIS_PERIODONTAL
rs186073	T	C	-0.0019	0.023	0.9336	100000	Gingivitis and periodontal diseases || id:finn-b-K11_GINGIVITIS_PERIODONTAL	0.3944	finn-b-K11_GINGIVITIS_PERIODONTAL
rs9833771	C	T	-0.0152	0.0226	0.501	100000	Gingivitis and periodontal diseases || id:finn-b-K11_GINGIVITIS_PERIODONTAL	0.4814	finn-b-K11_GINGIVITIS_PERIODONTAL
rs290833	T	G	-0.008	0.0226	0.7248	100000	Gingivitis and periodontal diseases || id:finn-b-K11_GINGIVITIS_PERIODONTAL	0.4935	finn-b-K11_GINGIVITIS_PERIODONTAL
rs17474256	G	A	0.0292	0.0379	0.4407	100000	Gingivitis and periodontal diseases || id:finn-b-K11_GINGIVITIS_PERIODONTAL	0.09816	finn-b-K11_GINGIVITIS_PERIODONTAL
rs11184341	C	G	0.0017	0.0252	0.9458	100000	Gingivitis and periodontal diseases || id:finn-b-K11_GINGIVITIS_PERIODONTAL	0.7256	finn-b-K11_GINGIVITIS_PERIODONTAL
rs12406309	A	C	-0.0297	0.0272	0.2742	100000	Gingivitis and periodontal diseases || id:finn-b-K11_GINGIVITIS_PERIODONTAL	0.2209	finn-b-K11_GINGIVITIS_PERIODONTAL
rs12726307	T	G	0.0371	0.0336	0.2694	100000	Gingivitis and periodontal diseases || id:finn-b-K11_GINGIVITIS_PERIODONTAL	0.1268	finn-b-K11_GINGIVITIS_PERIODONTAL
rs12724320	C	T	0.0188	0.0231	0.4163	100000	Gingivitis and periodontal diseases || id:finn-b-K11_GINGIVITIS_PERIODONTAL	0.3821	finn-b-K11_GINGIVITIS_PERIODONTAL
rs2336943	T	C	0.0101	0.0248	0.684301	100000	Gingivitis and periodontal diseases || id:finn-b-K11_GINGIVITIS_PERIODONTAL	0.2892	finn-b-K11_GINGIVITIS_PERIODONTAL
rs4294381	C	T	0.0137	0.0307	0.655399	100000	Gingivitis and periodontal diseases || id:finn-b-K11_GINGIVITIS_PERIODONTAL	0.8428	finn-b-K11_GINGIVITIS_PERIODONTAL
rs12039057	G	A	0.0203	0.0264	0.4408	100000	Gingivitis and periodontal diseases || id:finn-b-K11_GINGIVITIS_PERIODONTAL	0.2426	finn-b-K11_GINGIVITIS_PERIODONTAL
rs1572504	T	C	0.057	0.0244	0.0195601	100000	Gingivitis and periodontal diseases || id:finn-b-K11_GINGIVITIS_PERIODONTAL	0.3053	finn-b-K11_GINGIVITIS_PERIODONTAL
rs61823518	A	C	-0.0047	0.0366	0.8975	100000	Gingivitis and periodontal diseases || id:finn-b-K11_GINGIVITIS_PERIODONTAL	0.1059	finn-b-K11_GINGIVITIS_PERIODONTAL
rs4364940	A	G	0.0024	0.0243	0.9224	100000	Gingivitis and periodontal diseases || id:finn-b-K11_GINGIVITIS_PERIODONTAL	0.3054	finn-b-K11_GINGIVITIS_PERIODONTAL
rs3819978	C	T	-0.0116	0.0422	0.7833	100000	Gingivitis and periodontal diseases || id:finn-b-K11_GINGIVITIS_PERIODONTAL	0.07767	finn-b-K11_GINGIVITIS_PERIODONTAL
rs792108	C	T	0.0117	0.0228	0.6083	100000	Gingivitis and periodontal diseases || id:finn-b-K11_GINGIVITIS_PERIODONTAL	0.5902	finn-b-K11_GINGIVITIS_PERIODONTAL
rs10177566	T	C	-0.0587	0.0253	0.02024	100000	Gingivitis and periodontal diseases || id:finn-b-K11_GINGIVITIS_PERIODONTAL	0.2746	finn-b-K11_GINGIVITIS_PERIODONTAL
rs75987356	G	A	-0.0894	0.0425	0.0354503	100000	Gingivitis and periodontal diseases || id:finn-b-K11_GINGIVITIS_PERIODONTAL	0.07839	finn-b-K11_GINGIVITIS_PERIODONTAL
rs11811696	T	C	0.0144	0.0407	0.7229	100000	Gingivitis and periodontal diseases || id:finn-b-K11_GINGIVITIS_PERIODONTAL	0.08224	finn-b-K11_GINGIVITIS_PERIODONTAL
rs11578868	G	A	0.0695	0.0395	0.0784097	100000	Gingivitis and periodontal diseases || id:finn-b-K11_GINGIVITIS_PERIODONTAL	0.09098	finn-b-K11_GINGIVITIS_PERIODONTAL
rs12739496	A	C	0.0122	0.0437	0.7805	100000	Gingivitis and periodontal diseases || id:finn-b-K11_GINGIVITIS_PERIODONTAL	0.07135	finn-b-K11_GINGIVITIS_PERIODONTAL
rs10864073	C	T	0.0415	0.0343	0.2264	100000	Gingivitis and periodontal diseases || id:finn-b-K11_GINGIVITIS_PERIODONTAL	0.1217	finn-b-K11_GINGIVITIS_PERIODONTAL
rs6701211	A	G	-0.0399	0.0398	0.3159	100000	Gingivitis and periodontal diseases || id:finn-b-K11_GINGIVITIS_PERIODONTAL	0.08684	finn-b-K11_GINGIVITIS_PERIODONTAL
rs61824334	C	G	0.0317	0.0228	0.1637	100000	Gingivitis and periodontal diseases || id:finn-b-K11_GINGIVITIS_PERIODONTAL	0.5703	finn-b-K11_GINGIVITIS_PERIODONTAL
rs7583465	C	T	0.007	0.0226	0.7561	100000	Gingivitis and periodontal diseases || id:finn-b-K11_GINGIVITIS_PERIODONTAL	0.4395	finn-b-K11_GINGIVITIS_PERIODONTAL
rs1443711	G	A	0.0182	0.0263	0.489199	100000	Gingivitis and periodontal diseases || id:finn-b-K11_GINGIVITIS_PERIODONTAL	0.2449	finn-b-K11_GINGIVITIS_PERIODONTAL
rs1434153	G	A	-0.0434	0.0227	0.0558998	100000	Gingivitis and periodontal diseases || id:finn-b-K11_GINGIVITIS_PERIODONTAL	0.4434	finn-b-K11_GINGIVITIS_PERIODONTAL
rs12989336	G	A	0.003	0.025	0.905	100000	Gingivitis and periodontal diseases || id:finn-b-K11_GINGIVITIS_PERIODONTAL	0.2798	finn-b-K11_GINGIVITIS_PERIODONTAL
rs10927394	G	T	-0.069	0.0809	0.3936	100000	Gingivitis and periodontal diseases || id:finn-b-K11_GINGIVITIS_PERIODONTAL	0.0193	finn-b-K11_GINGIVITIS_PERIODONTAL
rs6694880	G	C	-0.0088	0.0229	0.6998	100000	Gingivitis and periodontal diseases || id:finn-b-K11_GINGIVITIS_PERIODONTAL	0.3989	finn-b-K11_GINGIVITIS_PERIODONTAL
rs60200511	G	A	0.0311	0.0425	0.4638	100000	Gingivitis and periodontal diseases || id:finn-b-K11_GINGIVITIS_PERIODONTAL	0.07686	finn-b-K11_GINGIVITIS_PERIODONTAL
rs4506496	A	G	-0.0237	0.0247	0.3383	100000	Gingivitis and periodontal diseases || id:finn-b-K11_GINGIVITIS_PERIODONTAL	0.7072	finn-b-K11_GINGIVITIS_PERIODONTAL
rs35946101	C	T	0.0246	0.0289	0.3953	100000	Gingivitis and periodontal diseases || id:finn-b-K11_GINGIVITIS_PERIODONTAL	0.1853	finn-b-K11_GINGIVITIS_PERIODONTAL
rs6923842	T	C	0.0255	0.0353	0.4697	100000	Gingivitis and periodontal diseases || id:finn-b-K11_GINGIVITIS_PERIODONTAL	0.1161	finn-b-K11_GINGIVITIS_PERIODONTAL
rs60475061	A	G	-0.0605	0.0386	0.1172	100000	Gingivitis and periodontal diseases || id:finn-b-K11_GINGIVITIS_PERIODONTAL	0.09525	finn-b-K11_GINGIVITIS_PERIODONTAL
rs9460691	C	A	-0.0006	0.0287	0.9838	100000	Gingivitis and periodontal diseases || id:finn-b-K11_GINGIVITIS_PERIODONTAL	0.1951	finn-b-K11_GINGIVITIS_PERIODONTAL
rs209813	G	A	-0.0206	0.0319	0.5191	100000	Gingivitis and periodontal diseases || id:finn-b-K11_GINGIVITIS_PERIODONTAL	0.1452	finn-b-K11_GINGIVITIS_PERIODONTAL
rs570295	G	A	-0.02	0.0231	0.3865	100000	Gingivitis and periodontal diseases || id:finn-b-K11_GINGIVITIS_PERIODONTAL	0.6195	finn-b-K11_GINGIVITIS_PERIODONTAL
rs13193662	G	A	0.0232	0.0274	0.3966	100000	Gingivitis and periodontal diseases || id:finn-b-K11_GINGIVITIS_PERIODONTAL	0.2318	finn-b-K11_GINGIVITIS_PERIODONTAL
rs12206468	G	A	0.0063	0.0421	0.8809	100000	Gingivitis and periodontal diseases || id:finn-b-K11_GINGIVITIS_PERIODONTAL	0.07799	finn-b-K11_GINGIVITIS_PERIODONTAL
rs116261629	G	C	0.0495	0.0389	0.2031	100000	Gingivitis and periodontal diseases || id:finn-b-K11_GINGIVITIS_PERIODONTAL	0.09323	finn-b-K11_GINGIVITIS_PERIODONTAL
rs12653554	A	T	-0.0477	0.0351	0.1742	100000	Gingivitis and periodontal diseases || id:finn-b-K11_GINGIVITIS_PERIODONTAL	0.1172	finn-b-K11_GINGIVITIS_PERIODONTAL
rs62390301	T	C	-0.0174	0.0282	0.536701	100000	Gingivitis and periodontal diseases || id:finn-b-K11_GINGIVITIS_PERIODONTAL	0.1993	finn-b-K11_GINGIVITIS_PERIODONTAL
rs11135366	C	G	0.0185	0.0265	0.4848	100000	Gingivitis and periodontal diseases || id:finn-b-K11_GINGIVITIS_PERIODONTAL	0.237	finn-b-K11_GINGIVITIS_PERIODONTAL
rs1643968	T	C	-0.0179	0.0234	0.4441	100000	Gingivitis and periodontal diseases || id:finn-b-K11_GINGIVITIS_PERIODONTAL	0.358	finn-b-K11_GINGIVITIS_PERIODONTAL
rs4457100	G	A	-0.0428	0.0287	0.1357	100000	Gingivitis and periodontal diseases || id:finn-b-K11_GINGIVITIS_PERIODONTAL	0.1885	finn-b-K11_GINGIVITIS_PERIODONTAL
rs12192901	A	G	0.0257	0.0313	0.412	100000	Gingivitis and periodontal diseases || id:finn-b-K11_GINGIVITIS_PERIODONTAL	0.1541	finn-b-K11_GINGIVITIS_PERIODONTAL
rs7761703	T	A	-0.0354	0.0324	0.2751	100000	Gingivitis and periodontal diseases || id:finn-b-K11_GINGIVITIS_PERIODONTAL	0.1437	finn-b-K11_GINGIVITIS_PERIODONTAL
rs258816	A	C	0.0081	0.0227	0.721499	100000	Gingivitis and periodontal diseases || id:finn-b-K11_GINGIVITIS_PERIODONTAL	0.4321	finn-b-K11_GINGIVITIS_PERIODONTAL
rs28706788	A	G	0.0135	0.0227	0.5514	100000	Gingivitis and periodontal diseases || id:finn-b-K11_GINGIVITIS_PERIODONTAL	0.5607	finn-b-K11_GINGIVITIS_PERIODONTAL
rs4867972	G	C	0.0298	0.0236	0.2058	100000	Gingivitis and periodontal diseases || id:finn-b-K11_GINGIVITIS_PERIODONTAL	0.3473	finn-b-K11_GINGIVITIS_PERIODONTAL
rs13168379	A	G	0.0268	0.0493	0.587	100000	Gingivitis and periodontal diseases || id:finn-b-K11_GINGIVITIS_PERIODONTAL	0.05417	finn-b-K11_GINGIVITIS_PERIODONTAL
rs76847269	A	G	-0.0395	0.0704	0.574601	100000	Gingivitis and periodontal diseases || id:finn-b-K11_GINGIVITIS_PERIODONTAL	0.02592	finn-b-K11_GINGIVITIS_PERIODONTAL
rs12657476	T	C	-0.009	0.0226	0.6901	100000	Gingivitis and periodontal diseases || id:finn-b-K11_GINGIVITIS_PERIODONTAL	0.4345	finn-b-K11_GINGIVITIS_PERIODONTAL
rs1044858	C	G	0.0018	0.0296	0.9524	100000	Gingivitis and periodontal diseases || id:finn-b-K11_GINGIVITIS_PERIODONTAL	0.1776	finn-b-K11_GINGIVITIS_PERIODONTAL
rs13179700	C	T	0.0191	0.0237	0.4209	100000	Gingivitis and periodontal diseases || id:finn-b-K11_GINGIVITIS_PERIODONTAL	0.6569	finn-b-K11_GINGIVITIS_PERIODONTAL
rs11720390	G	A	0.0314	0.0467	0.5017	100000	Gingivitis and periodontal diseases || id:finn-b-K11_GINGIVITIS_PERIODONTAL	0.06206	finn-b-K11_GINGIVITIS_PERIODONTAL
rs76717940	T	A	0.0229	0.0491	0.6417	100000	Gingivitis and periodontal diseases || id:finn-b-K11_GINGIVITIS_PERIODONTAL	0.05638	finn-b-K11_GINGIVITIS_PERIODONTAL
rs61508842	T	C	-0.0189	0.0396	0.6336	100000	Gingivitis and periodontal diseases || id:finn-b-K11_GINGIVITIS_PERIODONTAL	0.08761	finn-b-K11_GINGIVITIS_PERIODONTAL
rs35948646	A	G	0.0181	0.0276	0.5118	100000	Gingivitis and periodontal diseases || id:finn-b-K11_GINGIVITIS_PERIODONTAL	0.2093	finn-b-K11_GINGIVITIS_PERIODONTAL
rs12634070	T	C	-0.0254	0.0258	0.3232	100000	Gingivitis and periodontal diseases || id:finn-b-K11_GINGIVITIS_PERIODONTAL	0.2568	finn-b-K11_GINGIVITIS_PERIODONTAL
rs76664262	T	A	0.02	0.0359	0.578599	100000	Gingivitis and periodontal diseases || id:finn-b-K11_GINGIVITIS_PERIODONTAL	0.1109	finn-b-K11_GINGIVITIS_PERIODONTAL
rs3932485	C	T	-0.0135	0.0229	0.5555	100000	Gingivitis and periodontal diseases || id:finn-b-K11_GINGIVITIS_PERIODONTAL	0.3907	finn-b-K11_GINGIVITIS_PERIODONTAL
rs9290954	A	G	-0.0313	0.0236	0.1845	100000	Gingivitis and periodontal diseases || id:finn-b-K11_GINGIVITIS_PERIODONTAL	0.3474	finn-b-K11_GINGIVITIS_PERIODONTAL
rs35335925	C	G	0.0231	0.0251	0.3557	100000	Gingivitis and periodontal diseases || id:finn-b-K11_GINGIVITIS_PERIODONTAL	0.2867	finn-b-K11_GINGIVITIS_PERIODONTAL
rs1948423	T	A	-0.025	0.0236	0.2899	100000	Gingivitis and periodontal diseases || id:finn-b-K11_GINGIVITIS_PERIODONTAL	0.3481	finn-b-K11_GINGIVITIS_PERIODONTAL
rs949971	T	G	0.053	0.024	0.0269501	100000	Gingivitis and periodontal diseases || id:finn-b-K11_GINGIVITIS_PERIODONTAL	0.325	finn-b-K11_GINGIVITIS_PERIODONTAL
rs1553971	T	G	-0.0174	0.0271	0.5209	100000	Gingivitis and periodontal diseases || id:finn-b-K11_GINGIVITIS_PERIODONTAL	0.226	finn-b-K11_GINGIVITIS_PERIODONTAL
rs9870933	G	A	0.0121	0.023	0.5992	100000	Gingivitis and periodontal diseases || id:finn-b-K11_GINGIVITIS_PERIODONTAL	0.604	finn-b-K11_GINGIVITIS_PERIODONTAL
rs34355813	C	T	0.0313	0.0709	0.6592	100000	Gingivitis and periodontal diseases || id:finn-b-K11_GINGIVITIS_PERIODONTAL	0.02551	finn-b-K11_GINGIVITIS_PERIODONTAL
rs11720857	C	T	-0.0057	0.0296	0.8476	100000	Gingivitis and periodontal diseases || id:finn-b-K11_GINGIVITIS_PERIODONTAL	0.175	finn-b-K11_GINGIVITIS_PERIODONTAL
rs7631540	T	C	-0.013	0.0225	0.5619	100000	Gingivitis and periodontal diseases || id:finn-b-K11_GINGIVITIS_PERIODONTAL	0.5256	finn-b-K11_GINGIVITIS_PERIODONTAL
rs6809952	G	A	-0.0086	0.0256	0.738401	100000	Gingivitis and periodontal diseases || id:finn-b-K11_GINGIVITIS_PERIODONTAL	0.2784	finn-b-K11_GINGIVITIS_PERIODONTAL
rs4234207	G	A	0.0226	0.0344	0.5105	100000	Gingivitis and periodontal diseases || id:finn-b-K11_GINGIVITIS_PERIODONTAL	0.8786	finn-b-K11_GINGIVITIS_PERIODONTAL
rs4916508	A	G	-0.0172	0.0227	0.448	100000	Gingivitis and periodontal diseases || id:finn-b-K11_GINGIVITIS_PERIODONTAL	0.5761	finn-b-K11_GINGIVITIS_PERIODONTAL
rs73083250	A	G	-0.0127	0.0296	0.6675	100000	Gingivitis and periodontal diseases || id:finn-b-K11_GINGIVITIS_PERIODONTAL	0.1753	finn-b-K11_GINGIVITIS_PERIODONTAL
rs73186226	G	A	0.0785	0.0435	0.0707196	100000	Gingivitis and periodontal diseases || id:finn-b-K11_GINGIVITIS_PERIODONTAL	0.0754	finn-b-K11_GINGIVITIS_PERIODONTAL
rs782080	A	T	-0.0037	0.0228	0.8708	100000	Gingivitis and periodontal diseases || id:finn-b-K11_GINGIVITIS_PERIODONTAL	0.5568	finn-b-K11_GINGIVITIS_PERIODONTAL
rs2276760	A	G	0.0076	0.0264	0.773599	100000	Gingivitis and periodontal diseases || id:finn-b-K11_GINGIVITIS_PERIODONTAL	0.2396	finn-b-K11_GINGIVITIS_PERIODONTAL
rs1520207	T	C	-0.0042	0.0225	0.8509	100000	Gingivitis and periodontal diseases || id:finn-b-K11_GINGIVITIS_PERIODONTAL	0.5001	finn-b-K11_GINGIVITIS_PERIODONTAL
rs4680035	G	A	0.0166	0.023	0.4718	100000	Gingivitis and periodontal diseases || id:finn-b-K11_GINGIVITIS_PERIODONTAL	0.3861	finn-b-K11_GINGIVITIS_PERIODONTAL
rs985416	T	C	-0.0413	0.0291	0.1561	100000	Gingivitis and periodontal diseases || id:finn-b-K11_GINGIVITIS_PERIODONTAL	0.8197	finn-b-K11_GINGIVITIS_PERIODONTAL
rs1431492	C	T	-0.0351	0.0307	0.2527	100000	Gingivitis and periodontal diseases || id:finn-b-K11_GINGIVITIS_PERIODONTAL	0.1571	finn-b-K11_GINGIVITIS_PERIODONTAL
rs511258	G	A	0.0168	0.0288	0.5598	100000	Gingivitis and periodontal diseases || id:finn-b-K11_GINGIVITIS_PERIODONTAL	0.1868	finn-b-K11_GINGIVITIS_PERIODONTAL
rs6762473	A	C	-0.0047	0.0237	0.844	100000	Gingivitis and periodontal diseases || id:finn-b-K11_GINGIVITIS_PERIODONTAL	0.66	finn-b-K11_GINGIVITIS_PERIODONTAL
rs112057053	C	G	0.0174	0.0336	0.6047	100000	Gingivitis and periodontal diseases || id:finn-b-K11_GINGIVITIS_PERIODONTAL	0.1316	finn-b-K11_GINGIVITIS_PERIODONTAL
rs73163971	T	C	-0.0291	0.0516	0.5728	100000	Gingivitis and periodontal diseases || id:finn-b-K11_GINGIVITIS_PERIODONTAL	0.05188	finn-b-K11_GINGIVITIS_PERIODONTAL
rs35004779	T	C	-0.0159	0.0227	0.4848	100000	Gingivitis and periodontal diseases || id:finn-b-K11_GINGIVITIS_PERIODONTAL	0.4152	finn-b-K11_GINGIVITIS_PERIODONTAL
rs2175069	G	A	-0.0335	0.0232	0.1485	100000	Gingivitis and periodontal diseases || id:finn-b-K11_GINGIVITIS_PERIODONTAL	0.6273	finn-b-K11_GINGIVITIS_PERIODONTAL
rs10917203	A	C	-0.0085	0.023	0.7122	100000	Gingivitis and periodontal diseases || id:finn-b-K11_GINGIVITIS_PERIODONTAL	0.3938	finn-b-K11_GINGIVITIS_PERIODONTAL
rs7553861	G	T	-0.0422	0.0247	0.0881292	100000	Gingivitis and periodontal diseases || id:finn-b-K11_GINGIVITIS_PERIODONTAL	0.709	finn-b-K11_GINGIVITIS_PERIODONTAL
rs115372687	A	G	0.0647	0.0398	0.104	100000	Gingivitis and periodontal diseases || id:finn-b-K11_GINGIVITIS_PERIODONTAL	0.08706	finn-b-K11_GINGIVITIS_PERIODONTAL
rs6656451	T	C	-0.027	0.0224	0.2296	100000	Gingivitis and periodontal diseases || id:finn-b-K11_GINGIVITIS_PERIODONTAL	0.5305	finn-b-K11_GINGIVITIS_PERIODONTAL
rs6426007	T	C	0.0295	0.0234	0.207	100000	Gingivitis and periodontal diseases || id:finn-b-K11_GINGIVITIS_PERIODONTAL	0.6271	finn-b-K11_GINGIVITIS_PERIODONTAL
rs66753613	G	A	0.0542	0.0291	0.0628507	100000	Gingivitis and periodontal diseases || id:finn-b-K11_GINGIVITIS_PERIODONTAL	0.1838	finn-b-K11_GINGIVITIS_PERIODONTAL
rs11210592	G	A	-0.0126	0.0278	0.649901	100000	Gingivitis and periodontal diseases || id:finn-b-K11_GINGIVITIS_PERIODONTAL	0.2048	finn-b-K11_GINGIVITIS_PERIODONTAL
rs4970837	T	G	-0.0301	0.0239	0.2077	100000	Gingivitis and periodontal diseases || id:finn-b-K11_GINGIVITIS_PERIODONTAL	0.6685	finn-b-K11_GINGIVITIS_PERIODONTAL
rs742682	C	A	-0.0221	0.0309	0.4729	100000	Gingivitis and periodontal diseases || id:finn-b-K11_GINGIVITIS_PERIODONTAL	0.1548	finn-b-K11_GINGIVITIS_PERIODONTAL
rs12131104	T	C	-0.0724	0.0358	0.0432603	100000	Gingivitis and periodontal diseases || id:finn-b-K11_GINGIVITIS_PERIODONTAL	0.1155	finn-b-K11_GINGIVITIS_PERIODONTAL
rs1928341	G	A	0.0128	0.0228	0.5756	100000	Gingivitis and periodontal diseases || id:finn-b-K11_GINGIVITIS_PERIODONTAL	0.5951	finn-b-K11_GINGIVITIS_PERIODONTAL
rs4378146	A	C	-0.0126	0.0257	0.6241	100000	Gingivitis and periodontal diseases || id:finn-b-K11_GINGIVITIS_PERIODONTAL	0.2556	finn-b-K11_GINGIVITIS_PERIODONTAL
rs722497	T	C	-0.0393	0.023	0.0874299	100000	Gingivitis and periodontal diseases || id:finn-b-K11_GINGIVITIS_PERIODONTAL	0.3906	finn-b-K11_GINGIVITIS_PERIODONTAL
rs10798999	C	T	0.0391	0.0254	0.1238	100000	Gingivitis and periodontal diseases || id:finn-b-K11_GINGIVITIS_PERIODONTAL	0.2682	finn-b-K11_GINGIVITIS_PERIODONTAL
rs78848836	A	G	-0.0318	0.0369	0.3886	100000	Gingivitis and periodontal diseases || id:finn-b-K11_GINGIVITIS_PERIODONTAL	0.1037	finn-b-K11_GINGIVITIS_PERIODONTAL
rs12078845	C	A	0.0077	0.0239	0.7461	100000	Gingivitis and periodontal diseases || id:finn-b-K11_GINGIVITIS_PERIODONTAL	0.3342	finn-b-K11_GINGIVITIS_PERIODONTAL
rs7524171	G	A	0.0021	0.0228	0.928	100000	Gingivitis and periodontal diseases || id:finn-b-K11_GINGIVITIS_PERIODONTAL	0.5726	finn-b-K11_GINGIVITIS_PERIODONTAL
rs2690011	T	C	-0.051	0.05	0.3077	100000	Gingivitis and periodontal diseases || id:finn-b-K11_GINGIVITIS_PERIODONTAL	0.9462	finn-b-K11_GINGIVITIS_PERIODONTAL
rs16861661	G	A	-0.0483	0.0453	0.2861	100000	Gingivitis and periodontal diseases || id:finn-b-K11_GINGIVITIS_PERIODONTAL	0.06644	finn-b-K11_GINGIVITIS_PERIODONTAL
rs814760	A	G	-0.0141	0.0246	0.5679	100000	Gingivitis and periodontal diseases || id:finn-b-K11_GINGIVITIS_PERIODONTAL	0.2995	finn-b-K11_GINGIVITIS_PERIODONTAL
rs75416973	A	G	-0.0011	0.0271	0.9691	100000	Gingivitis and periodontal diseases || id:finn-b-K11_GINGIVITIS_PERIODONTAL	0.2216	finn-b-K11_GINGIVITIS_PERIODONTAL
rs550351	A	C	0.005	0.0227	0.8258	100000	Gingivitis and periodontal diseases || id:finn-b-K11_GINGIVITIS_PERIODONTAL	0.4248	finn-b-K11_GINGIVITIS_PERIODONTAL
rs274124	G	A	-0.0104	0.029	0.7199	100000	Gingivitis and periodontal diseases || id:finn-b-K11_GINGIVITIS_PERIODONTAL	0.8149	finn-b-K11_GINGIVITIS_PERIODONTAL
rs16843660	A	G	-0.0518	0.0643	0.4204	100000	Gingivitis and periodontal diseases || id:finn-b-K11_GINGIVITIS_PERIODONTAL	0.03145	finn-b-K11_GINGIVITIS_PERIODONTAL
rs13429913	T	C	-0.018	0.0227	0.4272	100000	Gingivitis and periodontal diseases || id:finn-b-K11_GINGIVITIS_PERIODONTAL	0.4741	finn-b-K11_GINGIVITIS_PERIODONTAL
rs114446285	G	A	0.0362	0.0263	0.1687	100000	Gingivitis and periodontal diseases || id:finn-b-K11_GINGIVITIS_PERIODONTAL	0.2436	finn-b-K11_GINGIVITIS_PERIODONTAL
rs72846345	T	C	0.0018	0.0406	0.9644	100000	Gingivitis and periodontal diseases || id:finn-b-K11_GINGIVITIS_PERIODONTAL	0.08283	finn-b-K11_GINGIVITIS_PERIODONTAL
rs2371572	A	C	0.0452	0.0227	0.0461498	100000	Gingivitis and periodontal diseases || id:finn-b-K11_GINGIVITIS_PERIODONTAL	0.4663	finn-b-K11_GINGIVITIS_PERIODONTAL
rs62277846	C	T	-0.0022	0.0285	0.9387	100000	Gingivitis and periodontal diseases || id:finn-b-K11_GINGIVITIS_PERIODONTAL	0.1921	finn-b-K11_GINGIVITIS_PERIODONTAL
rs2240542	C	T	0.0353	0.0255	0.1665	100000	Gingivitis and periodontal diseases || id:finn-b-K11_GINGIVITIS_PERIODONTAL	0.265	finn-b-K11_GINGIVITIS_PERIODONTAL
rs9847008	G	T	-0.0234	0.0301	0.4365	100000	Gingivitis and periodontal diseases || id:finn-b-K11_GINGIVITIS_PERIODONTAL	0.1674	finn-b-K11_GINGIVITIS_PERIODONTAL
rs3771393	T	C	-0.0385	0.0283	0.1735	100000	Gingivitis and periodontal diseases || id:finn-b-K11_GINGIVITIS_PERIODONTAL	0.8062	finn-b-K11_GINGIVITIS_PERIODONTAL
rs10460443	A	G	0.0352	0.0281	0.2091	100000	Gingivitis and periodontal diseases || id:finn-b-K11_GINGIVITIS_PERIODONTAL	0.7794	finn-b-K11_GINGIVITIS_PERIODONTAL
rs7648378	A	G	0.0107	0.0262	0.682801	100000	Gingivitis and periodontal diseases || id:finn-b-K11_GINGIVITIS_PERIODONTAL	0.2512	finn-b-K11_GINGIVITIS_PERIODONTAL
rs7627405	C	T	0.0297	0.0285	0.2966	100000	Gingivitis and periodontal diseases || id:finn-b-K11_GINGIVITIS_PERIODONTAL	0.2021	finn-b-K11_GINGIVITIS_PERIODONTAL
rs16823675	C	T	-0.03	0.0278	0.2803	100000	Gingivitis and periodontal diseases || id:finn-b-K11_GINGIVITIS_PERIODONTAL	0.2044	finn-b-K11_GINGIVITIS_PERIODONTAL
rs79975503	C	A	0.0041	0.0334	0.9032	100000	Gingivitis and periodontal diseases || id:finn-b-K11_GINGIVITIS_PERIODONTAL	0.1305	finn-b-K11_GINGIVITIS_PERIODONTAL
rs57024273	T	C	-0.0081	0.0257	0.7524	100000	Gingivitis and periodontal diseases || id:finn-b-K11_GINGIVITIS_PERIODONTAL	0.2574	finn-b-K11_GINGIVITIS_PERIODONTAL
rs9813022	A	G	-0.0256	0.0232	0.2704	100000	Gingivitis and periodontal diseases || id:finn-b-K11_GINGIVITIS_PERIODONTAL	0.3755	finn-b-K11_GINGIVITIS_PERIODONTAL
rs4957061	T	C	0.0121	0.023	0.5975	100000	Gingivitis and periodontal diseases || id:finn-b-K11_GINGIVITIS_PERIODONTAL	0.4223	finn-b-K11_GINGIVITIS_PERIODONTAL
rs2935621	T	C	0.0225	0.0261	0.3898	100000	Gingivitis and periodontal diseases || id:finn-b-K11_GINGIVITIS_PERIODONTAL	0.2423	finn-b-K11_GINGIVITIS_PERIODONTAL
rs13188803	T	A	-0.0152	0.0252	0.5457	100000	Gingivitis and periodontal diseases || id:finn-b-K11_GINGIVITIS_PERIODONTAL	0.2748	finn-b-K11_GINGIVITIS_PERIODONTAL
rs79651411	C	T	-0.0714	0.0342	0.0367799	100000	Gingivitis and periodontal diseases || id:finn-b-K11_GINGIVITIS_PERIODONTAL	0.1258	finn-b-K11_GINGIVITIS_PERIODONTAL
rs72748807	C	T	0.1135	0.0464	0.01434	100000	Gingivitis and periodontal diseases || id:finn-b-K11_GINGIVITIS_PERIODONTAL	0.06274	finn-b-K11_GINGIVITIS_PERIODONTAL
rs7380390	C	T	0.0081	0.0243	0.737901	100000	Gingivitis and periodontal diseases || id:finn-b-K11_GINGIVITIS_PERIODONTAL	0.6908	finn-b-K11_GINGIVITIS_PERIODONTAL
rs318801	A	G	-0.026	0.0289	0.3673	100000	Gingivitis and periodontal diseases || id:finn-b-K11_GINGIVITIS_PERIODONTAL	0.1894	finn-b-K11_GINGIVITIS_PERIODONTAL
rs13173038	A	G	0.0416	0.026	0.1096	100000	Gingivitis and periodontal diseases || id:finn-b-K11_GINGIVITIS_PERIODONTAL	0.2483	finn-b-K11_GINGIVITIS_PERIODONTAL
rs26702	C	T	0.0077	0.0227	0.733599	100000	Gingivitis and periodontal diseases || id:finn-b-K11_GINGIVITIS_PERIODONTAL	0.4309	finn-b-K11_GINGIVITIS_PERIODONTAL
rs10060821	T	C	-0.0405	0.0263	0.1229	100000	Gingivitis and periodontal diseases || id:finn-b-K11_GINGIVITIS_PERIODONTAL	0.2423	finn-b-K11_GINGIVITIS_PERIODONTAL
rs2547978	G	A	-0.029	0.0232	0.2122	100000	Gingivitis and periodontal diseases || id:finn-b-K11_GINGIVITIS_PERIODONTAL	0.6262	finn-b-K11_GINGIVITIS_PERIODONTAL
rs1153990	A	G	0.0146	0.0243	0.546799	100000	Gingivitis and periodontal diseases || id:finn-b-K11_GINGIVITIS_PERIODONTAL	0.3147	finn-b-K11_GINGIVITIS_PERIODONTAL
rs278502	G	A	0.0086	0.0236	0.716	100000	Gingivitis and periodontal diseases || id:finn-b-K11_GINGIVITIS_PERIODONTAL	0.342	finn-b-K11_GINGIVITIS_PERIODONTAL
rs36131910	A	G	0.0571	0.069	0.4084	100000	Gingivitis and periodontal diseases || id:finn-b-K11_GINGIVITIS_PERIODONTAL	0.0271	finn-b-K11_GINGIVITIS_PERIODONTAL
rs77761288	A	G	-0.0181	0.0542	0.738901	100000	Gingivitis and periodontal diseases || id:finn-b-K11_GINGIVITIS_PERIODONTAL	0.04502	finn-b-K11_GINGIVITIS_PERIODONTAL
rs12513188	G	A	0.0503	0.0254	0.0476497	100000	Gingivitis and periodontal diseases || id:finn-b-K11_GINGIVITIS_PERIODONTAL	0.2693	finn-b-K11_GINGIVITIS_PERIODONTAL
rs62188991	G	C	0.0062	0.0481	0.8982	100000	Gingivitis and periodontal diseases || id:finn-b-K11_GINGIVITIS_PERIODONTAL	0.0613	finn-b-K11_GINGIVITIS_PERIODONTAL
rs16866406	A	G	-0.0202	0.0311	0.5165	100000	Gingivitis and periodontal diseases || id:finn-b-K11_GINGIVITIS_PERIODONTAL	0.1526	finn-b-K11_GINGIVITIS_PERIODONTAL
rs17052168	C	T	-0.0102	0.0309	0.7418	100000	Gingivitis and periodontal diseases || id:finn-b-K11_GINGIVITIS_PERIODONTAL	0.1564	finn-b-K11_GINGIVITIS_PERIODONTAL
rs11940931	A	G	-0.01	0.0242	0.6787	100000	Gingivitis and periodontal diseases || id:finn-b-K11_GINGIVITIS_PERIODONTAL	0.6818	finn-b-K11_GINGIVITIS_PERIODONTAL
rs6818880	G	A	-0.0173	0.0226	0.4452	100000	Gingivitis and periodontal diseases || id:finn-b-K11_GINGIVITIS_PERIODONTAL	0.5332	finn-b-K11_GINGIVITIS_PERIODONTAL
rs12648235	T	C	-0.0019	0.0267	0.9418	100000	Gingivitis and periodontal diseases || id:finn-b-K11_GINGIVITIS_PERIODONTAL	0.2364	finn-b-K11_GINGIVITIS_PERIODONTAL
rs2882286	G	A	-0.0098	0.0298	0.740901	100000	Gingivitis and periodontal diseases || id:finn-b-K11_GINGIVITIS_PERIODONTAL	0.1708	finn-b-K11_GINGIVITIS_PERIODONTAL
rs10166469	C	T	-0.0251	0.0258	0.3296	100000	Gingivitis and periodontal diseases || id:finn-b-K11_GINGIVITIS_PERIODONTAL	0.7466	finn-b-K11_GINGIVITIS_PERIODONTAL
rs59809293	A	C	-0.0419	0.0224	0.0619199	100000	Gingivitis and periodontal diseases || id:finn-b-K11_GINGIVITIS_PERIODONTAL	0.495	finn-b-K11_GINGIVITIS_PERIODONTAL
rs79895140	T	C	0.0083	0.036	0.8179	100000	Gingivitis and periodontal diseases || id:finn-b-K11_GINGIVITIS_PERIODONTAL	0.1149	finn-b-K11_GINGIVITIS_PERIODONTAL
rs17043785	T	C	0.0425	0.0396	0.2838	100000	Gingivitis and periodontal diseases || id:finn-b-K11_GINGIVITIS_PERIODONTAL	0.08791	finn-b-K11_GINGIVITIS_PERIODONTAL
rs56001939	C	T	-0.0307	0.0227	0.1769	100000	Gingivitis and periodontal diseases || id:finn-b-K11_GINGIVITIS_PERIODONTAL	0.4346	finn-b-K11_GINGIVITIS_PERIODONTAL
rs57404562	C	A	-0.0412	0.0335	0.2177	100000	Gingivitis and periodontal diseases || id:finn-b-K11_GINGIVITIS_PERIODONTAL	0.1288	finn-b-K11_GINGIVITIS_PERIODONTAL
rs114731706	T	G	-0.0181	0.0642	0.7778	100000	Gingivitis and periodontal diseases || id:finn-b-K11_GINGIVITIS_PERIODONTAL	0.03192	finn-b-K11_GINGIVITIS_PERIODONTAL
rs12466754	T	C	0.0187	0.0495	0.706	100000	Gingivitis and periodontal diseases || id:finn-b-K11_GINGIVITIS_PERIODONTAL	0.05469	finn-b-K11_GINGIVITIS_PERIODONTAL
rs1519491	T	C	-0.0092	0.023	0.6895	100000	Gingivitis and periodontal diseases || id:finn-b-K11_GINGIVITIS_PERIODONTAL	0.3975	finn-b-K11_GINGIVITIS_PERIODONTAL
rs13412653	A	C	-0.0142	0.0232	0.542199	100000	Gingivitis and periodontal diseases || id:finn-b-K11_GINGIVITIS_PERIODONTAL	0.3714	finn-b-K11_GINGIVITIS_PERIODONTAL
rs72819830	A	G	-0.0348	0.068	0.6095	100000	Gingivitis and periodontal diseases || id:finn-b-K11_GINGIVITIS_PERIODONTAL	0.02818	finn-b-K11_GINGIVITIS_PERIODONTAL
rs72893646	A	T	-0.0139	0.0335	0.6787	100000	Gingivitis and periodontal diseases || id:finn-b-K11_GINGIVITIS_PERIODONTAL	0.1285	finn-b-K11_GINGIVITIS_PERIODONTAL
rs17565877	G	C	0.0166	0.0225	0.459501	100000	Gingivitis and periodontal diseases || id:finn-b-K11_GINGIVITIS_PERIODONTAL	0.539	finn-b-K11_GINGIVITIS_PERIODONTAL
rs57872228	C	T	-0.0059	0.0351	0.8666	100000	Gingivitis and periodontal diseases || id:finn-b-K11_GINGIVITIS_PERIODONTAL	0.1167	finn-b-K11_GINGIVITIS_PERIODONTAL
rs10923018	G	A	-0.0039	0.0227	0.8639	100000	Gingivitis and periodontal diseases || id:finn-b-K11_GINGIVITIS_PERIODONTAL	0.5786	finn-b-K11_GINGIVITIS_PERIODONTAL
rs6679026	T	C	0.0075	0.0373	0.8406	100000	Gingivitis and periodontal diseases || id:finn-b-K11_GINGIVITIS_PERIODONTAL	0.1004	finn-b-K11_GINGIVITIS_PERIODONTAL
rs4268390	G	A	-0.0547	0.0544	0.3143	100000	Gingivitis and periodontal diseases || id:finn-b-K11_GINGIVITIS_PERIODONTAL	0.04502	finn-b-K11_GINGIVITIS_PERIODONTAL
rs12404135	A	G	-0.0789	0.0421	0.0607897	100000	Gingivitis and periodontal diseases || id:finn-b-K11_GINGIVITIS_PERIODONTAL	0.077	finn-b-K11_GINGIVITIS_PERIODONTAL
rs2265670	C	G	0.0408	0.0225	0.0700293	100000	Gingivitis and periodontal diseases || id:finn-b-K11_GINGIVITIS_PERIODONTAL	0.5348	finn-b-K11_GINGIVITIS_PERIODONTAL
rs58255229	A	G	0.0352	0.0257	0.1708	100000	Gingivitis and periodontal diseases || id:finn-b-K11_GINGIVITIS_PERIODONTAL	0.2565	finn-b-K11_GINGIVITIS_PERIODONTAL
rs482905	G	T	-0.0278	0.0259	0.2845	100000	Gingivitis and periodontal diseases || id:finn-b-K11_GINGIVITIS_PERIODONTAL	0.2483	finn-b-K11_GINGIVITIS_PERIODONTAL
rs56157888	A	C	0.0326	0.0272	0.231	100000	Gingivitis and periodontal diseases || id:finn-b-K11_GINGIVITIS_PERIODONTAL	0.2222	finn-b-K11_GINGIVITIS_PERIODONTAL
rs17074066	T	C	-0.0421	0.079	0.594101	100000	Gingivitis and periodontal diseases || id:finn-b-K11_GINGIVITIS_PERIODONTAL	0.02044	finn-b-K11_GINGIVITIS_PERIODONTAL
rs111552159	C	G	-0.0415	0.0549	0.4493	100000	Gingivitis and periodontal diseases || id:finn-b-K11_GINGIVITIS_PERIODONTAL	0.04446	finn-b-K11_GINGIVITIS_PERIODONTAL
rs4861647	C	T	-0.0297	0.0343	0.3869	100000	Gingivitis and periodontal diseases || id:finn-b-K11_GINGIVITIS_PERIODONTAL	0.1218	finn-b-K11_GINGIVITIS_PERIODONTAL
rs36057338	G	T	0.0888	0.0624	0.1547	100000	Gingivitis and periodontal diseases || id:finn-b-K11_GINGIVITIS_PERIODONTAL	0.03308	finn-b-K11_GINGIVITIS_PERIODONTAL
rs62353480	A	G	0.0687	0.03	0.02192	100000	Gingivitis and periodontal diseases || id:finn-b-K11_GINGIVITIS_PERIODONTAL	0.1758	finn-b-K11_GINGIVITIS_PERIODONTAL
rs113753996	T	C	0.026	0.029	0.3703	100000	Gingivitis and periodontal diseases || id:finn-b-K11_GINGIVITIS_PERIODONTAL	0.1827	finn-b-K11_GINGIVITIS_PERIODONTAL
rs340991	A	G	0.0094	0.0254	0.709601	100000	Gingivitis and periodontal diseases || id:finn-b-K11_GINGIVITIS_PERIODONTAL	0.2655	finn-b-K11_GINGIVITIS_PERIODONTAL
rs75297146	C	T	0.018	0.0513	0.7249	100000	Gingivitis and periodontal diseases || id:finn-b-K11_GINGIVITIS_PERIODONTAL	0.05153	finn-b-K11_GINGIVITIS_PERIODONTAL
rs66714985	A	C	-0.0141	0.0372	0.7055	100000	Gingivitis and periodontal diseases || id:finn-b-K11_GINGIVITIS_PERIODONTAL	0.1011	finn-b-K11_GINGIVITIS_PERIODONTAL
rs9657374	C	T	0.0142	0.0246	0.5638	100000	Gingivitis and periodontal diseases || id:finn-b-K11_GINGIVITIS_PERIODONTAL	0.2934	finn-b-K11_GINGIVITIS_PERIODONTAL
rs7832116	A	G	-0.0232	0.0336	0.490601	100000	Gingivitis and periodontal diseases || id:finn-b-K11_GINGIVITIS_PERIODONTAL	0.1288	finn-b-K11_GINGIVITIS_PERIODONTAL
rs2733072	G	A	0.0122	0.0226	0.590101	100000	Gingivitis and periodontal diseases || id:finn-b-K11_GINGIVITIS_PERIODONTAL	0.5027	finn-b-K11_GINGIVITIS_PERIODONTAL
rs7341608	T	C	-0.011	0.0329	0.7382	100000	Gingivitis and periodontal diseases || id:finn-b-K11_GINGIVITIS_PERIODONTAL	0.1342	finn-b-K11_GINGIVITIS_PERIODONTAL
rs75578397	A	T	-0.0609	0.0436	0.1625	100000	Gingivitis and periodontal diseases || id:finn-b-K11_GINGIVITIS_PERIODONTAL	0.07237	finn-b-K11_GINGIVITIS_PERIODONTAL
rs4278144	C	A	0.0168	0.0253	0.5052	100000	Gingivitis and periodontal diseases || id:finn-b-K11_GINGIVITIS_PERIODONTAL	0.272	finn-b-K11_GINGIVITIS_PERIODONTAL
rs10093275	T	C	-0.011	0.0239	0.645	100000	Gingivitis and periodontal diseases || id:finn-b-K11_GINGIVITIS_PERIODONTAL	0.6685	finn-b-K11_GINGIVITIS_PERIODONTAL
rs2599390	G	A	0.0101	0.034	0.7656	100000	Gingivitis and periodontal diseases || id:finn-b-K11_GINGIVITIS_PERIODONTAL	0.1244	finn-b-K11_GINGIVITIS_PERIODONTAL
rs1272208	T	G	-0.0253	0.0265	0.3384	100000	Gingivitis and periodontal diseases || id:finn-b-K11_GINGIVITIS_PERIODONTAL	0.7615	finn-b-K11_GINGIVITIS_PERIODONTAL
rs278731	T	C	-0.1125	0.0479	0.0188101	100000	Gingivitis and periodontal diseases || id:finn-b-K11_GINGIVITIS_PERIODONTAL	0.05822	finn-b-K11_GINGIVITIS_PERIODONTAL
rs700801	A	G	0.0287	0.0261	0.2724	100000	Gingivitis and periodontal diseases || id:finn-b-K11_GINGIVITIS_PERIODONTAL	0.7517	finn-b-K11_GINGIVITIS_PERIODONTAL
rs17791387	A	G	-0.0193	0.0381	0.6128	100000	Gingivitis and periodontal diseases || id:finn-b-K11_GINGIVITIS_PERIODONTAL	0.09527	finn-b-K11_GINGIVITIS_PERIODONTAL
rs112135816	T	G	0.0673	0.0471	0.153	100000	Gingivitis and periodontal diseases || id:finn-b-K11_GINGIVITIS_PERIODONTAL	0.06089	finn-b-K11_GINGIVITIS_PERIODONTAL
rs10217435	C	T	0.031	0.0323	0.3372	100000	Gingivitis and periodontal diseases || id:finn-b-K11_GINGIVITIS_PERIODONTAL	0.1407	finn-b-K11_GINGIVITIS_PERIODONTAL
rs2450745	A	C	-0.0159	0.0442	0.718899	100000	Gingivitis and periodontal diseases || id:finn-b-K11_GINGIVITIS_PERIODONTAL	0.06916	finn-b-K11_GINGIVITIS_PERIODONTAL
rs3807927	T	A	0.0277	0.0368	0.4516	100000	Gingivitis and periodontal diseases || id:finn-b-K11_GINGIVITIS_PERIODONTAL	0.1039	finn-b-K11_GINGIVITIS_PERIODONTAL
rs4723021	T	C	0.0586	0.0449	0.1913	100000	Gingivitis and periodontal diseases || id:finn-b-K11_GINGIVITIS_PERIODONTAL	0.06804	finn-b-K11_GINGIVITIS_PERIODONTAL
rs13231526	C	A	0.0621	0.0414	0.1336	100000	Gingivitis and periodontal diseases || id:finn-b-K11_GINGIVITIS_PERIODONTAL	0.08001	finn-b-K11_GINGIVITIS_PERIODONTAL
rs73128290	A	G	0.024	0.0245	0.3285	100000	Gingivitis and periodontal diseases || id:finn-b-K11_GINGIVITIS_PERIODONTAL	0.3002	finn-b-K11_GINGIVITIS_PERIODONTAL
rs4717843	G	T	-0.0156	0.0226	0.489199	100000	Gingivitis and periodontal diseases || id:finn-b-K11_GINGIVITIS_PERIODONTAL	0.4733	finn-b-K11_GINGIVITIS_PERIODONTAL
rs606117	G	A	0.0478	0.0253	0.0589495	100000	Gingivitis and periodontal diseases || id:finn-b-K11_GINGIVITIS_PERIODONTAL	0.7296	finn-b-K11_GINGIVITIS_PERIODONTAL
rs56199908	T	C	-0.0561	0.051	0.271	100000	Gingivitis and periodontal diseases || id:finn-b-K11_GINGIVITIS_PERIODONTAL	0.05224	finn-b-K11_GINGIVITIS_PERIODONTAL
rs11139361	C	T	0.0169	0.024	0.4812	100000	Gingivitis and periodontal diseases || id:finn-b-K11_GINGIVITIS_PERIODONTAL	0.6782	finn-b-K11_GINGIVITIS_PERIODONTAL
rs16934185	A	G	-0.0228	0.0371	0.5391	100000	Gingivitis and periodontal diseases || id:finn-b-K11_GINGIVITIS_PERIODONTAL	0.1032	finn-b-K11_GINGIVITIS_PERIODONTAL
rs10961097	T	C	0.0015	0.0399	0.9709	100000	Gingivitis and periodontal diseases || id:finn-b-K11_GINGIVITIS_PERIODONTAL	0.08825	finn-b-K11_GINGIVITIS_PERIODONTAL
rs3900776	G	A	-0.0334	0.0678	0.622499	100000	Gingivitis and periodontal diseases || id:finn-b-K11_GINGIVITIS_PERIODONTAL	0.02836	finn-b-K11_GINGIVITIS_PERIODONTAL
rs80113686	C	G	-0.0528	0.037	0.1533	100000	Gingivitis and periodontal diseases || id:finn-b-K11_GINGIVITIS_PERIODONTAL	0.103	finn-b-K11_GINGIVITIS_PERIODONTAL
rs10964441	G	A	0.0597	0.0368	0.1041	100000	Gingivitis and periodontal diseases || id:finn-b-K11_GINGIVITIS_PERIODONTAL	0.1045	finn-b-K11_GINGIVITIS_PERIODONTAL
rs72691585	C	A	0.0256	0.033	0.4386	100000	Gingivitis and periodontal diseases || id:finn-b-K11_GINGIVITIS_PERIODONTAL	0.1337	finn-b-K11_GINGIVITIS_PERIODONTAL
rs10965428	C	A	0.0544	0.0487	0.2645	100000	Gingivitis and periodontal diseases || id:finn-b-K11_GINGIVITIS_PERIODONTAL	0.05649	finn-b-K11_GINGIVITIS_PERIODONTAL
rs2026546	T	G	0.0124	0.0235	0.5966	100000	Gingivitis and periodontal diseases || id:finn-b-K11_GINGIVITIS_PERIODONTAL	0.3605	finn-b-K11_GINGIVITIS_PERIODONTAL
rs7853135	C	T	0.0281	0.0231	0.2224	100000	Gingivitis and periodontal diseases || id:finn-b-K11_GINGIVITIS_PERIODONTAL	0.6145	finn-b-K11_GINGIVITIS_PERIODONTAL
rs2571	T	G	-0.0717	0.0456	0.1165	100000	Gingivitis and periodontal diseases || id:finn-b-K11_GINGIVITIS_PERIODONTAL	0.06523	finn-b-K11_GINGIVITIS_PERIODONTAL
rs16934069	T	C	0.0351	0.0297	0.2365	100000	Gingivitis and periodontal diseases || id:finn-b-K11_GINGIVITIS_PERIODONTAL	0.178	finn-b-K11_GINGIVITIS_PERIODONTAL
rs3124783	G	A	-0.034	0.0334	0.3086	100000	Gingivitis and periodontal diseases || id:finn-b-K11_GINGIVITIS_PERIODONTAL	0.8709	finn-b-K11_GINGIVITIS_PERIODONTAL
rs3118528	G	A	0.0526	0.0233	0.0239299	100000	Gingivitis and periodontal diseases || id:finn-b-K11_GINGIVITIS_PERIODONTAL	0.4509	finn-b-K11_GINGIVITIS_PERIODONTAL
rs550057	T	C	-0.0114	0.0244	0.639699	100000	Gingivitis and periodontal diseases || id:finn-b-K11_GINGIVITIS_PERIODONTAL	0.3021	finn-b-K11_GINGIVITIS_PERIODONTAL
rs10761245	T	C	-0.0138	0.0225	0.5391	100000	Gingivitis and periodontal diseases || id:finn-b-K11_GINGIVITIS_PERIODONTAL	0.4974	finn-b-K11_GINGIVITIS_PERIODONTAL
rs35778461	C	T	-0.0324	0.0267	0.2245	100000	Gingivitis and periodontal diseases || id:finn-b-K11_GINGIVITIS_PERIODONTAL	0.2278	finn-b-K11_GINGIVITIS_PERIODONTAL
rs4129395	G	A	0.002	0.0224	0.9277	100000	Gingivitis and periodontal diseases || id:finn-b-K11_GINGIVITIS_PERIODONTAL	0.4847	finn-b-K11_GINGIVITIS_PERIODONTAL
rs11250875	T	C	0.0211	0.0273	0.4401	100000	Gingivitis and periodontal diseases || id:finn-b-K11_GINGIVITIS_PERIODONTAL	0.2137	finn-b-K11_GINGIVITIS_PERIODONTAL
rs139901450	T	C	0.0436	0.0596	0.4648	100000	Gingivitis and periodontal diseases || id:finn-b-K11_GINGIVITIS_PERIODONTAL	0.03732	finn-b-K11_GINGIVITIS_PERIODONTAL
rs259203	G	A	-0.0153	0.0245	0.5305	100000	Gingivitis and periodontal diseases || id:finn-b-K11_GINGIVITIS_PERIODONTAL	0.6894	finn-b-K11_GINGIVITIS_PERIODONTAL
rs2051957	C	T	0.0314	0.0282	0.2658	100000	Gingivitis and periodontal diseases || id:finn-b-K11_GINGIVITIS_PERIODONTAL	0.2001	finn-b-K11_GINGIVITIS_PERIODONTAL
rs34985298	G	A	-0.0057	0.0238	0.811	100000	Gingivitis and periodontal diseases || id:finn-b-K11_GINGIVITIS_PERIODONTAL	0.3341	finn-b-K11_GINGIVITIS_PERIODONTAL
rs2523124	C	T	-0.0048	0.0229	0.8353	100000	Gingivitis and periodontal diseases || id:finn-b-K11_GINGIVITIS_PERIODONTAL	0.5987	finn-b-K11_GINGIVITIS_PERIODONTAL
rs35156985	T	C	0.0262	0.0561	0.6407	100000	Gingivitis and periodontal diseases || id:finn-b-K11_GINGIVITIS_PERIODONTAL	0.0421	finn-b-K11_GINGIVITIS_PERIODONTAL
rs13242616	C	T	-0.015	0.0243	0.5364	100000	Gingivitis and periodontal diseases || id:finn-b-K11_GINGIVITIS_PERIODONTAL	0.6749	finn-b-K11_GINGIVITIS_PERIODONTAL
rs11761679	T	C	0.0035	0.0324	0.9149	100000	Gingivitis and periodontal diseases || id:finn-b-K11_GINGIVITIS_PERIODONTAL	0.14	finn-b-K11_GINGIVITIS_PERIODONTAL
rs74303178	T	C	-0.0421	0.0242	0.0821107	100000	Gingivitis and periodontal diseases || id:finn-b-K11_GINGIVITIS_PERIODONTAL	0.3168	finn-b-K11_GINGIVITIS_PERIODONTAL
rs17058001	T	C	-0.0286	0.0508	0.5729	100000	Gingivitis and periodontal diseases || id:finn-b-K11_GINGIVITIS_PERIODONTAL	0.05134	finn-b-K11_GINGIVITIS_PERIODONTAL
rs2027516	A	G	0.0527	0.0285	0.0643799	100000	Gingivitis and periodontal diseases || id:finn-b-K11_GINGIVITIS_PERIODONTAL	0.1953	finn-b-K11_GINGIVITIS_PERIODONTAL
rs9389726	C	T	-0.011	0.0234	0.637101	100000	Gingivitis and periodontal diseases || id:finn-b-K11_GINGIVITIS_PERIODONTAL	0.3652	finn-b-K11_GINGIVITIS_PERIODONTAL
rs34928225	T	C	0.0426	0.0387	0.2718	100000	Gingivitis and periodontal diseases || id:finn-b-K11_GINGIVITIS_PERIODONTAL	0.09272	finn-b-K11_GINGIVITIS_PERIODONTAL
rs11155559	T	C	-0.0017	0.039	0.9656	100000	Gingivitis and periodontal diseases || id:finn-b-K11_GINGIVITIS_PERIODONTAL	0.09172	finn-b-K11_GINGIVITIS_PERIODONTAL
rs4709313	A	G	0.015	0.0308	0.6264	100000	Gingivitis and periodontal diseases || id:finn-b-K11_GINGIVITIS_PERIODONTAL	0.1605	finn-b-K11_GINGIVITIS_PERIODONTAL
rs9459138	T	C	0.0272	0.0234	0.2451	100000	Gingivitis and periodontal diseases || id:finn-b-K11_GINGIVITIS_PERIODONTAL	0.6327	finn-b-K11_GINGIVITIS_PERIODONTAL
rs9459627	T	C	0.0103	0.0236	0.6629	100000	Gingivitis and periodontal diseases || id:finn-b-K11_GINGIVITIS_PERIODONTAL	0.3515	finn-b-K11_GINGIVITIS_PERIODONTAL
rs6920861	C	T	-0.0123	0.0265	0.643501	100000	Gingivitis and periodontal diseases || id:finn-b-K11_GINGIVITIS_PERIODONTAL	0.2505	finn-b-K11_GINGIVITIS_PERIODONTAL
rs4073240	G	A	0.0003	0.0231	0.9888	100000	Gingivitis and periodontal diseases || id:finn-b-K11_GINGIVITIS_PERIODONTAL	0.3807	finn-b-K11_GINGIVITIS_PERIODONTAL
rs1942648	T	C	-0.0046	0.0373	0.9016	100000	Gingivitis and periodontal diseases || id:finn-b-K11_GINGIVITIS_PERIODONTAL	0.1024	finn-b-K11_GINGIVITIS_PERIODONTAL
rs768830	A	G	-0.0197	0.031	0.5256	100000	Gingivitis and periodontal diseases || id:finn-b-K11_GINGIVITIS_PERIODONTAL	0.844	finn-b-K11_GINGIVITIS_PERIODONTAL
rs2267739	G	C	0.0262	0.0358	0.4637	100000	Gingivitis and periodontal diseases || id:finn-b-K11_GINGIVITIS_PERIODONTAL	0.1177	finn-b-K11_GINGIVITIS_PERIODONTAL
rs78938557	T	C	0.1	0.0667	0.1338	100000	Gingivitis and periodontal diseases || id:finn-b-K11_GINGIVITIS_PERIODONTAL	0.03005	finn-b-K11_GINGIVITIS_PERIODONTAL
rs957755	T	G	-0.0196	0.0323	0.5431	100000	Gingivitis and periodontal diseases || id:finn-b-K11_GINGIVITIS_PERIODONTAL	0.1396	finn-b-K11_GINGIVITIS_PERIODONTAL
rs11773071	C	A	-0.0346	0.054	0.5214	100000	Gingivitis and periodontal diseases || id:finn-b-K11_GINGIVITIS_PERIODONTAL	0.04542	finn-b-K11_GINGIVITIS_PERIODONTAL
rs11769002	G	A	-0.0186	0.0228	0.4142	100000	Gingivitis and periodontal diseases || id:finn-b-K11_GINGIVITIS_PERIODONTAL	0.4155	finn-b-K11_GINGIVITIS_PERIODONTAL
rs10262702	T	C	-0.0066	0.0342	0.8466	100000	Gingivitis and periodontal diseases || id:finn-b-K11_GINGIVITIS_PERIODONTAL	0.1241	finn-b-K11_GINGIVITIS_PERIODONTAL
rs76531781	T	C	-0.0248	0.0572	0.664401	100000	Gingivitis and periodontal diseases || id:finn-b-K11_GINGIVITIS_PERIODONTAL	0.0401	finn-b-K11_GINGIVITIS_PERIODONTAL
rs1859797	G	A	-0.0024	0.0226	0.9143	100000	Gingivitis and periodontal diseases || id:finn-b-K11_GINGIVITIS_PERIODONTAL	0.5496	finn-b-K11_GINGIVITIS_PERIODONTAL
rs12700345	G	C	0.0075	0.0299	0.802	100000	Gingivitis and periodontal diseases || id:finn-b-K11_GINGIVITIS_PERIODONTAL	0.1707	finn-b-K11_GINGIVITIS_PERIODONTAL
rs1830029	G	C	0.0152	0.0269	0.5719	100000	Gingivitis and periodontal diseases || id:finn-b-K11_GINGIVITIS_PERIODONTAL	0.7728	finn-b-K11_GINGIVITIS_PERIODONTAL
rs4922067	C	G	-0.0261	0.0295	0.3764	100000	Gingivitis and periodontal diseases || id:finn-b-K11_GINGIVITIS_PERIODONTAL	0.1766	finn-b-K11_GINGIVITIS_PERIODONTAL
rs342302	A	G	-0.0317	0.0326	0.3299	100000	Gingivitis and periodontal diseases || id:finn-b-K11_GINGIVITIS_PERIODONTAL	0.1379	finn-b-K11_GINGIVITIS_PERIODONTAL
rs740358	G	T	-0.0519	0.0464	0.2632	100000	Gingivitis and periodontal diseases || id:finn-b-K11_GINGIVITIS_PERIODONTAL	0.06341	finn-b-K11_GINGIVITIS_PERIODONTAL
rs11764871	G	T	-0.0405	0.0244	0.0975506	100000	Gingivitis and periodontal diseases || id:finn-b-K11_GINGIVITIS_PERIODONTAL	0.3047	finn-b-K11_GINGIVITIS_PERIODONTAL
rs6970331	T	C	0.0041	0.0225	0.8547	100000	Gingivitis and periodontal diseases || id:finn-b-K11_GINGIVITIS_PERIODONTAL	0.5327	finn-b-K11_GINGIVITIS_PERIODONTAL
rs112684584	A	T	-0.005	0.0319	0.8763	100000	Gingivitis and periodontal diseases || id:finn-b-K11_GINGIVITIS_PERIODONTAL	0.1468	finn-b-K11_GINGIVITIS_PERIODONTAL
rs988862	A	T	-0.0218	0.0235	0.3524	100000	Gingivitis and periodontal diseases || id:finn-b-K11_GINGIVITIS_PERIODONTAL	0.3495	finn-b-K11_GINGIVITIS_PERIODONTAL
rs112159068	A	T	-0.0492	0.0674	0.4657	100000	Gingivitis and periodontal diseases || id:finn-b-K11_GINGIVITIS_PERIODONTAL	0.03012	finn-b-K11_GINGIVITIS_PERIODONTAL
rs71564433	T	A	-0.0789	0.0283	0.00537403	100000	Gingivitis and periodontal diseases || id:finn-b-K11_GINGIVITIS_PERIODONTAL	0.2013	finn-b-K11_GINGIVITIS_PERIODONTAL
rs10247831	G	A	-0.0108	0.0225	0.6321	100000	Gingivitis and periodontal diseases || id:finn-b-K11_GINGIVITIS_PERIODONTAL	0.5104	finn-b-K11_GINGIVITIS_PERIODONTAL
rs11786426	G	A	-0.0018	0.0248	0.9408	100000	Gingivitis and periodontal diseases || id:finn-b-K11_GINGIVITIS_PERIODONTAL	0.2846	finn-b-K11_GINGIVITIS_PERIODONTAL
rs17218256	G	C	-0.0228	0.0227	0.3141	100000	Gingivitis and periodontal diseases || id:finn-b-K11_GINGIVITIS_PERIODONTAL	0.4311	finn-b-K11_GINGIVITIS_PERIODONTAL
rs2447496	A	G	-0.0324	0.0255	0.2034	100000	Gingivitis and periodontal diseases || id:finn-b-K11_GINGIVITIS_PERIODONTAL	0.7313	finn-b-K11_GINGIVITIS_PERIODONTAL
rs35055552	T	C	-0.0196	0.0326	0.5467	100000	Gingivitis and periodontal diseases || id:finn-b-K11_GINGIVITIS_PERIODONTAL	0.1408	finn-b-K11_GINGIVITIS_PERIODONTAL
rs4738679	A	G	0.0271	0.0231	0.2403	100000	Gingivitis and periodontal diseases || id:finn-b-K11_GINGIVITIS_PERIODONTAL	0.6148	finn-b-K11_GINGIVITIS_PERIODONTAL
rs2527213	A	C	0.1002	0.0606	0.0980099	100000	Gingivitis and periodontal diseases || id:finn-b-K11_GINGIVITIS_PERIODONTAL	0.9647	finn-b-K11_GINGIVITIS_PERIODONTAL
rs341677	T	C	-0.1273	0.0535	0.0174201	100000	Gingivitis and periodontal diseases || id:finn-b-K11_GINGIVITIS_PERIODONTAL	0.04611	finn-b-K11_GINGIVITIS_PERIODONTAL
rs6990479	A	G	-0.0003	0.0234	0.9897	100000	Gingivitis and periodontal diseases || id:finn-b-K11_GINGIVITIS_PERIODONTAL	0.3873	finn-b-K11_GINGIVITIS_PERIODONTAL
rs2317372	T	C	-0.0086	0.0231	0.7092	100000	Gingivitis and periodontal diseases || id:finn-b-K11_GINGIVITIS_PERIODONTAL	0.6133	finn-b-K11_GINGIVITIS_PERIODONTAL
rs55744759	A	G	-0.015	0.0355	0.673301	100000	Gingivitis and periodontal diseases || id:finn-b-K11_GINGIVITIS_PERIODONTAL	0.1122	finn-b-K11_GINGIVITIS_PERIODONTAL
rs11779863	G	A	-0.0135	0.0309	0.6623	100000	Gingivitis and periodontal diseases || id:finn-b-K11_GINGIVITIS_PERIODONTAL	0.1599	finn-b-K11_GINGIVITIS_PERIODONTAL
rs79585701	A	C	-0.0265	0.0321	0.4097	100000	Gingivitis and periodontal diseases || id:finn-b-K11_GINGIVITIS_PERIODONTAL	0.1414	finn-b-K11_GINGIVITIS_PERIODONTAL
rs62503162	A	G	0.0059	0.0555	0.9151	100000	Gingivitis and periodontal diseases || id:finn-b-K11_GINGIVITIS_PERIODONTAL	0.0428	finn-b-K11_GINGIVITIS_PERIODONTAL
rs4503137	T	G	-0.0132	0.0235	0.5733	100000	Gingivitis and periodontal diseases || id:finn-b-K11_GINGIVITIS_PERIODONTAL	0.6516	finn-b-K11_GINGIVITIS_PERIODONTAL
rs4506202	G	A	0.0136	0.0226	0.5472	100000	Gingivitis and periodontal diseases || id:finn-b-K11_GINGIVITIS_PERIODONTAL	0.4687	finn-b-K11_GINGIVITIS_PERIODONTAL
rs6557756	A	C	0.0289	0.0238	0.2252	100000	Gingivitis and periodontal diseases || id:finn-b-K11_GINGIVITIS_PERIODONTAL	0.6626	finn-b-K11_GINGIVITIS_PERIODONTAL
rs113593397	A	G	-0.0132	0.0382	0.7298	100000	Gingivitis and periodontal diseases || id:finn-b-K11_GINGIVITIS_PERIODONTAL	0.09588	finn-b-K11_GINGIVITIS_PERIODONTAL
rs17291611	A	G	-0.0551	0.032	0.0846506	100000	Gingivitis and periodontal diseases || id:finn-b-K11_GINGIVITIS_PERIODONTAL	0.1429	finn-b-K11_GINGIVITIS_PERIODONTAL
rs2273934	G	A	0.056	0.0708	0.4294	100000	Gingivitis and periodontal diseases || id:finn-b-K11_GINGIVITIS_PERIODONTAL	0.02564	finn-b-K11_GINGIVITIS_PERIODONTAL
rs7898615	T	G	-0.0058	0.0328	0.8607	100000	Gingivitis and periodontal diseases || id:finn-b-K11_GINGIVITIS_PERIODONTAL	0.1368	finn-b-K11_GINGIVITIS_PERIODONTAL
rs2491158	A	G	0.0415	0.0332	0.2118	100000	Gingivitis and periodontal diseases || id:finn-b-K11_GINGIVITIS_PERIODONTAL	0.8673	finn-b-K11_GINGIVITIS_PERIODONTAL
rs61875484	C	G	-0.0247	0.0385	0.5211	100000	Gingivitis and periodontal diseases || id:finn-b-K11_GINGIVITIS_PERIODONTAL	0.09516	finn-b-K11_GINGIVITIS_PERIODONTAL
rs150600492	A	C	-0.0463	0.0486	0.3401	100000	Gingivitis and periodontal diseases || id:finn-b-K11_GINGIVITIS_PERIODONTAL	0.05771	finn-b-K11_GINGIVITIS_PERIODONTAL
rs7104786	T	C	-0.0198	0.0238	0.4047	100000	Gingivitis and periodontal diseases || id:finn-b-K11_GINGIVITIS_PERIODONTAL	0.341	finn-b-K11_GINGIVITIS_PERIODONTAL
rs77540684	T	G	0.032	0.0381	0.4008	100000	Gingivitis and periodontal diseases || id:finn-b-K11_GINGIVITIS_PERIODONTAL	0.09608	finn-b-K11_GINGIVITIS_PERIODONTAL
rs541877	G	A	0.0117	0.0247	0.6369	100000	Gingivitis and periodontal diseases || id:finn-b-K11_GINGIVITIS_PERIODONTAL	0.289	finn-b-K11_GINGIVITIS_PERIODONTAL
rs6589457	G	A	0.0894	0.0514	0.0817692	100000	Gingivitis and periodontal diseases || id:finn-b-K11_GINGIVITIS_PERIODONTAL	0.95	finn-b-K11_GINGIVITIS_PERIODONTAL
rs11604400	C	T	-0.046	0.0365	0.2082	100000	Gingivitis and periodontal diseases || id:finn-b-K11_GINGIVITIS_PERIODONTAL	0.1048	finn-b-K11_GINGIVITIS_PERIODONTAL
rs17860571	G	T	-0.0131	0.0238	0.5811	100000	Gingivitis and periodontal diseases || id:finn-b-K11_GINGIVITIS_PERIODONTAL	0.3446	finn-b-K11_GINGIVITIS_PERIODONTAL
rs4432059	T	C	-0.0168	0.0237	0.4782	100000	Gingivitis and periodontal diseases || id:finn-b-K11_GINGIVITIS_PERIODONTAL	0.3713	finn-b-K11_GINGIVITIS_PERIODONTAL
rs7120052	A	C	-0.0125	0.0286	0.6631	100000	Gingivitis and periodontal diseases || id:finn-b-K11_GINGIVITIS_PERIODONTAL	0.1888	finn-b-K11_GINGIVITIS_PERIODONTAL
rs3863318	C	A	-0.0151	0.0227	0.5054	100000	Gingivitis and periodontal diseases || id:finn-b-K11_GINGIVITIS_PERIODONTAL	0.5397	finn-b-K11_GINGIVITIS_PERIODONTAL
rs34071565	T	A	0.0415	0.0465	0.3721	100000	Gingivitis and periodontal diseases || id:finn-b-K11_GINGIVITIS_PERIODONTAL	0.06303	finn-b-K11_GINGIVITIS_PERIODONTAL
rs10791168	G	A	0.0241	0.0293	0.4097	100000	Gingivitis and periodontal diseases || id:finn-b-K11_GINGIVITIS_PERIODONTAL	0.8155	finn-b-K11_GINGIVITIS_PERIODONTAL
rs7303158	C	T	-0.0199	0.0225	0.3768	100000	Gingivitis and periodontal diseases || id:finn-b-K11_GINGIVITIS_PERIODONTAL	0.4493	finn-b-K11_GINGIVITIS_PERIODONTAL
rs11018566	A	G	-0.0566	0.0501	0.2579	100000	Gingivitis and periodontal diseases || id:finn-b-K11_GINGIVITIS_PERIODONTAL	0.05348	finn-b-K11_GINGIVITIS_PERIODONTAL
rs10890671	C	T	0.0131	0.0226	0.5638	100000	Gingivitis and periodontal diseases || id:finn-b-K11_GINGIVITIS_PERIODONTAL	0.4369	finn-b-K11_GINGIVITIS_PERIODONTAL
rs11223731	A	G	-0.0118	0.0264	0.655	100000	Gingivitis and periodontal diseases || id:finn-b-K11_GINGIVITIS_PERIODONTAL	0.2394	finn-b-K11_GINGIVITIS_PERIODONTAL
rs12416788	G	A	0.052	0.0375	0.1653	100000	Gingivitis and periodontal diseases || id:finn-b-K11_GINGIVITIS_PERIODONTAL	0.09987	finn-b-K11_GINGIVITIS_PERIODONTAL
rs1939678	G	A	0.0088	0.0224	0.695401	100000	Gingivitis and periodontal diseases || id:finn-b-K11_GINGIVITIS_PERIODONTAL	0.4923	finn-b-K11_GINGIVITIS_PERIODONTAL
rs116974815	C	A	0.0096	0.0449	0.8314	100000	Gingivitis and periodontal diseases || id:finn-b-K11_GINGIVITIS_PERIODONTAL	0.06895	finn-b-K11_GINGIVITIS_PERIODONTAL
rs7104872	G	A	-0.0328	0.0358	0.3599	100000	Gingivitis and periodontal diseases || id:finn-b-K11_GINGIVITIS_PERIODONTAL	0.1104	finn-b-K11_GINGIVITIS_PERIODONTAL
rs2098844	T	C	0.0188	0.0233	0.4215	100000	Gingivitis and periodontal diseases || id:finn-b-K11_GINGIVITIS_PERIODONTAL	0.6208	finn-b-K11_GINGIVITIS_PERIODONTAL
rs746810	C	T	-0.0125	0.0249	0.6157	100000	Gingivitis and periodontal diseases || id:finn-b-K11_GINGIVITIS_PERIODONTAL	0.6916	finn-b-K11_GINGIVITIS_PERIODONTAL
rs1232220	T	G	0.0331	0.038	0.3837	100000	Gingivitis and periodontal diseases || id:finn-b-K11_GINGIVITIS_PERIODONTAL	0.8986	finn-b-K11_GINGIVITIS_PERIODONTAL
rs2820282	C	A	-0.001	0.023	0.9654	100000	Gingivitis and periodontal diseases || id:finn-b-K11_GINGIVITIS_PERIODONTAL	0.5992	finn-b-K11_GINGIVITIS_PERIODONTAL
rs9500080	C	T	0.0031	0.0298	0.9181	100000	Gingivitis and periodontal diseases || id:finn-b-K11_GINGIVITIS_PERIODONTAL	0.1713	finn-b-K11_GINGIVITIS_PERIODONTAL
rs9368149	G	A	-0.0026	0.034	0.9396	100000	Gingivitis and periodontal diseases || id:finn-b-K11_GINGIVITIS_PERIODONTAL	0.1285	finn-b-K11_GINGIVITIS_PERIODONTAL
rs149302	T	C	-0.0176	0.0266	0.508899	100000	Gingivitis and periodontal diseases || id:finn-b-K11_GINGIVITIS_PERIODONTAL	0.2324	finn-b-K11_GINGIVITIS_PERIODONTAL
rs4867356	C	T	-0.0486	0.0293	0.0969304	100000	Gingivitis and periodontal diseases || id:finn-b-K11_GINGIVITIS_PERIODONTAL	0.1812	finn-b-K11_GINGIVITIS_PERIODONTAL
rs16891896	G	A	0.0123	0.0403	0.7601	100000	Gingivitis and periodontal diseases || id:finn-b-K11_GINGIVITIS_PERIODONTAL	0.08475	finn-b-K11_GINGIVITIS_PERIODONTAL
rs11153641	C	T	-0.0499	0.0244	0.04096	100000	Gingivitis and periodontal diseases || id:finn-b-K11_GINGIVITIS_PERIODONTAL	0.3054	finn-b-K11_GINGIVITIS_PERIODONTAL
rs9398452	G	C	-0.0157	0.0225	0.4863	100000	Gingivitis and periodontal diseases || id:finn-b-K11_GINGIVITIS_PERIODONTAL	0.4654	finn-b-K11_GINGIVITIS_PERIODONTAL
rs76880769	A	G	-0.0598	0.0509	0.2405	100000	Gingivitis and periodontal diseases || id:finn-b-K11_GINGIVITIS_PERIODONTAL	0.05138	finn-b-K11_GINGIVITIS_PERIODONTAL
rs3005511	G	A	-0.0203	0.0245	0.4075	100000	Gingivitis and periodontal diseases || id:finn-b-K11_GINGIVITIS_PERIODONTAL	0.7008	finn-b-K11_GINGIVITIS_PERIODONTAL
rs9343883	G	A	0.0042	0.0225	0.8503	100000	Gingivitis and periodontal diseases || id:finn-b-K11_GINGIVITIS_PERIODONTAL	0.5348	finn-b-K11_GINGIVITIS_PERIODONTAL
rs7761067	C	T	0.0153	0.0242	0.5285	100000	Gingivitis and periodontal diseases || id:finn-b-K11_GINGIVITIS_PERIODONTAL	0.6762	finn-b-K11_GINGIVITIS_PERIODONTAL
rs292226	A	G	-0.0034	0.0313	0.9132	100000	Gingivitis and periodontal diseases || id:finn-b-K11_GINGIVITIS_PERIODONTAL	0.1524	finn-b-K11_GINGIVITIS_PERIODONTAL
rs553697	C	T	0.0176	0.0291	0.544999	100000	Gingivitis and periodontal diseases || id:finn-b-K11_GINGIVITIS_PERIODONTAL	0.8127	finn-b-K11_GINGIVITIS_PERIODONTAL
rs4236095	A	G	0.0367	0.0371	0.323	100000	Gingivitis and periodontal diseases || id:finn-b-K11_GINGIVITIS_PERIODONTAL	0.8967	finn-b-K11_GINGIVITIS_PERIODONTAL
rs28757219	T	A	0.0379	0.0348	0.2762	100000	Gingivitis and periodontal diseases || id:finn-b-K11_GINGIVITIS_PERIODONTAL	0.1208	finn-b-K11_GINGIVITIS_PERIODONTAL
rs4385846	T	G	0.0461	0.0286	0.1071	100000	Gingivitis and periodontal diseases || id:finn-b-K11_GINGIVITIS_PERIODONTAL	0.8064	finn-b-K11_GINGIVITIS_PERIODONTAL
rs77141557	A	C	0.0301	0.0353	0.3929	100000	Gingivitis and periodontal diseases || id:finn-b-K11_GINGIVITIS_PERIODONTAL	0.1151	finn-b-K11_GINGIVITIS_PERIODONTAL
rs4747349	C	G	0.011	0.0237	0.641599	100000	Gingivitis and periodontal diseases || id:finn-b-K11_GINGIVITIS_PERIODONTAL	0.3421	finn-b-K11_GINGIVITIS_PERIODONTAL
rs806808	C	T	0.005	0.0227	0.8252	100000	Gingivitis and periodontal diseases || id:finn-b-K11_GINGIVITIS_PERIODONTAL	0.5592	finn-b-K11_GINGIVITIS_PERIODONTAL
rs11037453	C	T	-0.0233	0.0477	0.625299	100000	Gingivitis and periodontal diseases || id:finn-b-K11_GINGIVITIS_PERIODONTAL	0.05886	finn-b-K11_GINGIVITIS_PERIODONTAL
rs10741777	T	C	0.027	0.0243	0.2659	100000	Gingivitis and periodontal diseases || id:finn-b-K11_GINGIVITIS_PERIODONTAL	0.3083	finn-b-K11_GINGIVITIS_PERIODONTAL
rs12288512	A	G	0.0348	0.0263	0.1862	100000	Gingivitis and periodontal diseases || id:finn-b-K11_GINGIVITIS_PERIODONTAL	0.2394	finn-b-K11_GINGIVITIS_PERIODONTAL
rs2421570	A	G	0.0044	0.025	0.8607	100000	Gingivitis and periodontal diseases || id:finn-b-K11_GINGIVITIS_PERIODONTAL	0.2847	finn-b-K11_GINGIVITIS_PERIODONTAL
rs2290844	C	T	-0.0035	0.0356	0.9213	100000	Gingivitis and periodontal diseases || id:finn-b-K11_GINGIVITIS_PERIODONTAL	0.1131	finn-b-K11_GINGIVITIS_PERIODONTAL
rs1046175	G	C	0.0033	0.0441	0.9412	100000	Gingivitis and periodontal diseases || id:finn-b-K11_GINGIVITIS_PERIODONTAL	0.9302	finn-b-K11_GINGIVITIS_PERIODONTAL
rs111229068	A	T	0.0155	0.0416	0.7094	100000	Gingivitis and periodontal diseases || id:finn-b-K11_GINGIVITIS_PERIODONTAL	0.07911	finn-b-K11_GINGIVITIS_PERIODONTAL
rs55807413	A	G	-0.0153	0.0374	0.6817	100000	Gingivitis and periodontal diseases || id:finn-b-K11_GINGIVITIS_PERIODONTAL	0.1006	finn-b-K11_GINGIVITIS_PERIODONTAL
rs7070312	G	T	-0.0049	0.0263	0.8532	100000	Gingivitis and periodontal diseases || id:finn-b-K11_GINGIVITIS_PERIODONTAL	0.243	finn-b-K11_GINGIVITIS_PERIODONTAL
rs946513	T	C	-0.0803	0.0547	0.1425	100000	Gingivitis and periodontal diseases || id:finn-b-K11_GINGIVITIS_PERIODONTAL	0.9538	finn-b-K11_GINGIVITIS_PERIODONTAL
rs16936671	C	T	0.0593	0.0326	0.0688304	100000	Gingivitis and periodontal diseases || id:finn-b-K11_GINGIVITIS_PERIODONTAL	0.1385	finn-b-K11_GINGIVITIS_PERIODONTAL
rs4495839	G	A	0.0255	0.0228	0.2628	100000	Gingivitis and periodontal diseases || id:finn-b-K11_GINGIVITIS_PERIODONTAL	0.4766	finn-b-K11_GINGIVITIS_PERIODONTAL
rs10733815	A	G	-0.0121	0.0253	0.633501	100000	Gingivitis and periodontal diseases || id:finn-b-K11_GINGIVITIS_PERIODONTAL	0.7222	finn-b-K11_GINGIVITIS_PERIODONTAL
rs117092367	A	T	-0.0453	0.0456	0.3201	100000	Gingivitis and periodontal diseases || id:finn-b-K11_GINGIVITIS_PERIODONTAL	0.06561	finn-b-K11_GINGIVITIS_PERIODONTAL
rs11027642	C	T	-0.0558	0.032	0.0812307	100000	Gingivitis and periodontal diseases || id:finn-b-K11_GINGIVITIS_PERIODONTAL	0.143	finn-b-K11_GINGIVITIS_PERIODONTAL
rs2901723	A	C	-0.0004	0.0227	0.9859	100000	Gingivitis and periodontal diseases || id:finn-b-K11_GINGIVITIS_PERIODONTAL	0.4681	finn-b-K11_GINGIVITIS_PERIODONTAL
rs2939766	A	G	-0.0136	0.0226	0.5482	100000	Gingivitis and periodontal diseases || id:finn-b-K11_GINGIVITIS_PERIODONTAL	0.4496	finn-b-K11_GINGIVITIS_PERIODONTAL
rs10501370	C	T	-0.0251	0.0465	0.589299	100000	Gingivitis and periodontal diseases || id:finn-b-K11_GINGIVITIS_PERIODONTAL	0.06277	finn-b-K11_GINGIVITIS_PERIODONTAL
rs74459573	C	T	-0.0164	0.0284	0.5627	100000	Gingivitis and periodontal diseases || id:finn-b-K11_GINGIVITIS_PERIODONTAL	0.1949	finn-b-K11_GINGIVITIS_PERIODONTAL
rs4945008	G	A	-0.0109	0.023	0.636601	100000	Gingivitis and periodontal diseases || id:finn-b-K11_GINGIVITIS_PERIODONTAL	0.6078	finn-b-K11_GINGIVITIS_PERIODONTAL
rs73165080	T	A	-0.0143	0.0567	0.801	100000	Gingivitis and periodontal diseases || id:finn-b-K11_GINGIVITIS_PERIODONTAL	0.042	finn-b-K11_GINGIVITIS_PERIODONTAL
rs11170859	C	T	-0.0019	0.0393	0.9612	100000	Gingivitis and periodontal diseases || id:finn-b-K11_GINGIVITIS_PERIODONTAL	0.09034	finn-b-K11_GINGIVITIS_PERIODONTAL
rs12300342	G	A	0.0173	0.024	0.4693	100000	Gingivitis and periodontal diseases || id:finn-b-K11_GINGIVITIS_PERIODONTAL	0.3215	finn-b-K11_GINGIVITIS_PERIODONTAL
rs61944136	G	A	0.0506	0.0382	0.1849	100000	Gingivitis and periodontal diseases || id:finn-b-K11_GINGIVITIS_PERIODONTAL	0.09708	finn-b-K11_GINGIVITIS_PERIODONTAL
rs4430574	A	G	0.0181	0.0362	0.6159	100000	Gingivitis and periodontal diseases || id:finn-b-K11_GINGIVITIS_PERIODONTAL	0.1074	finn-b-K11_GINGIVITIS_PERIODONTAL
rs10848037	C	T	-0.0439	0.0313	0.1618	100000	Gingivitis and periodontal diseases || id:finn-b-K11_GINGIVITIS_PERIODONTAL	0.1526	finn-b-K11_GINGIVITIS_PERIODONTAL
rs59033852	C	T	0.0127	0.0396	0.749401	100000	Gingivitis and periodontal diseases || id:finn-b-K11_GINGIVITIS_PERIODONTAL	0.08923	finn-b-K11_GINGIVITIS_PERIODONTAL
rs34196897	A	G	0.0334	0.0396	0.3987	100000	Gingivitis and periodontal diseases || id:finn-b-K11_GINGIVITIS_PERIODONTAL	0.08903	finn-b-K11_GINGIVITIS_PERIODONTAL
rs28740947	G	A	-0.0144	0.0268	0.590101	100000	Gingivitis and periodontal diseases || id:finn-b-K11_GINGIVITIS_PERIODONTAL	0.2298	finn-b-K11_GINGIVITIS_PERIODONTAL
rs12423772	G	T	-0.0045	0.0323	0.8894	100000	Gingivitis and periodontal diseases || id:finn-b-K11_GINGIVITIS_PERIODONTAL	0.1511	finn-b-K11_GINGIVITIS_PERIODONTAL
rs61944774	A	G	-0.0409	0.0509	0.421	100000	Gingivitis and periodontal diseases || id:finn-b-K11_GINGIVITIS_PERIODONTAL	0.05312	finn-b-K11_GINGIVITIS_PERIODONTAL
rs12809872	T	C	0.0227	0.029	0.4347	100000	Gingivitis and periodontal diseases || id:finn-b-K11_GINGIVITIS_PERIODONTAL	0.1842	finn-b-K11_GINGIVITIS_PERIODONTAL
rs7993559	A	C	0.0133	0.0228	0.5611	100000	Gingivitis and periodontal diseases || id:finn-b-K11_GINGIVITIS_PERIODONTAL	0.555	finn-b-K11_GINGIVITIS_PERIODONTAL
rs1590596	C	G	0.0021	0.031	0.9467	100000	Gingivitis and periodontal diseases || id:finn-b-K11_GINGIVITIS_PERIODONTAL	0.1595	finn-b-K11_GINGIVITIS_PERIODONTAL
rs7294633	T	C	-0.0301	0.0253	0.2347	100000	Gingivitis and periodontal diseases || id:finn-b-K11_GINGIVITIS_PERIODONTAL	0.7268	finn-b-K11_GINGIVITIS_PERIODONTAL
rs118183316	A	G	-0.0591	0.0432	0.1718	100000	Gingivitis and periodontal diseases || id:finn-b-K11_GINGIVITIS_PERIODONTAL	0.0751	finn-b-K11_GINGIVITIS_PERIODONTAL
rs2668320	T	C	0.0186	0.0248	0.453799	100000	Gingivitis and periodontal diseases || id:finn-b-K11_GINGIVITIS_PERIODONTAL	0.2871	finn-b-K11_GINGIVITIS_PERIODONTAL
rs2241820	T	C	0.0135	0.0225	0.5479	100000	Gingivitis and periodontal diseases || id:finn-b-K11_GINGIVITIS_PERIODONTAL	0.5524	finn-b-K11_GINGIVITIS_PERIODONTAL
rs1985586	T	G	-0.0134	0.0228	0.555199	100000	Gingivitis and periodontal diseases || id:finn-b-K11_GINGIVITIS_PERIODONTAL	0.5835	finn-b-K11_GINGIVITIS_PERIODONTAL
rs1872436	T	C	-0.0795	0.0325	0.0142699	100000	Gingivitis and periodontal diseases || id:finn-b-K11_GINGIVITIS_PERIODONTAL	0.1387	finn-b-K11_GINGIVITIS_PERIODONTAL
rs11104946	G	T	0.0015	0.0277	0.9577	100000	Gingivitis and periodontal diseases || id:finn-b-K11_GINGIVITIS_PERIODONTAL	0.2067	finn-b-K11_GINGIVITIS_PERIODONTAL
rs137917150	T	A	-0.0146	0.0386	0.7059	100000	Gingivitis and periodontal diseases || id:finn-b-K11_GINGIVITIS_PERIODONTAL	0.09477	finn-b-K11_GINGIVITIS_PERIODONTAL
rs77764206	C	T	0.0387	0.0677	0.5683	100000	Gingivitis and periodontal diseases || id:finn-b-K11_GINGIVITIS_PERIODONTAL	0.02848	finn-b-K11_GINGIVITIS_PERIODONTAL
rs12585793	T	C	0.0453	0.0669	0.498901	100000	Gingivitis and periodontal diseases || id:finn-b-K11_GINGIVITIS_PERIODONTAL	0.029	finn-b-K11_GINGIVITIS_PERIODONTAL
rs9567264	C	T	0.0123	0.0238	0.604301	100000	Gingivitis and periodontal diseases || id:finn-b-K11_GINGIVITIS_PERIODONTAL	0.3352	finn-b-K11_GINGIVITIS_PERIODONTAL
rs7990301	T	C	0.0088	0.0226	0.695799	100000	Gingivitis and periodontal diseases || id:finn-b-K11_GINGIVITIS_PERIODONTAL	0.5504	finn-b-K11_GINGIVITIS_PERIODONTAL
rs61945642	T	C	-0.069	0.0376	0.0665994	100000	Gingivitis and periodontal diseases || id:finn-b-K11_GINGIVITIS_PERIODONTAL	0.0993	finn-b-K11_GINGIVITIS_PERIODONTAL
rs1997204	C	T	-0.0572	0.0542	0.2917	100000	Gingivitis and periodontal diseases || id:finn-b-K11_GINGIVITIS_PERIODONTAL	0.9554	finn-b-K11_GINGIVITIS_PERIODONTAL
rs7314815	G	A	0.0133	0.0226	0.555199	100000	Gingivitis and periodontal diseases || id:finn-b-K11_GINGIVITIS_PERIODONTAL	0.5517	finn-b-K11_GINGIVITIS_PERIODONTAL
rs1346173	A	G	-0.0097	0.0234	0.6785	100000	Gingivitis and periodontal diseases || id:finn-b-K11_GINGIVITIS_PERIODONTAL	0.6321	finn-b-K11_GINGIVITIS_PERIODONTAL
rs12578852	T	C	0.0965	0.0408	0.0180501	100000	Gingivitis and periodontal diseases || id:finn-b-K11_GINGIVITIS_PERIODONTAL	0.08528	finn-b-K11_GINGIVITIS_PERIODONTAL
rs4766997	C	T	0.0017	0.0227	0.9411	100000	Gingivitis and periodontal diseases || id:finn-b-K11_GINGIVITIS_PERIODONTAL	0.4249	finn-b-K11_GINGIVITIS_PERIODONTAL
rs868452	A	G	-0.0238	0.0331	0.4731	100000	Gingivitis and periodontal diseases || id:finn-b-K11_GINGIVITIS_PERIODONTAL	0.136	finn-b-K11_GINGIVITIS_PERIODONTAL
rs2842896	C	T	0.0041	0.0229	0.8572	100000	Gingivitis and periodontal diseases || id:finn-b-K11_GINGIVITIS_PERIODONTAL	0.5866	finn-b-K11_GINGIVITIS_PERIODONTAL
rs9389266	T	G	-0.016	0.0295	0.5882	100000	Gingivitis and periodontal diseases || id:finn-b-K11_GINGIVITIS_PERIODONTAL	0.1753	finn-b-K11_GINGIVITIS_PERIODONTAL
rs6934062	G	C	-0.0095	0.0241	0.693999	100000	Gingivitis and periodontal diseases || id:finn-b-K11_GINGIVITIS_PERIODONTAL	0.317	finn-b-K11_GINGIVITIS_PERIODONTAL
rs7794348	A	G	0.029	0.0509	0.569399	100000	Gingivitis and periodontal diseases || id:finn-b-K11_GINGIVITIS_PERIODONTAL	0.05059	finn-b-K11_GINGIVITIS_PERIODONTAL
rs10234541	T	C	0.0285	0.0366	0.4354	100000	Gingivitis and periodontal diseases || id:finn-b-K11_GINGIVITIS_PERIODONTAL	0.1041	finn-b-K11_GINGIVITIS_PERIODONTAL
rs12534702	T	C	-0.0019	0.0253	0.9414	100000	Gingivitis and periodontal diseases || id:finn-b-K11_GINGIVITIS_PERIODONTAL	0.2711	finn-b-K11_GINGIVITIS_PERIODONTAL
rs6957565	T	C	0.0326	0.0224	0.1456	100000	Gingivitis and periodontal diseases || id:finn-b-K11_GINGIVITIS_PERIODONTAL	0.5052	finn-b-K11_GINGIVITIS_PERIODONTAL
rs12673975	A	G	-0.0531	0.0234	0.0233002	100000	Gingivitis and periodontal diseases || id:finn-b-K11_GINGIVITIS_PERIODONTAL	0.6433	finn-b-K11_GINGIVITIS_PERIODONTAL
rs62448869	T	A	-0.015	0.0227	0.5096	100000	Gingivitis and periodontal diseases || id:finn-b-K11_GINGIVITIS_PERIODONTAL	0.536	finn-b-K11_GINGIVITIS_PERIODONTAL
rs2248146	T	C	0.0359	0.0236	0.1277	100000	Gingivitis and periodontal diseases || id:finn-b-K11_GINGIVITIS_PERIODONTAL	0.345	finn-b-K11_GINGIVITIS_PERIODONTAL
rs6970565	C	T	-0.0003	0.0227	0.9898	100000	Gingivitis and periodontal diseases || id:finn-b-K11_GINGIVITIS_PERIODONTAL	0.4359	finn-b-K11_GINGIVITIS_PERIODONTAL
rs2728491	T	G	-0.0272	0.0263	0.3008	100000	Gingivitis and periodontal diseases || id:finn-b-K11_GINGIVITIS_PERIODONTAL	0.7611	finn-b-K11_GINGIVITIS_PERIODONTAL
rs7790846	G	A	0.0438	0.0261	0.0937389	100000	Gingivitis and periodontal diseases || id:finn-b-K11_GINGIVITIS_PERIODONTAL	0.7533	finn-b-K11_GINGIVITIS_PERIODONTAL
rs35947731	C	T	0.0114	0.0391	0.771699	100000	Gingivitis and periodontal diseases || id:finn-b-K11_GINGIVITIS_PERIODONTAL	0.09038	finn-b-K11_GINGIVITIS_PERIODONTAL
rs11965579	G	C	-0.0926	0.0758	0.2215	100000	Gingivitis and periodontal diseases || id:finn-b-K11_GINGIVITIS_PERIODONTAL	0.02218	finn-b-K11_GINGIVITIS_PERIODONTAL
rs6910508	A	G	-0.0479	0.0244	0.0498896	100000	Gingivitis and periodontal diseases || id:finn-b-K11_GINGIVITIS_PERIODONTAL	0.3013	finn-b-K11_GINGIVITIS_PERIODONTAL
rs4916966	G	C	0.0024	0.0232	0.9179	100000	Gingivitis and periodontal diseases || id:finn-b-K11_GINGIVITIS_PERIODONTAL	0.376	finn-b-K11_GINGIVITIS_PERIODONTAL
rs9494710	C	T	-0.0137	0.0241	0.5687	100000	Gingivitis and periodontal diseases || id:finn-b-K11_GINGIVITIS_PERIODONTAL	0.3222	finn-b-K11_GINGIVITIS_PERIODONTAL
rs10782329	C	T	0.0337	0.0243	0.1664	100000	Gingivitis and periodontal diseases || id:finn-b-K11_GINGIVITIS_PERIODONTAL	0.3108	finn-b-K11_GINGIVITIS_PERIODONTAL
rs262812	T	C	-0.0237	0.0245	0.3344	100000	Gingivitis and periodontal diseases || id:finn-b-K11_GINGIVITIS_PERIODONTAL	0.305	finn-b-K11_GINGIVITIS_PERIODONTAL
rs73512608	G	A	0.0214	0.0499	0.6674	100000	Gingivitis and periodontal diseases || id:finn-b-K11_GINGIVITIS_PERIODONTAL	0.05317	finn-b-K11_GINGIVITIS_PERIODONTAL
rs61956724	T	C	-0.0854	0.0591	0.1482	100000	Gingivitis and periodontal diseases || id:finn-b-K11_GINGIVITIS_PERIODONTAL	0.03778	finn-b-K11_GINGIVITIS_PERIODONTAL
rs7333521	T	C	0.0566	0.0635	0.3726	100000	Gingivitis and periodontal diseases || id:finn-b-K11_GINGIVITIS_PERIODONTAL	0.03214	finn-b-K11_GINGIVITIS_PERIODONTAL
rs1929743	T	C	0.0553	0.0237	0.01963	100000	Gingivitis and periodontal diseases || id:finn-b-K11_GINGIVITIS_PERIODONTAL	0.3362	finn-b-K11_GINGIVITIS_PERIODONTAL
rs9573937	A	G	0.0464	0.0303	0.1251	100000	Gingivitis and periodontal diseases || id:finn-b-K11_GINGIVITIS_PERIODONTAL	0.1645	finn-b-K11_GINGIVITIS_PERIODONTAL
rs11041738	T	C	-0.0103	0.0263	0.696	100000	Gingivitis and periodontal diseases || id:finn-b-K11_GINGIVITIS_PERIODONTAL	0.2441	finn-b-K11_GINGIVITIS_PERIODONTAL
rs61877169	G	A	-0.0194	0.0287	0.4998	100000	Gingivitis and periodontal diseases || id:finn-b-K11_GINGIVITIS_PERIODONTAL	0.1901	finn-b-K11_GINGIVITIS_PERIODONTAL
rs9972236	T	C	0.0214	0.0294	0.4675	100000	Gingivitis and periodontal diseases || id:finn-b-K11_GINGIVITIS_PERIODONTAL	0.1786	finn-b-K11_GINGIVITIS_PERIODONTAL
rs10873449	C	T	0.0016	0.0286	0.9541	100000	Gingivitis and periodontal diseases || id:finn-b-K11_GINGIVITIS_PERIODONTAL	0.8077	finn-b-K11_GINGIVITIS_PERIODONTAL
rs4968431	G	T	0.016	0.0235	0.4964	100000	Gingivitis and periodontal diseases || id:finn-b-K11_GINGIVITIS_PERIODONTAL	0.3664	finn-b-K11_GINGIVITIS_PERIODONTAL
rs2012708	G	A	-0.0015	0.0236	0.9505	100000	Gingivitis and periodontal diseases || id:finn-b-K11_GINGIVITIS_PERIODONTAL	0.6561	finn-b-K11_GINGIVITIS_PERIODONTAL
rs147968	C	T	-0.0056	0.0225	0.803	100000	Gingivitis and periodontal diseases || id:finn-b-K11_GINGIVITIS_PERIODONTAL	0.4607	finn-b-K11_GINGIVITIS_PERIODONTAL
rs12932210	T	G	-0.02	0.0306	0.513499	100000	Gingivitis and periodontal diseases || id:finn-b-K11_GINGIVITIS_PERIODONTAL	0.1637	finn-b-K11_GINGIVITIS_PERIODONTAL
rs60274479	T	C	-0.048	0.0283	0.0900596	100000	Gingivitis and periodontal diseases || id:finn-b-K11_GINGIVITIS_PERIODONTAL	0.1986	finn-b-K11_GINGIVITIS_PERIODONTAL
rs4327025	G	A	-0.0134	0.0288	0.642	100000	Gingivitis and periodontal diseases || id:finn-b-K11_GINGIVITIS_PERIODONTAL	0.1859	finn-b-K11_GINGIVITIS_PERIODONTAL
rs4247078	G	C	0.0157	0.023	0.4931	100000	Gingivitis and periodontal diseases || id:finn-b-K11_GINGIVITIS_PERIODONTAL	0.611	finn-b-K11_GINGIVITIS_PERIODONTAL
rs111745969	A	G	-0.0374	0.033	0.2574	100000	Gingivitis and periodontal diseases || id:finn-b-K11_GINGIVITIS_PERIODONTAL	0.136	finn-b-K11_GINGIVITIS_PERIODONTAL
rs7170984	T	C	0.0314	0.025	0.2089	100000	Gingivitis and periodontal diseases || id:finn-b-K11_GINGIVITIS_PERIODONTAL	0.2824	finn-b-K11_GINGIVITIS_PERIODONTAL
rs12446429	T	C	0.0077	0.0292	0.792801	100000	Gingivitis and periodontal diseases || id:finn-b-K11_GINGIVITIS_PERIODONTAL	0.195	finn-b-K11_GINGIVITIS_PERIODONTAL
rs1871858	C	G	0.0121	0.0356	0.7331	100000	Gingivitis and periodontal diseases || id:finn-b-K11_GINGIVITIS_PERIODONTAL	0.112	finn-b-K11_GINGIVITIS_PERIODONTAL
rs28538857	T	C	0.0054	0.0639	0.9329	100000	Gingivitis and periodontal diseases || id:finn-b-K11_GINGIVITIS_PERIODONTAL	0.03234	finn-b-K11_GINGIVITIS_PERIODONTAL
rs6496870	C	T	-0.0061	0.0234	0.792801	100000	Gingivitis and periodontal diseases || id:finn-b-K11_GINGIVITIS_PERIODONTAL	0.6413	finn-b-K11_GINGIVITIS_PERIODONTAL
rs12913822	A	T	0.0058	0.0264	0.8244	100000	Gingivitis and periodontal diseases || id:finn-b-K11_GINGIVITIS_PERIODONTAL	0.2458	finn-b-K11_GINGIVITIS_PERIODONTAL
rs117467633	T	C	0.0407	0.0577	0.4812	100000	Gingivitis and periodontal diseases || id:finn-b-K11_GINGIVITIS_PERIODONTAL	0.04004	finn-b-K11_GINGIVITIS_PERIODONTAL
rs444953	C	T	-0.0229	0.0257	0.3735	100000	Gingivitis and periodontal diseases || id:finn-b-K11_GINGIVITIS_PERIODONTAL	0.7432	finn-b-K11_GINGIVITIS_PERIODONTAL
rs117024060	A	G	-0.0247	0.0423	0.5596	100000	Gingivitis and periodontal diseases || id:finn-b-K11_GINGIVITIS_PERIODONTAL	0.07554	finn-b-K11_GINGIVITIS_PERIODONTAL
rs16940167	C	T	0.0199	0.0286	0.487401	100000	Gingivitis and periodontal diseases || id:finn-b-K11_GINGIVITIS_PERIODONTAL	0.1906	finn-b-K11_GINGIVITIS_PERIODONTAL
rs5011652	C	G	0.0185	0.0253	0.465	100000	Gingivitis and periodontal diseases || id:finn-b-K11_GINGIVITIS_PERIODONTAL	0.7314	finn-b-K11_GINGIVITIS_PERIODONTAL
rs62024432	C	T	-0.0541	0.0379	0.153	100000	Gingivitis and periodontal diseases || id:finn-b-K11_GINGIVITIS_PERIODONTAL	0.09656	finn-b-K11_GINGIVITIS_PERIODONTAL
rs7499539	A	G	0.013	0.0255	0.6093	100000	Gingivitis and periodontal diseases || id:finn-b-K11_GINGIVITIS_PERIODONTAL	0.2619	finn-b-K11_GINGIVITIS_PERIODONTAL
rs59865771	C	T	0.0039	0.0237	0.8705	100000	Gingivitis and periodontal diseases || id:finn-b-K11_GINGIVITIS_PERIODONTAL	0.3414	finn-b-K11_GINGIVITIS_PERIODONTAL
rs56702013	A	G	-0.0143	0.0226	0.5277	100000	Gingivitis and periodontal diseases || id:finn-b-K11_GINGIVITIS_PERIODONTAL	0.5062	finn-b-K11_GINGIVITIS_PERIODONTAL
rs35223586	G	A	0.0067	0.0232	0.7724	100000	Gingivitis and periodontal diseases || id:finn-b-K11_GINGIVITIS_PERIODONTAL	0.3778	finn-b-K11_GINGIVITIS_PERIODONTAL
rs4506934	C	T	-0.0088	0.035	0.802	100000	Gingivitis and periodontal diseases || id:finn-b-K11_GINGIVITIS_PERIODONTAL	0.1182	finn-b-K11_GINGIVITIS_PERIODONTAL
rs9899990	A	G	-0.0436	0.0407	0.2843	100000	Gingivitis and periodontal diseases || id:finn-b-K11_GINGIVITIS_PERIODONTAL	0.08452	finn-b-K11_GINGIVITIS_PERIODONTAL
rs17639446	C	A	-0.0495	0.0514	0.3354	100000	Gingivitis and periodontal diseases || id:finn-b-K11_GINGIVITIS_PERIODONTAL	0.05062	finn-b-K11_GINGIVITIS_PERIODONTAL
rs71385354	C	G	0.0535	0.0568	0.346	100000	Gingivitis and periodontal diseases || id:finn-b-K11_GINGIVITIS_PERIODONTAL	0.04067	finn-b-K11_GINGIVITIS_PERIODONTAL
rs17830032	G	A	-0.0201	0.0415	0.627899	100000	Gingivitis and periodontal diseases || id:finn-b-K11_GINGIVITIS_PERIODONTAL	0.08136	finn-b-K11_GINGIVITIS_PERIODONTAL
rs6586324	T	C	-0.0059	0.0227	0.7961	100000	Gingivitis and periodontal diseases || id:finn-b-K11_GINGIVITIS_PERIODONTAL	0.4259	finn-b-K11_GINGIVITIS_PERIODONTAL
rs6092149	A	T	0.0263	0.0228	0.2493	100000	Gingivitis and periodontal diseases || id:finn-b-K11_GINGIVITIS_PERIODONTAL	0.4217	finn-b-K11_GINGIVITIS_PERIODONTAL
rs8128362	C	T	0.0898	0.0421	0.0327401	100000	Gingivitis and periodontal diseases || id:finn-b-K11_GINGIVITIS_PERIODONTAL	0.9227	finn-b-K11_GINGIVITIS_PERIODONTAL
rs5994253	A	G	-0.003	0.0323	0.926	100000	Gingivitis and periodontal diseases || id:finn-b-K11_GINGIVITIS_PERIODONTAL	0.1418	finn-b-K11_GINGIVITIS_PERIODONTAL
rs13055049	C	T	-0.0321	0.0325	0.3245	100000	Gingivitis and periodontal diseases || id:finn-b-K11_GINGIVITIS_PERIODONTAL	0.1404	finn-b-K11_GINGIVITIS_PERIODONTAL
rs2330438	A	T	-0.0113	0.0228	0.6204	100000	Gingivitis and periodontal diseases || id:finn-b-K11_GINGIVITIS_PERIODONTAL	0.5341	finn-b-K11_GINGIVITIS_PERIODONTAL
rs139730	G	C	-0.0427	0.0261	0.1021	100000	Gingivitis and periodontal diseases || id:finn-b-K11_GINGIVITIS_PERIODONTAL	0.2531	finn-b-K11_GINGIVITIS_PERIODONTAL
rs6005414	A	G	-0.0096	0.0225	0.669599	100000	Gingivitis and periodontal diseases || id:finn-b-K11_GINGIVITIS_PERIODONTAL	0.5229	finn-b-K11_GINGIVITIS_PERIODONTAL
rs12597105	A	G	0.0228	0.0287	0.4256	100000	Gingivitis and periodontal diseases || id:finn-b-K11_GINGIVITIS_PERIODONTAL	0.8111	finn-b-K11_GINGIVITIS_PERIODONTAL
rs7400877	C	T	0.0049	0.0274	0.8583	100000	Gingivitis and periodontal diseases || id:finn-b-K11_GINGIVITIS_PERIODONTAL	0.7866	finn-b-K11_GINGIVITIS_PERIODONTAL
rs62027366	T	C	0.0287	0.0281	0.3079	100000	Gingivitis and periodontal diseases || id:finn-b-K11_GINGIVITIS_PERIODONTAL	0.2023	finn-b-K11_GINGIVITIS_PERIODONTAL
rs8063430	T	C	-0.0109	0.0516	0.8326	100000	Gingivitis and periodontal diseases || id:finn-b-K11_GINGIVITIS_PERIODONTAL	0.05041	finn-b-K11_GINGIVITIS_PERIODONTAL
rs12930556	C	T	-0.0024	0.0226	0.9141	100000	Gingivitis and periodontal diseases || id:finn-b-K11_GINGIVITIS_PERIODONTAL	0.4566	finn-b-K11_GINGIVITIS_PERIODONTAL
rs61060922	T	G	-0.0942	0.0621	0.129	100000	Gingivitis and periodontal diseases || id:finn-b-K11_GINGIVITIS_PERIODONTAL	0.03336	finn-b-K11_GINGIVITIS_PERIODONTAL
rs1729063	C	G	0.0079	0.0236	0.7377	100000	Gingivitis and periodontal diseases || id:finn-b-K11_GINGIVITIS_PERIODONTAL	0.6486	finn-b-K11_GINGIVITIS_PERIODONTAL
rs36017291	C	A	0.0042	0.023	0.8547	100000	Gingivitis and periodontal diseases || id:finn-b-K11_GINGIVITIS_PERIODONTAL	0.3824	finn-b-K11_GINGIVITIS_PERIODONTAL
rs77214081	G	A	-0.0547	0.0498	0.2716	100000	Gingivitis and periodontal diseases || id:finn-b-K11_GINGIVITIS_PERIODONTAL	0.05356	finn-b-K11_GINGIVITIS_PERIODONTAL
rs77194050	G	A	0.081	0.0566	0.1526	100000	Gingivitis and periodontal diseases || id:finn-b-K11_GINGIVITIS_PERIODONTAL	0.04127	finn-b-K11_GINGIVITIS_PERIODONTAL
rs35673018	G	A	-0.0165	0.0393	0.675199	100000	Gingivitis and periodontal diseases || id:finn-b-K11_GINGIVITIS_PERIODONTAL	0.08998	finn-b-K11_GINGIVITIS_PERIODONTAL
rs111604729	T	C	0.0161	0.0395	0.682501	100000	Gingivitis and periodontal diseases || id:finn-b-K11_GINGIVITIS_PERIODONTAL	0.08896	finn-b-K11_GINGIVITIS_PERIODONTAL
rs73615400	T	C	-0.0065	0.0382	0.8654	100000	Gingivitis and periodontal diseases || id:finn-b-K11_GINGIVITIS_PERIODONTAL	0.0965	finn-b-K11_GINGIVITIS_PERIODONTAL
rs7269302	A	T	0.0035	0.047	0.9402	100000	Gingivitis and periodontal diseases || id:finn-b-K11_GINGIVITIS_PERIODONTAL	0.06028	finn-b-K11_GINGIVITIS_PERIODONTAL
rs13040204	G	A	-0.0153	0.0271	0.5727	100000	Gingivitis and periodontal diseases || id:finn-b-K11_GINGIVITIS_PERIODONTAL	0.2324	finn-b-K11_GINGIVITIS_PERIODONTAL
rs45497800	T	C	0.0754	0.0323	0.0194299	100000	Gingivitis and periodontal diseases || id:finn-b-K11_GINGIVITIS_PERIODONTAL	0.143	finn-b-K11_GINGIVITIS_PERIODONTAL
rs149807560	C	A	0.043	0.0443	0.3323	100000	Gingivitis and periodontal diseases || id:finn-b-K11_GINGIVITIS_PERIODONTAL	0.06904	finn-b-K11_GINGIVITIS_PERIODONTAL
rs4113676	A	C	-0.1094	0.0945	0.2472	100000	Gingivitis and periodontal diseases || id:finn-b-K11_GINGIVITIS_PERIODONTAL	0.01474	finn-b-K11_GINGIVITIS_PERIODONTAL
rs79968837	A	G	-0.0015	0.051	0.9773	100000	Gingivitis and periodontal diseases || id:finn-b-K11_GINGIVITIS_PERIODONTAL	0.05048	finn-b-K11_GINGIVITIS_PERIODONTAL
rs6000536	C	T	0.0142	0.03	0.6357	100000	Gingivitis and periodontal diseases || id:finn-b-K11_GINGIVITIS_PERIODONTAL	0.1689	finn-b-K11_GINGIVITIS_PERIODONTAL
rs881532	G	A	0.0084	0.0224	0.7093	100000	Gingivitis and periodontal diseases || id:finn-b-K11_GINGIVITIS_PERIODONTAL	0.5049	finn-b-K11_GINGIVITIS_PERIODONTAL
rs136761	A	G	-0.0141	0.0234	0.5466	100000	Gingivitis and periodontal diseases || id:finn-b-K11_GINGIVITIS_PERIODONTAL	0.6373	finn-b-K11_GINGIVITIS_PERIODONTAL
rs62210023	A	G	0.0416	0.0236	0.0780495	100000	Gingivitis and periodontal diseases || id:finn-b-K11_GINGIVITIS_PERIODONTAL	0.3452	finn-b-K11_GINGIVITIS_PERIODONTAL
rs2831909	C	T	-0.0201	0.0344	0.559	100000	Gingivitis and periodontal diseases || id:finn-b-K11_GINGIVITIS_PERIODONTAL	0.878	finn-b-K11_GINGIVITIS_PERIODONTAL
rs1882878	A	G	-0.0184	0.0246	0.4558	100000	Gingivitis and periodontal diseases || id:finn-b-K11_GINGIVITIS_PERIODONTAL	0.2984	finn-b-K11_GINGIVITIS_PERIODONTAL
rs2834062	A	G	0.0196	0.0247	0.4282	100000	Gingivitis and periodontal diseases || id:finn-b-K11_GINGIVITIS_PERIODONTAL	0.3126	finn-b-K11_GINGIVITIS_PERIODONTAL
rs2835874	T	C	0.0247	0.0608	0.685199	100000	Gingivitis and periodontal diseases || id:finn-b-K11_GINGIVITIS_PERIODONTAL	0.03508	finn-b-K11_GINGIVITIS_PERIODONTAL
rs8130320	A	G	0.0043	0.0226	0.8499	100000	Gingivitis and periodontal diseases || id:finn-b-K11_GINGIVITIS_PERIODONTAL	0.5599	finn-b-K11_GINGIVITIS_PERIODONTAL
rs6517636	G	A	-0.0073	0.027	0.787601	100000	Gingivitis and periodontal diseases || id:finn-b-K11_GINGIVITIS_PERIODONTAL	0.7703	finn-b-K11_GINGIVITIS_PERIODONTAL
rs2849714	C	T	-0.0253	0.0342	0.4588	100000	Gingivitis and periodontal diseases || id:finn-b-K11_GINGIVITIS_PERIODONTAL	0.1222	finn-b-K11_GINGIVITIS_PERIODONTAL
rs12976637	T	C	-0.0022	0.0234	0.9245	100000	Gingivitis and periodontal diseases || id:finn-b-K11_GINGIVITIS_PERIODONTAL	0.3583	finn-b-K11_GINGIVITIS_PERIODONTAL
rs6048195	A	T	0.0109	0.0235	0.644401	100000	Gingivitis and periodontal diseases || id:finn-b-K11_GINGIVITIS_PERIODONTAL	0.4206	finn-b-K11_GINGIVITIS_PERIODONTAL
rs6127771	T	C	0.0363	0.0225	0.1068	100000	Gingivitis and periodontal diseases || id:finn-b-K11_GINGIVITIS_PERIODONTAL	0.5401	finn-b-K11_GINGIVITIS_PERIODONTAL
rs17067076	G	A	-0.0295	0.0352	0.4015	100000	Gingivitis and periodontal diseases || id:finn-b-K11_GINGIVITIS_PERIODONTAL	0.1154	finn-b-K11_GINGIVITIS_PERIODONTAL
rs7214893	A	G	0.007	0.0236	0.765799	100000	Gingivitis and periodontal diseases || id:finn-b-K11_GINGIVITIS_PERIODONTAL	0.3497	finn-b-K11_GINGIVITIS_PERIODONTAL
rs789069	A	C	0.0075	0.0322	0.8167	100000	Gingivitis and periodontal diseases || id:finn-b-K11_GINGIVITIS_PERIODONTAL	0.1412	finn-b-K11_GINGIVITIS_PERIODONTAL
rs28393833	T	C	-0.045	0.0276	0.1028	100000	Gingivitis and periodontal diseases || id:finn-b-K11_GINGIVITIS_PERIODONTAL	0.2081	finn-b-K11_GINGIVITIS_PERIODONTAL
rs8085381	A	G	0.0206	0.0291	0.4782	100000	Gingivitis and periodontal diseases || id:finn-b-K11_GINGIVITIS_PERIODONTAL	0.8172	finn-b-K11_GINGIVITIS_PERIODONTAL
rs112040820	A	G	-0.0086	0.0257	0.7388	100000	Gingivitis and periodontal diseases || id:finn-b-K11_GINGIVITIS_PERIODONTAL	0.2615	finn-b-K11_GINGIVITIS_PERIODONTAL
rs4797774	A	G	0.001	0.056	0.986	100000	Gingivitis and periodontal diseases || id:finn-b-K11_GINGIVITIS_PERIODONTAL	0.956	finn-b-K11_GINGIVITIS_PERIODONTAL
rs7320949	A	G	-0.0065	0.0232	0.7779	100000	Gingivitis and periodontal diseases || id:finn-b-K11_GINGIVITIS_PERIODONTAL	0.3732	finn-b-K11_GINGIVITIS_PERIODONTAL
rs12872336	T	C	-0.0164	0.0237	0.4889	100000	Gingivitis and periodontal diseases || id:finn-b-K11_GINGIVITIS_PERIODONTAL	0.3533	finn-b-K11_GINGIVITIS_PERIODONTAL
rs62006238	T	C	-0.0462	0.0468	0.3231	100000	Gingivitis and periodontal diseases || id:finn-b-K11_GINGIVITIS_PERIODONTAL	0.06139	finn-b-K11_GINGIVITIS_PERIODONTAL
rs9929145	G	A	-0.0672	0.0518	0.1945	100000	Gingivitis and periodontal diseases || id:finn-b-K11_GINGIVITIS_PERIODONTAL	0.04907	finn-b-K11_GINGIVITIS_PERIODONTAL
rs1828518	T	C	-0.0198	0.0266	0.4561	100000	Gingivitis and periodontal diseases || id:finn-b-K11_GINGIVITIS_PERIODONTAL	0.7669	finn-b-K11_GINGIVITIS_PERIODONTAL
rs4775557	C	T	0.0087	0.0446	0.846	100000	Gingivitis and periodontal diseases || id:finn-b-K11_GINGIVITIS_PERIODONTAL	0.0698	finn-b-K11_GINGIVITIS_PERIODONTAL
rs4344384	T	G	-0.0085	0.0225	0.7065	100000	Gingivitis and periodontal diseases || id:finn-b-K11_GINGIVITIS_PERIODONTAL	0.5043	finn-b-K11_GINGIVITIS_PERIODONTAL
rs7935794	C	G	0.0112	0.0491	0.8196	100000	Gingivitis and periodontal diseases || id:finn-b-K11_GINGIVITIS_PERIODONTAL	0.05591	finn-b-K11_GINGIVITIS_PERIODONTAL
rs7073292	G	A	0.0048	0.0248	0.846	100000	Gingivitis and periodontal diseases || id:finn-b-K11_GINGIVITIS_PERIODONTAL	0.2931	finn-b-K11_GINGIVITIS_PERIODONTAL
rs1149732	T	C	0.0188	0.023	0.4125	100000	Gingivitis and periodontal diseases || id:finn-b-K11_GINGIVITIS_PERIODONTAL	0.3951	finn-b-K11_GINGIVITIS_PERIODONTAL
rs10736970	C	T	0.0278	0.027	0.3033	100000	Gingivitis and periodontal diseases || id:finn-b-K11_GINGIVITIS_PERIODONTAL	0.778	finn-b-K11_GINGIVITIS_PERIODONTAL
rs7088001	G	A	-0.0061	0.0324	0.8514	100000	Gingivitis and periodontal diseases || id:finn-b-K11_GINGIVITIS_PERIODONTAL	0.1398	finn-b-K11_GINGIVITIS_PERIODONTAL
rs11591293	G	T	-0.0054	0.0227	0.8134	100000	Gingivitis and periodontal diseases || id:finn-b-K11_GINGIVITIS_PERIODONTAL	0.4234	finn-b-K11_GINGIVITIS_PERIODONTAL
rs7099427	T	C	-0.0365	0.0243	0.134	100000	Gingivitis and periodontal diseases || id:finn-b-K11_GINGIVITIS_PERIODONTAL	0.6823	finn-b-K11_GINGIVITIS_PERIODONTAL
rs35890118	A	G	0.018	0.0258	0.4867	100000	Gingivitis and periodontal diseases || id:finn-b-K11_GINGIVITIS_PERIODONTAL	0.2536	finn-b-K11_GINGIVITIS_PERIODONTAL
rs10898147	T	C	0.0086	0.0243	0.723901	100000	Gingivitis and periodontal diseases || id:finn-b-K11_GINGIVITIS_PERIODONTAL	0.3103	finn-b-K11_GINGIVITIS_PERIODONTAL
rs663262	C	T	-0.057	0.0632	0.3668	100000	Gingivitis and periodontal diseases || id:finn-b-K11_GINGIVITIS_PERIODONTAL	0.9669	finn-b-K11_GINGIVITIS_PERIODONTAL
rs12226153	A	G	-0.0133	0.0949	0.8886	100000	Gingivitis and periodontal diseases || id:finn-b-K11_GINGIVITIS_PERIODONTAL	0.01426	finn-b-K11_GINGIVITIS_PERIODONTAL
rs12577679	C	T	-0.0166	0.0282	0.5572	100000	Gingivitis and periodontal diseases || id:finn-b-K11_GINGIVITIS_PERIODONTAL	0.1993	finn-b-K11_GINGIVITIS_PERIODONTAL
rs1784446	A	G	-0.0289	0.0224	0.1965	100000	Gingivitis and periodontal diseases || id:finn-b-K11_GINGIVITIS_PERIODONTAL	0.5119	finn-b-K11_GINGIVITIS_PERIODONTAL
rs11243416	T	C	0.034	0.0444	0.4442	100000	Gingivitis and periodontal diseases || id:finn-b-K11_GINGIVITIS_PERIODONTAL	0.06972	finn-b-K11_GINGIVITIS_PERIODONTAL
rs4278423	T	C	-0.0022	0.0468	0.9626	100000	Gingivitis and periodontal diseases || id:finn-b-K11_GINGIVITIS_PERIODONTAL	0.06205	finn-b-K11_GINGIVITIS_PERIODONTAL
rs56238206	A	G	-0.0649	0.0338	0.0547394	100000	Gingivitis and periodontal diseases || id:finn-b-K11_GINGIVITIS_PERIODONTAL	0.1257	finn-b-K11_GINGIVITIS_PERIODONTAL
rs7123615	C	G	0.0196	0.0283	0.4884	100000	Gingivitis and periodontal diseases || id:finn-b-K11_GINGIVITIS_PERIODONTAL	0.1955	finn-b-K11_GINGIVITIS_PERIODONTAL
rs11001941	G	A	0.0119	0.0399	0.7655	100000	Gingivitis and periodontal diseases || id:finn-b-K11_GINGIVITIS_PERIODONTAL	0.08712	finn-b-K11_GINGIVITIS_PERIODONTAL
rs72774015	A	G	0.014	0.0392	0.721	100000	Gingivitis and periodontal diseases || id:finn-b-K11_GINGIVITIS_PERIODONTAL	0.09055	finn-b-K11_GINGIVITIS_PERIODONTAL
rs7076829	T	A	0.0006	0.0235	0.9788	100000	Gingivitis and periodontal diseases || id:finn-b-K11_GINGIVITIS_PERIODONTAL	0.3748	finn-b-K11_GINGIVITIS_PERIODONTAL
rs4146653	G	A	0.0209	0.0323	0.517299	100000	Gingivitis and periodontal diseases || id:finn-b-K11_GINGIVITIS_PERIODONTAL	0.1418	finn-b-K11_GINGIVITIS_PERIODONTAL
rs41294029	T	C	0.0312	0.0505	0.536701	100000	Gingivitis and periodontal diseases || id:finn-b-K11_GINGIVITIS_PERIODONTAL	0.05319	finn-b-K11_GINGIVITIS_PERIODONTAL
rs77655283	G	A	0.0638	0.044	0.1475	100000	Gingivitis and periodontal diseases || id:finn-b-K11_GINGIVITIS_PERIODONTAL	0.06969	finn-b-K11_GINGIVITIS_PERIODONTAL
rs7569771	A	G	0.0075	0.026	0.7724	100000	Gingivitis and periodontal diseases || id:finn-b-K11_GINGIVITIS_PERIODONTAL	0.2484	finn-b-K11_GINGIVITIS_PERIODONTAL
rs13394391	C	T	0.0169	0.0311	0.5869	100000	Gingivitis and periodontal diseases || id:finn-b-K11_GINGIVITIS_PERIODONTAL	0.1539	finn-b-K11_GINGIVITIS_PERIODONTAL
rs12693845	C	T	0.0212	0.0233	0.3612	100000	Gingivitis and periodontal diseases || id:finn-b-K11_GINGIVITIS_PERIODONTAL	0.4106	finn-b-K11_GINGIVITIS_PERIODONTAL
rs1447497	T	C	0.0603	0.0263	0.0218102	100000	Gingivitis and periodontal diseases || id:finn-b-K11_GINGIVITIS_PERIODONTAL	0.7578	finn-b-K11_GINGIVITIS_PERIODONTAL
rs11892661	G	T	-0.0237	0.0268	0.3769	100000	Gingivitis and periodontal diseases || id:finn-b-K11_GINGIVITIS_PERIODONTAL	0.2282	finn-b-K11_GINGIVITIS_PERIODONTAL
rs2396460	C	T	0.0381	0.0226	0.09181	100000	Gingivitis and periodontal diseases || id:finn-b-K11_GINGIVITIS_PERIODONTAL	0.5148	finn-b-K11_GINGIVITIS_PERIODONTAL
rs4462945	T	C	0.0193	0.0341	0.5723	100000	Gingivitis and periodontal diseases || id:finn-b-K11_GINGIVITIS_PERIODONTAL	0.1243	finn-b-K11_GINGIVITIS_PERIODONTAL
rs12634544	T	C	0.0181	0.0246	0.4602	100000	Gingivitis and periodontal diseases || id:finn-b-K11_GINGIVITIS_PERIODONTAL	0.2954	finn-b-K11_GINGIVITIS_PERIODONTAL
rs9864379	T	C	-0.0072	0.0317	0.8198	100000	Gingivitis and periodontal diseases || id:finn-b-K11_GINGIVITIS_PERIODONTAL	0.1495	finn-b-K11_GINGIVITIS_PERIODONTAL
rs6776814	T	C	-0.0738	0.0784	0.3469	100000	Gingivitis and periodontal diseases || id:finn-b-K11_GINGIVITIS_PERIODONTAL	0.02044	finn-b-K11_GINGIVITIS_PERIODONTAL
rs11656361	A	C	0.0132	0.0292	0.6524	100000	Gingivitis and periodontal diseases || id:finn-b-K11_GINGIVITIS_PERIODONTAL	0.1823	finn-b-K11_GINGIVITIS_PERIODONTAL
rs854661	T	C	-0.0028	0.0228	0.9014	100000	Gingivitis and periodontal diseases || id:finn-b-K11_GINGIVITIS_PERIODONTAL	0.4203	finn-b-K11_GINGIVITIS_PERIODONTAL
rs11652559	C	T	-0.0138	0.0262	0.597301	100000	Gingivitis and periodontal diseases || id:finn-b-K11_GINGIVITIS_PERIODONTAL	0.7573	finn-b-K11_GINGIVITIS_PERIODONTAL
rs1467258	G	A	0.0419	0.0289	0.1474	100000	Gingivitis and periodontal diseases || id:finn-b-K11_GINGIVITIS_PERIODONTAL	0.1879	finn-b-K11_GINGIVITIS_PERIODONTAL
rs55888180	C	G	0.1437	0.0499	0.00398602	100000	Gingivitis and periodontal diseases || id:finn-b-K11_GINGIVITIS_PERIODONTAL	0.0541	finn-b-K11_GINGIVITIS_PERIODONTAL
rs2385421	A	G	-0.0031	0.035	0.9294	100000	Gingivitis and periodontal diseases || id:finn-b-K11_GINGIVITIS_PERIODONTAL	0.1192	finn-b-K11_GINGIVITIS_PERIODONTAL
rs16960159	C	G	0.0344	0.0383	0.3697	100000	Gingivitis and periodontal diseases || id:finn-b-K11_GINGIVITIS_PERIODONTAL	0.09549	finn-b-K11_GINGIVITIS_PERIODONTAL
rs1484873	G	A	-0.0468	0.0316	0.1381	100000	Gingivitis and periodontal diseases || id:finn-b-K11_GINGIVITIS_PERIODONTAL	0.8484	finn-b-K11_GINGIVITIS_PERIODONTAL
rs775133	G	C	0.017	0.0228	0.4564	100000	Gingivitis and periodontal diseases || id:finn-b-K11_GINGIVITIS_PERIODONTAL	0.4289	finn-b-K11_GINGIVITIS_PERIODONTAL
rs6044857	G	A	0.0194	0.023	0.3982	100000	Gingivitis and periodontal diseases || id:finn-b-K11_GINGIVITIS_PERIODONTAL	0.3943	finn-b-K11_GINGIVITIS_PERIODONTAL
rs67737557	C	G	-0.0053	0.0282	0.851	100000	Gingivitis and periodontal diseases || id:finn-b-K11_GINGIVITIS_PERIODONTAL	0.1978	finn-b-K11_GINGIVITIS_PERIODONTAL
rs2930903	C	G	-0.028	0.0234	0.2314	100000	Gingivitis and periodontal diseases || id:finn-b-K11_GINGIVITIS_PERIODONTAL	0.3626	finn-b-K11_GINGIVITIS_PERIODONTAL
rs75211493	G	A	0.0075	0.0433	0.8627	100000	Gingivitis and periodontal diseases || id:finn-b-K11_GINGIVITIS_PERIODONTAL	0.07229	finn-b-K11_GINGIVITIS_PERIODONTAL
rs67479537	T	C	0.0742	0.0528	0.1606	100000	Gingivitis and periodontal diseases || id:finn-b-K11_GINGIVITIS_PERIODONTAL	0.04775	finn-b-K11_GINGIVITIS_PERIODONTAL
rs139790375	T	C	-0.0068	0.0291	0.8164	100000	Gingivitis and periodontal diseases || id:finn-b-K11_GINGIVITIS_PERIODONTAL	0.1839	finn-b-K11_GINGIVITIS_PERIODONTAL
rs7245563	T	C	-0.0274	0.0364	0.4514	100000	Gingivitis and periodontal diseases || id:finn-b-K11_GINGIVITIS_PERIODONTAL	0.1055	finn-b-K11_GINGIVITIS_PERIODONTAL
rs73539554	T	C	0.021	0.056	0.707801	100000	Gingivitis and periodontal diseases || id:finn-b-K11_GINGIVITIS_PERIODONTAL	0.04197	finn-b-K11_GINGIVITIS_PERIODONTAL
rs4805798	A	G	-0.0034	0.0236	0.8841	100000	Gingivitis and periodontal diseases || id:finn-b-K11_GINGIVITIS_PERIODONTAL	0.3476	finn-b-K11_GINGIVITIS_PERIODONTAL
rs4805013	T	A	-0.003	0.0236	0.9001	100000	Gingivitis and periodontal diseases || id:finn-b-K11_GINGIVITIS_PERIODONTAL	0.3488	finn-b-K11_GINGIVITIS_PERIODONTAL
rs34375501	C	T	-0.0082	0.0264	0.757201	100000	Gingivitis and periodontal diseases || id:finn-b-K11_GINGIVITIS_PERIODONTAL	0.2361	finn-b-K11_GINGIVITIS_PERIODONTAL
rs6603134	G	A	-0.0265	0.0225	0.238	100000	Gingivitis and periodontal diseases || id:finn-b-K11_GINGIVITIS_PERIODONTAL	0.489	finn-b-K11_GINGIVITIS_PERIODONTAL
rs1976629	T	C	0.0569	0.0323	0.0782096	100000	Gingivitis and periodontal diseases || id:finn-b-K11_GINGIVITIS_PERIODONTAL	0.8581	finn-b-K11_GINGIVITIS_PERIODONTAL
rs2074881	T	C	-0.0024	0.0333	0.9434	100000	Gingivitis and periodontal diseases || id:finn-b-K11_GINGIVITIS_PERIODONTAL	0.132	finn-b-K11_GINGIVITIS_PERIODONTAL
rs62113381	T	C	-0.0249	0.0333	0.4553	100000	Gingivitis and periodontal diseases || id:finn-b-K11_GINGIVITIS_PERIODONTAL	0.1309	finn-b-K11_GINGIVITIS_PERIODONTAL
rs12980122	C	G	0.0676	0.0432	0.1177	100000	Gingivitis and periodontal diseases || id:finn-b-K11_GINGIVITIS_PERIODONTAL	0.0753	finn-b-K11_GINGIVITIS_PERIODONTAL
rs918449	G	A	-0.0306	0.0434	0.4807	100000	Gingivitis and periodontal diseases || id:finn-b-K11_GINGIVITIS_PERIODONTAL	0.9284	finn-b-K11_GINGIVITIS_PERIODONTAL
rs7255582	T	C	-0.0189	0.0231	0.4131	100000	Gingivitis and periodontal diseases || id:finn-b-K11_GINGIVITIS_PERIODONTAL	0.3892	finn-b-K11_GINGIVITIS_PERIODONTAL
rs59663348	G	A	-0.0072	0.0261	0.7838	100000	Gingivitis and periodontal diseases || id:finn-b-K11_GINGIVITIS_PERIODONTAL	0.2462	finn-b-K11_GINGIVITIS_PERIODONTAL
rs8089654	G	T	0.0004	0.0328	0.9912	100000	Gingivitis and periodontal diseases || id:finn-b-K11_GINGIVITIS_PERIODONTAL	0.864	finn-b-K11_GINGIVITIS_PERIODONTAL
rs237461	C	T	-0.0343	0.0237	0.1486	100000	Gingivitis and periodontal diseases || id:finn-b-K11_GINGIVITIS_PERIODONTAL	0.3337	finn-b-K11_GINGIVITIS_PERIODONTAL
rs761240	G	T	0.0063	0.0518	0.9034	100000	Gingivitis and periodontal diseases || id:finn-b-K11_GINGIVITIS_PERIODONTAL	0.949	finn-b-K11_GINGIVITIS_PERIODONTAL
rs6021384	C	T	-0.0043	0.0241	0.8573	100000	Gingivitis and periodontal diseases || id:finn-b-K11_GINGIVITIS_PERIODONTAL	0.319	finn-b-K11_GINGIVITIS_PERIODONTAL
rs73918563	C	T	0.0901	0.0761	0.2367	100000	Gingivitis and periodontal diseases || id:finn-b-K11_GINGIVITIS_PERIODONTAL	0.02188	finn-b-K11_GINGIVITIS_PERIODONTAL
rs73147950	A	C	-0.0177	0.0253	0.485	100000	Gingivitis and periodontal diseases || id:finn-b-K11_GINGIVITIS_PERIODONTAL	0.2668	finn-b-K11_GINGIVITIS_PERIODONTAL
rs45498998	G	A	-0.0687	0.031	0.0265797	100000	Gingivitis and periodontal diseases || id:finn-b-K11_GINGIVITIS_PERIODONTAL	0.155	finn-b-K11_GINGIVITIS_PERIODONTAL
rs7314394	C	T	-0.0382	0.0597	0.5224	100000	Gingivitis and periodontal diseases || id:finn-b-K11_GINGIVITIS_PERIODONTAL	0.9627	finn-b-K11_GINGIVITIS_PERIODONTAL
rs11181912	G	A	0.0228	0.024	0.3424	100000	Gingivitis and periodontal diseases || id:finn-b-K11_GINGIVITIS_PERIODONTAL	0.3233	finn-b-K11_GINGIVITIS_PERIODONTAL
rs75882962	T	C	0.0033	0.0338	0.923	100000	Gingivitis and periodontal diseases || id:finn-b-K11_GINGIVITIS_PERIODONTAL	0.1271	finn-b-K11_GINGIVITIS_PERIODONTAL
rs10785016	T	G	0.002	0.0228	0.9317	100000	Gingivitis and periodontal diseases || id:finn-b-K11_GINGIVITIS_PERIODONTAL	0.4066	finn-b-K11_GINGIVITIS_PERIODONTAL
rs34576931	G	C	-0.0354	0.0443	0.4236	100000	Gingivitis and periodontal diseases || id:finn-b-K11_GINGIVITIS_PERIODONTAL	0.06876	finn-b-K11_GINGIVITIS_PERIODONTAL
rs8005030	C	T	-0.0095	0.0239	0.6916	100000	Gingivitis and periodontal diseases || id:finn-b-K11_GINGIVITIS_PERIODONTAL	0.3316	finn-b-K11_GINGIVITIS_PERIODONTAL
[truncated: 1,511 more rows]
