# Supplementary material for: Genetic evidence strengthens the connection between gut microbiota and gingivitis: a two-sample Mendelian randomization study
Source: Front Cell Infect Microbiol. 2024 May 15;14:1380209. doi: 10.3389/fcimb.2024.1380209 (PMC11133616; doi:10.3389/fcimb.2024.1380209)
Supplement: Supplementary file 3 [file Table_3.xlsx]

## Sheet: Sheet1
id.exposure	id.outcome	outcome	exposure	method	nsnp	b	se	pval	lo_ci	up_ci	or	or_lci95	or_uci95
ebi-a-GCST90027841	finn-b-K11_GINGIVITIS_PERIODONTAL	Gingivitis and periodontal diseases || id:finn-b-K11_GINGIVITIS_PERIODONTAL	k_Bacteria.p_Firmicutes.c_Clostridia.o_Clostridiales.f_Lachnospiraceae.g_Blautia.s_Ruminococcus_torques	Weighted median	7	-0.346889	0.112197	0.00198964	-0.566795	-0.126982	0.706884	0.567341	0.88075
ebi-a-GCST90027841	finn-b-K11_GINGIVITIS_PERIODONTAL	Gingivitis and periodontal diseases || id:finn-b-K11_GINGIVITIS_PERIODONTAL	k_Bacteria.p_Firmicutes.c_Clostridia.o_Clostridiales.f_Lachnospiraceae.g_Blautia.s_Ruminococcus_torques	Inverse variance weighted	7	-0.234926	0.0821234	0.00422782	-0.395888	-0.0739639	0.79063	0.673082	0.928705
ebi-a-GCST90016934	finn-b-K11_GINGIVITIS_PERIODONTAL	Gingivitis and periodontal diseases || id:finn-b-K11_GINGIVITIS_PERIODONTAL	family Defluviitaleaceae id.1924	Inverse variance weighted	11	0.265247	0.0953679	0.00541417	0.0783257	0.452168	1.30375	1.08147	1.57172
ebi-a-GCST90027756	finn-b-K11_GINGIVITIS_PERIODONTAL	Gingivitis and periodontal diseases || id:finn-b-K11_GINGIVITIS_PERIODONTAL	k_Bacteria.p_Actinobacteria.c_Actinobacteria.o_Bifidobacteriales.f_Bifidobacteriaceae.g_Bifidobacterium.s_Bifidobacterium_catenulatum	Weighted median	6	0.150413	0.0556735	0.00689864	0.0412929	0.259533	1.16231	1.04216	1.29632
ebi-a-GCST90027756	finn-b-K11_GINGIVITIS_PERIODONTAL	Gingivitis and periodontal diseases || id:finn-b-K11_GINGIVITIS_PERIODONTAL	k_Bacteria.p_Actinobacteria.c_Actinobacteria.o_Bifidobacteriales.f_Bifidobacteriaceae.g_Bifidobacterium.s_Bifidobacterium_catenulatum	Inverse variance weighted	6	0.113761	0.042814	0.00788183	0.0298452	0.197676	1.12048	1.0303	1.21857
ebi-a-GCST90017034	finn-b-K11_GINGIVITIS_PERIODONTAL	Gingivitis and periodontal diseases || id:finn-b-K11_GINGIVITIS_PERIODONTAL	genus Odoribacter id.952	Weighted median	7	-0.537583	0.211117	0.0108848	-0.951373	-0.123794	0.584158	0.386211	0.883562
ebi-a-GCST90017065	finn-b-K11_GINGIVITIS_PERIODONTAL	Gingivitis and periodontal diseases || id:finn-b-K11_GINGIVITIS_PERIODONTAL	genus Ruminococcus gnavus group id.14376	Weighted median	12	-0.235612	0.0953535	0.013476	-0.422505	-0.0487195	0.790087	0.655403	0.952448
ebi-a-GCST90016945	finn-b-K11_GINGIVITIS_PERIODONTAL	Gingivitis and periodontal diseases || id:finn-b-K11_GINGIVITIS_PERIODONTAL	family Peptococcaceae id.2024	Inverse variance weighted	9	-0.296629	0.124977	0.0176224	-0.541584	-0.0516729	0.74332	0.581826	0.949639
ebi-a-GCST90027850	finn-b-K11_GINGIVITIS_PERIODONTAL	Gingivitis and periodontal diseases || id:finn-b-K11_GINGIVITIS_PERIODONTAL	k_Bacteria.p_Firmicutes.c_Clostridia.o_Clostridiales.f_Lachnospiraceae.g_Lachnospiraceae_noname.s_Lachnospiraceae_bacterium_3_1_46FAA	Inverse variance weighted	4	-0.20326	0.0885634	0.0217285	-0.376844	-0.0296759	0.816066	0.686023	0.97076
ebi-a-GCST90027812	finn-b-K11_GINGIVITIS_PERIODONTAL	Gingivitis and periodontal diseases || id:finn-b-K11_GINGIVITIS_PERIODONTAL	k_Bacteria.p_Proteobacteria.c_Betaproteobacteria.o_Burkholderiales.f_Sutterellaceae.g_Sutterella.s_Sutterella_wadsworthensis	Weighted median	5	0.326423	0.142297	0.0217928	0.0475215	0.605324	1.386	1.04867	1.83185
ebi-a-GCST90017067	finn-b-K11_GINGIVITIS_PERIODONTAL	Gingivitis and periodontal diseases || id:finn-b-K11_GINGIVITIS_PERIODONTAL	genus Sellimonas id.14369	Inverse variance weighted	9	0.138318	0.0613804	0.0242304	0.0180125	0.258624	1.14834	1.01818	1.29515
ebi-a-GCST90016947	finn-b-K11_GINGIVITIS_PERIODONTAL	Gingivitis and periodontal diseases || id:finn-b-K11_GINGIVITIS_PERIODONTAL	family Porphyromonadaceae id.943	Inverse variance weighted	9	-0.400786	0.179017	0.0251677	-0.751659	-0.0499133	0.669793	0.471584	0.951312
ebi-a-GCST90017113	finn-b-K11_GINGIVITIS_PERIODONTAL	Gingivitis and periodontal diseases || id:finn-b-K11_GINGIVITIS_PERIODONTAL	phylum Euryarchaeota id.55	Inverse variance weighted	12	0.145225	0.0649769	0.0254155	0.0178705	0.27258	1.1563	1.01803	1.31335
ebi-a-GCST90016995	finn-b-K11_GINGIVITIS_PERIODONTAL	Gingivitis and periodontal diseases || id:finn-b-K11_GINGIVITIS_PERIODONTAL	genus Escherichia Shigella id.3504	Inverse variance weighted	10	-0.274013	0.123776	0.0268437	-0.516614	-0.0314123	0.760322	0.596537	0.969076
ebi-a-GCST90016986	finn-b-K11_GINGIVITIS_PERIODONTAL	Gingivitis and periodontal diseases || id:finn-b-K11_GINGIVITIS_PERIODONTAL	genus Defluviitaleaceae UCG011 id.11287	Inverse variance weighted	9	0.235756	0.106712	0.0271554	0.0266007	0.444911	1.26586	1.02696	1.56035
ebi-a-GCST90027729	finn-b-K11_GINGIVITIS_PERIODONTAL	Gingivitis and periodontal diseases || id:finn-b-K11_GINGIVITIS_PERIODONTAL	k_Bacteria.p_Proteobacteria.c_Betaproteobacteria.o_Burkholderiales.f_Sutterellaceae.g_Sutterella	Weighted median	5	0.326242	0.151209	0.030962	0.0298729	0.622612	1.38575	1.03032	1.86379
ebi-a-GCST90016911	finn-b-K11_GINGIVITIS_PERIODONTAL	Gingivitis and periodontal diseases || id:finn-b-K11_GINGIVITIS_PERIODONTAL	class Bacteroidia id.912	Inverse variance weighted	14	0.239937	0.112918	0.0335966	0.018618	0.461256	1.27117	1.01879	1.58606
ebi-a-GCST90017092	finn-b-K11_GINGIVITIS_PERIODONTAL	Gingivitis and periodontal diseases || id:finn-b-K11_GINGIVITIS_PERIODONTAL	order Bacteroidales id.913	Inverse variance weighted	14	0.239937	0.112918	0.0335966	0.018618	0.461256	1.27117	1.01879	1.58606
ebi-a-GCST90027674	finn-b-K11_GINGIVITIS_PERIODONTAL	Gingivitis and periodontal diseases || id:finn-b-K11_GINGIVITIS_PERIODONTAL	k_Bacteria.p_Firmicutes.c_Clostridia.o_Clostridiales.f_Lachnospiraceae	MR Egger	12	0.887976	0.362881	0.034433	0.17673	1.59922	2.43021	1.19331	4.94918
ebi-a-GCST90017068	finn-b-K11_GINGIVITIS_PERIODONTAL	Gingivitis and periodontal diseases || id:finn-b-K11_GINGIVITIS_PERIODONTAL	genus Senegalimassilia id.11160	Inverse variance weighted	5	0.287378	0.136837	0.0357155	0.019178	0.555578	1.33293	1.01936	1.74295
ebi-a-GCST90017087	finn-b-K11_GINGIVITIS_PERIODONTAL	Gingivitis and periodontal diseases || id:finn-b-K11_GINGIVITIS_PERIODONTAL	unknown genus id.959	MR Egger	11	0.887411	0.362713	0.0369629	0.176493	1.59833	2.42883	1.19303	4.94476
ebi-a-GCST90027833	finn-b-K11_GINGIVITIS_PERIODONTAL	Gingivitis and periodontal diseases || id:finn-b-K11_GINGIVITIS_PERIODONTAL	k_Bacteria.p_Bacteroidetes.c_Bacteroidia.o_Bacteroidales.f_Bacteroidaceae.g_Bacteroides.s_Bacteroides_plebeius	MR Egger	7	-0.645072	0.22874	0.0371037	-1.0934	-0.196742	0.524625	0.335074	0.821402
ebi-a-GCST90017069	finn-b-K11_GINGIVITIS_PERIODONTAL	Gingivitis and periodontal diseases || id:finn-b-K11_GINGIVITIS_PERIODONTAL	genus Slackia id.825	Weighted median	6	-0.29226	0.141128	0.0383691	-0.56887	-0.0156496	0.746575	0.566165	0.984472
ebi-a-GCST90017111	finn-b-K11_GINGIVITIS_PERIODONTAL	Gingivitis and periodontal diseases || id:finn-b-K11_GINGIVITIS_PERIODONTAL	phylum Bacteroidetes id.905	Inverse variance weighted	11	0.273938	0.13284	0.0391921	0.0135715	0.534304	1.31513	1.01366	1.70626
ebi-a-GCST90027778	finn-b-K11_GINGIVITIS_PERIODONTAL	Gingivitis and periodontal diseases || id:finn-b-K11_GINGIVITIS_PERIODONTAL	k_Bacteria.p_Bacteroidetes.c_Bacteroidia.o_Bacteroidales.f_Rikenellaceae.g_Alistipes.s_Alistipes_putredinis	Inverse variance weighted	7	-0.228753	0.111871	0.0408754	-0.448021	-0.00948572	0.795525	0.638892	0.990559
ebi-a-GCST90016970	finn-b-K11_GINGIVITIS_PERIODONTAL	Gingivitis and periodontal diseases || id:finn-b-K11_GINGIVITIS_PERIODONTAL	genus Bifidobacterium id.436	Weighted median	13	-0.267745	0.130946	0.0408844	-0.524399	-0.0110911	0.765103	0.591911	0.98897
ebi-a-GCST90016967	finn-b-K11_GINGIVITIS_PERIODONTAL	Gingivitis and periodontal diseases || id:finn-b-K11_GINGIVITIS_PERIODONTAL	genus Anaerotruncus id.2054	Weighted median	13	-0.343562	0.168988	0.0420467	-0.674779	-0.0123459	0.709239	0.509269	0.98773
ebi-a-GCST90027656	finn-b-K11_GINGIVITIS_PERIODONTAL	Gingivitis and periodontal diseases || id:finn-b-K11_GINGIVITIS_PERIODONTAL	k_Bacteria.p_Firmicutes.c_Negativicutes	Weighted median	7	-0.307482	0.151565	0.042487	-0.604549	-0.0104153	0.735296	0.546321	0.989639
ebi-a-GCST90016970	finn-b-K11_GINGIVITIS_PERIODONTAL	Gingivitis and periodontal diseases || id:finn-b-K11_GINGIVITIS_PERIODONTAL	genus Bifidobacterium id.436	MR Egger	13	-0.544588	0.237793	0.0427641	-1.01066	-0.0785145	0.580081	0.363978	0.924489
ebi-a-GCST90016934	finn-b-K11_GINGIVITIS_PERIODONTAL	Gingivitis and periodontal diseases || id:finn-b-K11_GINGIVITIS_PERIODONTAL	family Defluviitaleaceae id.1924	Weighted median	11	0.255838	0.12646	0.0430657	0.0079761	0.503699	1.29154	1.00801	1.65483
ebi-a-GCST90017026	finn-b-K11_GINGIVITIS_PERIODONTAL	Gingivitis and periodontal diseases || id:finn-b-K11_GINGIVITIS_PERIODONTAL	genus Lachnospiraceae UCG004 id.11324	Inverse variance weighted	12	-0.242138	0.121095	0.0455468	-0.479485	-0.00479165	0.784948	0.619102	0.99522
ebi-a-GCST90027754	finn-b-K11_GINGIVITIS_PERIODONTAL	Gingivitis and periodontal diseases || id:finn-b-K11_GINGIVITIS_PERIODONTAL	k_Bacteria.p_Actinobacteria.c_Actinobacteria.o_Bifidobacteriales.f_Bifidobacteriaceae.g_Bifidobacterium.s_Bifidobacterium_adolescentis	MR Egger	10	-0.640829	0.273419	0.0471377	-1.17673	-0.104929	0.526855	0.308285	0.900388
ebi-a-GCST90017053	finn-b-K11_GINGIVITIS_PERIODONTAL	Gingivitis and periodontal diseases || id:finn-b-K11_GINGIVITIS_PERIODONTAL	genus Ruminococcaceae UCG002 id.11360	Inverse variance weighted	22	-0.168969	0.0852827	0.04756	-0.336123	-0.00181474	0.844535	0.714535	0.998187
ebi-a-GCST90016908	finn-b-K11_GINGIVITIS_PERIODONTAL	Gingivitis and periodontal diseases || id:finn-b-K11_GINGIVITIS_PERIODONTAL	class Actinobacteria id.419	Inverse variance weighted	15	-0.195295	0.0988774	0.0482542	-0.389095	-0.00149528	0.822592	0.67767	0.998506
ebi-a-GCST90027742	finn-b-K11_GINGIVITIS_PERIODONTAL	Gingivitis and periodontal diseases || id:finn-b-K11_GINGIVITIS_PERIODONTAL	k_Bacteria.p_Firmicutes.c_Negativicutes.o_Selenomonadales	Weighted median	7	-0.307465	0.156833	0.0499426	-0.614858	-7.14e-05	0.735309	0.540718	0.999929
ebi-a-GCST90017068	finn-b-K11_GINGIVITIS_PERIODONTAL	Gingivitis and periodontal diseases || id:finn-b-K11_GINGIVITIS_PERIODONTAL	genus Senegalimassilia id.11160	Weighted median	5	0.326354	0.168565	0.0528586	-0.00403299	0.65674	1.38591	0.995975	1.9285
ebi-a-GCST90016989	finn-b-K11_GINGIVITIS_PERIODONTAL	Gingivitis and periodontal diseases || id:finn-b-K11_GINGIVITIS_PERIODONTAL	genus Dorea id.1997	Inverse variance weighted	10	0.278185	0.143728	0.0529287	-0.00352103	0.559891	1.32073	0.996485	1.75048
ebi-a-GCST90027822	finn-b-K11_GINGIVITIS_PERIODONTAL	Gingivitis and periodontal diseases || id:finn-b-K11_GINGIVITIS_PERIODONTAL	k_Bacteria.p_Bacteroidetes.c_Bacteroidia.o_Bacteroidales.f_Bacteroidaceae.g_Bacteroides.s_Bacteroides_clarus	MR Egger	8	0.508029	0.212073	0.0536197	0.0923663	0.923692	1.66201	1.09677	2.51857
ebi-a-GCST90016986	finn-b-K11_GINGIVITIS_PERIODONTAL	Gingivitis and periodontal diseases || id:finn-b-K11_GINGIVITIS_PERIODONTAL	genus Defluviitaleaceae UCG011 id.11287	Weighted median	9	0.25767	0.1338	0.0541308	-0.00457751	0.519918	1.29391	0.995433	1.68189
ebi-a-GCST90027794	finn-b-K11_GINGIVITIS_PERIODONTAL	Gingivitis and periodontal diseases || id:finn-b-K11_GINGIVITIS_PERIODONTAL	k_Bacteria.p_Firmicutes.c_Clostridia.o_Clostridiales.f_Eubacteriaceae.g_Eubacterium.s_Eubacterium_siraeum	MR Egger	14	-0.614389	0.288699	0.0547366	-1.18024	-0.0485397	0.540971	0.307206	0.95262
ebi-a-GCST90016911	finn-b-K11_GINGIVITIS_PERIODONTAL	Gingivitis and periodontal diseases || id:finn-b-K11_GINGIVITIS_PERIODONTAL	class Bacteroidia id.912	MR Egger	14	0.490336	0.230448	0.0547742	0.0386571	0.942015	1.63286	1.03941	2.56514
ebi-a-GCST90017092	finn-b-K11_GINGIVITIS_PERIODONTAL	Gingivitis and periodontal diseases || id:finn-b-K11_GINGIVITIS_PERIODONTAL	order Bacteroidales id.913	MR Egger	14	0.490336	0.230448	0.0547742	0.0386571	0.942015	1.63286	1.03941	2.56514
ebi-a-GCST90027813	finn-b-K11_GINGIVITIS_PERIODONTAL	Gingivitis and periodontal diseases || id:finn-b-K11_GINGIVITIS_PERIODONTAL	k_Bacteria.p_Proteobacteria.c_Deltaproteobacteria.o_Desulfovibrionales.f_Desulfovibrionaceae.g_Bilophila.s_Bilophila_unclassified	Inverse variance weighted	11	-0.161352	0.0847026	0.0567895	-0.327369	0.00466481	0.850992	0.720817	1.00468
ebi-a-GCST90027830	finn-b-K11_GINGIVITIS_PERIODONTAL	Gingivitis and periodontal diseases || id:finn-b-K11_GINGIVITIS_PERIODONTAL	k_Bacteria.p_Bacteroidetes.c_Bacteroidia.o_Bacteroidales.f_Bacteroidaceae.g_Bacteroides.s_Bacteroides_massiliensis	Inverse variance weighted	6	0.177913	0.0934617	0.0569633	-0.00527199	0.361098	1.19472	0.994742	1.4349
ebi-a-GCST90027796	finn-b-K11_GINGIVITIS_PERIODONTAL	Gingivitis and periodontal diseases || id:finn-b-K11_GINGIVITIS_PERIODONTAL	k_Bacteria.p_Firmicutes.c_Clostridia.o_Clostridiales.f_Oscillospiraceae.g_Oscillibacter.s_Oscillibacter_unclassified	Weighted median	8	0.260665	0.137673	0.0583098	-0.00917439	0.530505	1.29779	0.990868	1.69979
ebi-a-GCST90027713	finn-b-K11_GINGIVITIS_PERIODONTAL	Gingivitis and periodontal diseases || id:finn-b-K11_GINGIVITIS_PERIODONTAL	k_Bacteria.p_Firmicutes.c_Clostridia.o_Clostridiales.f_Lachnospiraceae.g_Roseburia	Inverse variance weighted	14	-0.136226	0.0726088	0.0606322	-0.27854	0.00608692	0.872645	0.756888	1.00611
ebi-a-GCST90017065	finn-b-K11_GINGIVITIS_PERIODONTAL	Gingivitis and periodontal diseases || id:finn-b-K11_GINGIVITIS_PERIODONTAL	genus Ruminococcus gnavus group id.14376	Inverse variance weighted	12	-0.144242	0.0772835	0.0619844	-0.295718	0.00723319	0.865678	0.743997	1.00726
ebi-a-GCST90017114	finn-b-K11_GINGIVITIS_PERIODONTAL	Gingivitis and periodontal diseases || id:finn-b-K11_GINGIVITIS_PERIODONTAL	phylum Firmicutes id.1672	Weighted median	15	0.280651	0.150642	0.0624585	-0.0146082	0.57591	1.32399	0.985498	1.77875
ebi-a-GCST90016945	finn-b-K11_GINGIVITIS_PERIODONTAL	Gingivitis and periodontal diseases || id:finn-b-K11_GINGIVITIS_PERIODONTAL	family Peptococcaceae id.2024	Weighted median	9	-0.278297	0.151062	0.0654352	-0.574379	0.0177841	0.757072	0.563054	1.01794
ebi-a-GCST90027760	finn-b-K11_GINGIVITIS_PERIODONTAL	Gingivitis and periodontal diseases || id:finn-b-K11_GINGIVITIS_PERIODONTAL	k_Bacteria.p_Actinobacteria.c_Actinobacteria.o_Coriobacteriales.f_Coriobacteriaceae.g_Eggerthella.s_Eggerthella_unclassified	Inverse variance weighted	3	-0.18332	0.0995703	0.0656059	-0.378477	0.0118382	0.832502	0.684903	1.01191
ebi-a-GCST90016995	finn-b-K11_GINGIVITIS_PERIODONTAL	Gingivitis and periodontal diseases || id:finn-b-K11_GINGIVITIS_PERIODONTAL	genus Escherichia Shigella id.3504	Weighted median	10	-0.293471	0.159648	0.0660268	-0.60638	0.0194384	0.745671	0.545321	1.01963
ebi-a-GCST90016920	finn-b-K11_GINGIVITIS_PERIODONTAL	Gingivitis and periodontal diseases || id:finn-b-K11_GINGIVITIS_PERIODONTAL	class Methanobacteria id.119	Inverse variance weighted	10	0.123606	0.0676303	0.0675985	-0.00894923	0.256161	1.13157	0.991091	1.29196
ebi-a-GCST90016942	finn-b-K11_GINGIVITIS_PERIODONTAL	Gingivitis and periodontal diseases || id:finn-b-K11_GINGIVITIS_PERIODONTAL	family Methanobacteriaceae id.121	Inverse variance weighted	10	0.123606	0.0676303	0.0675985	-0.00894923	0.256161	1.13157	0.991091	1.29196
ebi-a-GCST90017102	finn-b-K11_GINGIVITIS_PERIODONTAL	Gingivitis and periodontal diseases || id:finn-b-K11_GINGIVITIS_PERIODONTAL	order Methanobacteriales id.120	Inverse variance weighted	10	0.123606	0.0676303	0.0675985	-0.00894923	0.256161	1.13157	0.991091	1.29196
ebi-a-GCST90017038	finn-b-K11_GINGIVITIS_PERIODONTAL	Gingivitis and periodontal diseases || id:finn-b-K11_GINGIVITIS_PERIODONTAL	genus Oxalobacter id.2978	MR Egger	11	-0.641062	0.31046	0.0689338	-1.24956	-0.0325598	0.526733	0.28663	0.967965
ebi-a-GCST90017113	finn-b-K11_GINGIVITIS_PERIODONTAL	Gingivitis and periodontal diseases || id:finn-b-K11_GINGIVITIS_PERIODONTAL	phylum Euryarchaeota id.55	Weighted median	12	0.157586	0.0867623	0.0693254	-0.0124683	0.32764	1.17068	0.987609	1.38769
ebi-a-GCST90027796	finn-b-K11_GINGIVITIS_PERIODONTAL	Gingivitis and periodontal diseases || id:finn-b-K11_GINGIVITIS_PERIODONTAL	k_Bacteria.p_Firmicutes.c_Clostridia.o_Clostridiales.f_Oscillospiraceae.g_Oscillibacter.s_Oscillibacter_unclassified	Inverse variance weighted	8	0.190036	0.105423	0.071451	-0.0165936	0.396666	1.20929	0.983543	1.48686
ebi-a-GCST90017089	finn-b-K11_GINGIVITIS_PERIODONTAL	Gingivitis and periodontal diseases || id:finn-b-K11_GINGIVITIS_PERIODONTAL	genus Victivallis id.2256	Inverse variance weighted	10	0.116162	0.0644957	0.0716907	-0.0102499	0.242573	1.12318	0.989802	1.27452
ebi-a-GCST90027763	finn-b-K11_GINGIVITIS_PERIODONTAL	Gingivitis and periodontal diseases || id:finn-b-K11_GINGIVITIS_PERIODONTAL	k_Bacteria.p_Bacteroidetes.c_Bacteroidia.o_Bacteroidales.f_Porphyromonadaceae.g_Barnesiella.s_Barnesiella_intestinihominis	Weighted median	13	0.181222	0.101009	0.0727931	-0.0167548	0.379199	1.19868	0.983385	1.46111
ebi-a-GCST90027755	finn-b-K11_GINGIVITIS_PERIODONTAL	Gingivitis and periodontal diseases || id:finn-b-K11_GINGIVITIS_PERIODONTAL	k_Bacteria.p_Actinobacteria.c_Actinobacteria.o_Bifidobacteriales.f_Bifidobacteriaceae.g_Bifidobacterium.s_Bifidobacterium_bifidum	Inverse variance weighted	16	0.0684509	0.0384188	0.0747973	-0.00684985	0.143752	1.07085	0.993174	1.1546
ebi-a-GCST90027688	finn-b-K11_GINGIVITIS_PERIODONTAL	Gingivitis and periodontal diseases || id:finn-b-K11_GINGIVITIS_PERIODONTAL	k_Bacteria.p_Actinobacteria.c_Actinobacteria.o_Bifidobacteriales.f_Bifidobacteriaceae.g_Bifidobacterium	Weighted median	11	-0.189805	0.10749	0.0774317	-0.400486	0.0208761	0.827121	0.669995	1.0211
ebi-a-GCST90027848	finn-b-K11_GINGIVITIS_PERIODONTAL	Gingivitis and periodontal diseases || id:finn-b-K11_GINGIVITIS_PERIODONTAL	k_Bacteria.p_Firmicutes.c_Clostridia.o_Clostridiales.f_Lachnospiraceae.g_Dorea.s_Dorea_unclassified	Inverse variance weighted	11	-0.0835422	0.0475092	0.0786723	-0.17666	0.00957584	0.919852	0.838064	1.00962
ebi-a-GCST90027817	finn-b-K11_GINGIVITIS_PERIODONTAL	Gingivitis and periodontal diseases || id:finn-b-K11_GINGIVITIS_PERIODONTAL	k_Bacteria.p_Proteobacteria.c_Gammaproteobacteria.o_Enterobacteriales.f_Enterobacteriaceae.g_Escherichia.s_Escherichia_unclassified	MR Egger	8	-0.743278	0.353831	0.0804042	-1.43679	-0.0497701	0.475552	0.23769	0.951448
ebi-a-GCST90027852	finn-b-K11_GINGIVITIS_PERIODONTAL	Gingivitis and periodontal diseases || id:finn-b-K11_GINGIVITIS_PERIODONTAL	k_Bacteria.p_Firmicutes.c_Clostridia.o_Clostridiales.f_Lachnospiraceae.g_Lachnospiraceae_noname.s_Lachnospiraceae_bacterium_7_1_58FAA	MR Egger	11	0.8651	0.440138	0.0809229	0.00243031	1.72777	2.37524	1.00243	5.62809
ebi-a-GCST90027775	finn-b-K11_GINGIVITIS_PERIODONTAL	Gingivitis and periodontal diseases || id:finn-b-K11_GINGIVITIS_PERIODONTAL	k_Bacteria.p_Bacteroidetes.c_Bacteroidia.o_Bacteroidales.f_Rikenellaceae.g_Alistipes.s_Alistipes_finegoldii	MR Egger	9	0.954958	0.468856	0.0810969	0.0360004	1.87392	2.59856	1.03666	6.51375
ebi-a-GCST90017055	finn-b-K11_GINGIVITIS_PERIODONTAL	Gingivitis and periodontal diseases || id:finn-b-K11_GINGIVITIS_PERIODONTAL	genus Ruminococcaceae UCG004 id.11362	Weighted median	11	0.248948	0.143588	0.0829592	-0.032484	0.530379	1.28267	0.968038	1.69958
ebi-a-GCST90027857	finn-b-K11_GINGIVITIS_PERIODONTAL	Gingivitis and periodontal diseases || id:finn-b-K11_GINGIVITIS_PERIODONTAL	k_Bacteria.p_Firmicutes.c_Clostridia.o_Clostridiales.f_Lachnospiraceae.g_Roseburia.s_Roseburia_unclassified	Inverse variance weighted	13	-0.087115	0.0504066	0.0839442	-0.185912	0.0116819	0.916572	0.830347	1.01175
ebi-a-GCST90016976	finn-b-K11_GINGIVITIS_PERIODONTAL	Gingivitis and periodontal diseases || id:finn-b-K11_GINGIVITIS_PERIODONTAL	genus Candidatus Soleaferrea id.11350	Inverse variance weighted	11	-0.157915	0.0913988	0.0840311	-0.337057	0.0212264	0.853922	0.713868	1.02145
ebi-a-GCST90017111	finn-b-K11_GINGIVITIS_PERIODONTAL	Gingivitis and periodontal diseases || id:finn-b-K11_GINGIVITIS_PERIODONTAL	phylum Bacteroidetes id.905	MR Egger	11	0.585501	0.302963	0.0853183	-0.00830608	1.17931	1.79589	0.991728	3.25212
ebi-a-GCST90027824	finn-b-K11_GINGIVITIS_PERIODONTAL	Gingivitis and periodontal diseases || id:finn-b-K11_GINGIVITIS_PERIODONTAL	k_Bacteria.p_Bacteroidetes.c_Bacteroidia.o_Bacteroidales.f_Bacteroidaceae.g_Bacteroides.s_Bacteroides_dorei	Weighted median	15	0.177293	0.103725	0.0874013	-0.0260071	0.380594	1.19398	0.974328	1.46315
ebi-a-GCST90027830	finn-b-K11_GINGIVITIS_PERIODONTAL	Gingivitis and periodontal diseases || id:finn-b-K11_GINGIVITIS_PERIODONTAL	k_Bacteria.p_Bacteroidetes.c_Bacteroidia.o_Bacteroidales.f_Bacteroidaceae.g_Bacteroides.s_Bacteroides_massiliensis	Weighted median	6	0.192806	0.113767	0.090126	-0.0301787	0.41579	1.21265	0.970272	1.51557
ebi-a-GCST90017063	finn-b-K11_GINGIVITIS_PERIODONTAL	Gingivitis and periodontal diseases || id:finn-b-K11_GINGIVITIS_PERIODONTAL	genus Ruminococcus2 id.11374	Weighted median	15	-0.232622	0.137849	0.0915057	-0.502806	0.0375628	0.792453	0.604831	1.03828
ebi-a-GCST90027727	finn-b-K11_GINGIVITIS_PERIODONTAL	Gingivitis and periodontal diseases || id:finn-b-K11_GINGIVITIS_PERIODONTAL	k_Bacteria.p_Proteobacteria.c_Betaproteobacteria.o_Burkholderiales.f_Sutterellaceae.g_Parasutterella	Inverse variance weighted	13	0.101893	0.0604238	0.0917385	-0.0165382	0.220323	1.10726	0.983598	1.24648
ebi-a-GCST90027848	finn-b-K11_GINGIVITIS_PERIODONTAL	Gingivitis and periodontal diseases || id:finn-b-K11_GINGIVITIS_PERIODONTAL	k_Bacteria.p_Firmicutes.c_Clostridia.o_Clostridiales.f_Lachnospiraceae.g_Dorea.s_Dorea_unclassified	Weighted median	11	-0.105298	0.0624767	0.0919104	-0.227753	0.0171558	0.900056	0.796321	1.0173
ebi-a-GCST90027850	finn-b-K11_GINGIVITIS_PERIODONTAL	Gingivitis and periodontal diseases || id:finn-b-K11_GINGIVITIS_PERIODONTAL	k_Bacteria.p_Firmicutes.c_Clostridia.o_Clostridiales.f_Lachnospiraceae.g_Lachnospiraceae_noname.s_Lachnospiraceae_bacterium_3_1_46FAA	Weighted median	4	-0.181595	0.108598	0.0944905	-0.394447	0.0312577	0.833939	0.674053	1.03175
ebi-a-GCST90027732	finn-b-K11_GINGIVITIS_PERIODONTAL	Gingivitis and periodontal diseases || id:finn-b-K11_GINGIVITIS_PERIODONTAL	k_Bacteria.p_Proteobacteria.c_Gammaproteobacteria.o_Enterobacteriales.f_Enterobacteriaceae.g_Escherichia	MR Egger	10	-0.468797	0.247421	0.0947329	-0.953742	0.016148	0.625755	0.385297	1.01628
ebi-a-GCST90016993	finn-b-K11_GINGIVITIS_PERIODONTAL	Gingivitis and periodontal diseases || id:finn-b-K11_GINGIVITIS_PERIODONTAL	genus Erysipelatoclostridium id.11381	MR Egger	15	-0.59918	0.333545	0.095694	-1.25293	0.0545677	0.549262	0.285667	1.05608
ebi-a-GCST90017053	finn-b-K11_GINGIVITIS_PERIODONTAL	Gingivitis and periodontal diseases || id:finn-b-K11_GINGIVITIS_PERIODONTAL	genus Ruminococcaceae UCG002 id.11360	Weighted median	22	-0.191447	0.115106	0.0962674	-0.417054	0.0341605	0.825763	0.658985	1.03475
ebi-a-GCST90027787	finn-b-K11_GINGIVITIS_PERIODONTAL	Gingivitis and periodontal diseases || id:finn-b-K11_GINGIVITIS_PERIODONTAL	k_Bacteria.p_Firmicutes.c_Clostridia.o_Clostridiales.f_Clostridiaceae.g_Clostridium.s_Clostridium_leptum	Weighted median	7	0.139742	0.08431	0.0974235	-0.0255059	0.304989	1.14998	0.974817	1.35661
ebi-a-GCST90017069	finn-b-K11_GINGIVITIS_PERIODONTAL	Gingivitis and periodontal diseases || id:finn-b-K11_GINGIVITIS_PERIODONTAL	genus Slackia id.825	Inverse variance weighted	6	-0.186998	0.112915	0.0977038	-0.408312	0.0343162	0.829446	0.664772	1.03491
ebi-a-GCST90016967	finn-b-K11_GINGIVITIS_PERIODONTAL	Gingivitis and periodontal diseases || id:finn-b-K11_GINGIVITIS_PERIODONTAL	genus Anaerotruncus id.2054	Inverse variance weighted	13	-0.205465	0.124139	0.0979004	-0.448778	0.0378477	0.814268	0.638408	1.03857
ebi-a-GCST90027729	finn-b-K11_GINGIVITIS_PERIODONTAL	Gingivitis and periodontal diseases || id:finn-b-K11_GINGIVITIS_PERIODONTAL	k_Bacteria.p_Proteobacteria.c_Betaproteobacteria.o_Burkholderiales.f_Sutterellaceae.g_Sutterella	Inverse variance weighted	5	0.215242	0.13022	0.0983499	-0.0399898	0.470474	1.24016	0.960799	1.60075
ebi-a-GCST90027679	finn-b-K11_GINGIVITIS_PERIODONTAL	Gingivitis and periodontal diseases || id:finn-b-K11_GINGIVITIS_PERIODONTAL	k_Bacteria.p_Firmicutes.c_Negativicutes.o_Selenomonadales.f_Veillonellaceae	MR Egger	12	0.442406	0.24289	0.0985469	-0.0336579	0.91847	1.55645	0.966902	2.50545
ebi-a-GCST90027812	finn-b-K11_GINGIVITIS_PERIODONTAL	Gingivitis and periodontal diseases || id:finn-b-K11_GINGIVITIS_PERIODONTAL	k_Bacteria.p_Proteobacteria.c_Betaproteobacteria.o_Burkholderiales.f_Sutterellaceae.g_Sutterella.s_Sutterella_wadsworthensis	Inverse variance weighted	5	0.213067	0.129456	0.0997929	-0.0406675	0.466801	1.23747	0.960148	1.59488
ebi-a-GCST90016991	finn-b-K11_GINGIVITIS_PERIODONTAL	Gingivitis and periodontal diseases || id:finn-b-K11_GINGIVITIS_PERIODONTAL	genus Eisenbergiella id.11304	MR Egger	11	-1.04225	0.568486	0.0999574	-2.15649	0.0719809	0.352659	0.115731	1.07463
ebi-a-GCST90017092	finn-b-K11_GINGIVITIS_PERIODONTAL	Gingivitis and periodontal diseases || id:finn-b-K11_GINGIVITIS_PERIODONTAL	order Bacteroidales id.913	Weighted median	14	0.253297	0.154339	0.100763	-0.0492088	0.555802	1.28827	0.951982	1.74334
ebi-a-GCST90027710	finn-b-K11_GINGIVITIS_PERIODONTAL	Gingivitis and periodontal diseases || id:finn-b-K11_GINGIVITIS_PERIODONTAL	k_Bacteria.p_Firmicutes.c_Clostridia.o_Clostridiales.f_Lachnospiraceae.g_Coprococcus	MR Egger	11	0.858062	0.469872	0.10111	-0.0628871	1.77901	2.35858	0.93905	5.92399
ebi-a-GCST90016984	finn-b-K11_GINGIVITIS_PERIODONTAL	Gingivitis and periodontal diseases || id:finn-b-K11_GINGIVITIS_PERIODONTAL	genus Coprococcus2 id.11302	Inverse variance weighted	8	-0.215007	0.131228	0.101334	-0.472215	0.0422002	0.806536	0.623619	1.0431
ebi-a-GCST90016911	finn-b-K11_GINGIVITIS_PERIODONTAL	Gingivitis and periodontal diseases || id:finn-b-K11_GINGIVITIS_PERIODONTAL	class Bacteroidia id.912	Weighted median	14	0.253297	0.154987	0.102193	-0.0504772	0.55707	1.28827	0.950776	1.74555
ebi-a-GCST90027696	finn-b-K11_GINGIVITIS_PERIODONTAL	Gingivitis and periodontal diseases || id:finn-b-K11_GINGIVITIS_PERIODONTAL	k_Bacteria.p_Bacteroidetes.c_Bacteroidia.o_Bacteroidales.f_Porphyromonadaceae.g_Coprobacter	MR Egger	7	-0.909367	0.455135	0.102198	-1.80143	-0.0173026	0.402779	0.165063	0.982846
ebi-a-GCST90017001	finn-b-K11_GINGIVITIS_PERIODONTAL	Gingivitis and periodontal diseases || id:finn-b-K11_GINGIVITIS_PERIODONTAL	genus Eubacterium nodatum group id.11297	Weighted median	11	-0.136609	0.0839288	0.103594	-0.301109	0.0278916	0.872311	0.739997	1.02828
ebi-a-GCST90027764	finn-b-K11_GINGIVITIS_PERIODONTAL	Gingivitis and periodontal diseases || id:finn-b-K11_GINGIVITIS_PERIODONTAL	k_Bacteria.p_Bacteroidetes.c_Bacteroidia.o_Bacteroidales.f_Porphyromonadaceae.g_Coprobacter.s_Coprobacter_fastidiosus	MR Egger	7	-0.87685	0.442957	0.10464	-1.74504	-0.00865462	0.416092	0.174637	0.991383
ebi-a-GCST90027807	finn-b-K11_GINGIVITIS_PERIODONTAL	Gingivitis and periodontal diseases || id:finn-b-K11_GINGIVITIS_PERIODONTAL	k_Bacteria.p_Firmicutes.c_Negativicutes.o_Selenomonadales.f_Veillonellaceae.g_Dialister.s_Dialister_invisus	MR Egger	6	0.832714	0.402115	0.107129	0.0445685	1.62086	2.29955	1.04558	5.05743
ebi-a-GCST90016983	finn-b-K11_GINGIVITIS_PERIODONTAL	Gingivitis and periodontal diseases || id:finn-b-K11_GINGIVITIS_PERIODONTAL	genus Coprococcus1 id.11301	MR Egger	11	0.530033	0.296526	0.107499	-0.0511581	1.11122	1.69899	0.950128	3.03807
ebi-a-GCST90017065	finn-b-K11_GINGIVITIS_PERIODONTAL	Gingivitis and periodontal diseases || id:finn-b-K11_GINGIVITIS_PERIODONTAL	genus Ruminococcus gnavus group id.14376	MR Egger	12	-0.643008	0.364572	0.108247	-1.35757	0.0715535	0.525709	0.257286	1.07418
ebi-a-GCST90027816	finn-b-K11_GINGIVITIS_PERIODONTAL	Gingivitis and periodontal diseases || id:finn-b-K11_GINGIVITIS_PERIODONTAL	k_Bacteria.p_Proteobacteria.c_Gammaproteobacteria.o_Enterobacteriales.f_Enterobacteriaceae.g_Escherichia.s_Escherichia_coli	Inverse variance weighted	12	-0.098031	0.0612021	0.109209	-0.217987	0.0219252	0.906621	0.804136	1.02217
ebi-a-GCST90016929	finn-b-K11_GINGIVITIS_PERIODONTAL	Gingivitis and periodontal diseases || id:finn-b-K11_GINGIVITIS_PERIODONTAL	family Bifidobacteriaceae id.433	MR Egger	12	-0.603231	0.343758	0.109822	-1.277	0.0705347	0.547041	0.278874	1.07308
ebi-a-GCST90017093	finn-b-K11_GINGIVITIS_PERIODONTAL	Gingivitis and periodontal diseases || id:finn-b-K11_GINGIVITIS_PERIODONTAL	order Bifidobacteriales id.432	MR Egger	12	-0.603231	0.343758	0.109822	-1.277	0.0705347	0.547041	0.278874	1.07308
ebi-a-GCST90027841	finn-b-K11_GINGIVITIS_PERIODONTAL	Gingivitis and periodontal diseases || id:finn-b-K11_GINGIVITIS_PERIODONTAL	k_Bacteria.p_Firmicutes.c_Clostridia.o_Clostridiales.f_Lachnospiraceae.g_Blautia.s_Ruminococcus_torques	MR Egger	7	-0.825008	0.426261	0.110714	-1.66048	0.0104632	0.438232	0.190048	1.01052
ebi-a-GCST90017043	finn-b-K11_GINGIVITIS_PERIODONTAL	Gingivitis and periodontal diseases || id:finn-b-K11_GINGIVITIS_PERIODONTAL	genus Phascolarctobacterium id.2168	Weighted median	8	-0.281966	0.176909	0.110971	-0.628708	0.0647765	0.754299	0.53328	1.06692
ebi-a-GCST90017034	finn-b-K11_GINGIVITIS_PERIODONTAL	Gingivitis and periodontal diseases || id:finn-b-K11_GINGIVITIS_PERIODONTAL	genus Odoribacter id.952	Inverse variance weighted	7	-0.321927	0.202112	0.111202	-0.718068	0.0742134	0.724751	0.487694	1.07704
ebi-a-GCST90027748	finn-b-K11_GINGIVITIS_PERIODONTAL	Gingivitis and periodontal diseases || id:finn-b-K11_GINGIVITIS_PERIODONTAL	k_Bacteria.p_Actinobacteria	MR Egger	11	-0.656746	0.372034	0.111331	-1.38593	0.0724406	0.518536	0.25009	1.07513
ebi-a-GCST90027651	finn-b-K11_GINGIVITIS_PERIODONTAL	Gingivitis and periodontal diseases || id:finn-b-K11_GINGIVITIS_PERIODONTAL	k_Bacteria.p_Actinobacteria.c_Actinobacteria	MR Egger	11	-0.656638	0.371991	0.111346	-1.38574	0.0724634	0.518592	0.250139	1.07515
ebi-a-GCST90027709	finn-b-K11_GINGIVITIS_PERIODONTAL	Gingivitis and periodontal diseases || id:finn-b-K11_GINGIVITIS_PERIODONTAL	k_Bacteria.p_Firmicutes.c_Clostridia.o_Clostridiales.f_Lachnospiraceae.g_Butyrivibrio	Weighted median	10	0.0816012	0.0512629	0.111425	-0.018874	0.182076	1.08502	0.981303	1.19971
ebi-a-GCST90027675	finn-b-K11_GINGIVITIS_PERIODONTAL	Gingivitis and periodontal diseases || id:finn-b-K11_GINGIVITIS_PERIODONTAL	k_Bacteria.p_Firmicutes.c_Clostridia.o_Clostridiales.f_Oscillospiraceae	Weighted median	7	0.242862	0.153305	0.113155	-0.0576165	0.543341	1.27489	0.944012	1.72175
ebi-a-GCST90017027	finn-b-K11_GINGIVITIS_PERIODONTAL	Gingivitis and periodontal diseases || id:finn-b-K11_GINGIVITIS_PERIODONTAL	genus Lachnospiraceae UCG008 id.11328	MR Egger	11	-0.818508	0.470135	0.115668	-1.73997	0.102957	0.441089	0.175525	1.10844
ebi-a-GCST90016939	finn-b-K11_GINGIVITIS_PERIODONTAL	Gingivitis and periodontal diseases || id:finn-b-K11_GINGIVITIS_PERIODONTAL	family Family XIII id.1957	Weighted median	9	-0.358979	0.229685	0.118072	-0.809162	0.0912041	0.698389	0.445231	1.09549
ebi-a-GCST90016936	finn-b-K11_GINGIVITIS_PERIODONTAL	Gingivitis and periodontal diseases || id:finn-b-K11_GINGIVITIS_PERIODONTAL	family Enterobacteriaceae id.3469	Inverse variance weighted	7	0.259495	0.166852	0.119888	-0.0675343	0.586524	1.29628	0.934696	1.79773
ebi-a-GCST90017098	finn-b-K11_GINGIVITIS_PERIODONTAL	Gingivitis and periodontal diseases || id:finn-b-K11_GINGIVITIS_PERIODONTAL	order Enterobacteriales id.3468	Inverse variance weighted	7	0.259495	0.166852	0.119888	-0.0675343	0.586524	1.29628	0.934696	1.79773
ebi-a-GCST90017072	finn-b-K11_GINGIVITIS_PERIODONTAL	Gingivitis and periodontal diseases || id:finn-b-K11_GINGIVITIS_PERIODONTAL	genus Sutterella id.2896	Inverse variance weighted	12	-0.186563	0.12038	0.121191	-0.422507	0.0493805	0.829806	0.655401	1.05062
ebi-a-GCST90016959	finn-b-K11_GINGIVITIS_PERIODONTAL	Gingivitis and periodontal diseases || id:finn-b-K11_GINGIVITIS_PERIODONTAL	genus Actinomyces id.423	MR Egger	7	0.474718	0.256093	0.122964	-0.0272249	0.976662	1.60756	0.973142	2.65558
ebi-a-GCST90027718	finn-b-K11_GINGIVITIS_PERIODONTAL	Gingivitis and periodontal diseases || id:finn-b-K11_GINGIVITIS_PERIODONTAL	k_Bacteria.p_Firmicutes.c_Clostridia.o_Clostridiales.f_Ruminococcaceae.g_Ruminococcus	Inverse variance weighted	10	-0.206369	0.133831	0.12307	-0.468676	0.0559393	0.813533	0.62583	1.05753
ebi-a-GCST90027714	finn-b-K11_GINGIVITIS_PERIODONTAL	Gingivitis and periodontal diseases || id:finn-b-K11_GINGIVITIS_PERIODONTAL	k_Bacteria.p_Firmicutes.c_Clostridia.o_Clostridiales.f_Oscillospiraceae.g_Oscillibacter	Weighted median	8	0.226329	0.147133	0.123985	-0.0620518	0.51471	1.25399	0.939834	1.67315
ebi-a-GCST90017018	finn-b-K11_GINGIVITIS_PERIODONTAL	Gingivitis and periodontal diseases || id:finn-b-K11_GINGIVITIS_PERIODONTAL	genus Intestinibacter id.11345	Inverse variance weighted	15	-0.144612	0.0942708	0.125027	-0.329383	0.0401583	0.865358	0.719367	1.04098
ebi-a-GCST90017021	finn-b-K11_GINGIVITIS_PERIODONTAL	Gingivitis and periodontal diseases || id:finn-b-K11_GINGIVITIS_PERIODONTAL	genus Lachnospiraceae FCS020 group id.11314	Weighted median	12	-0.212008	0.138785	0.126612	-0.484025	0.0600103	0.808959	0.616298	1.06185
ebi-a-GCST90027718	finn-b-K11_GINGIVITIS_PERIODONTAL	Gingivitis and periodontal diseases || id:finn-b-K11_GINGIVITIS_PERIODONTAL	k_Bacteria.p_Firmicutes.c_Clostridia.o_Clostridiales.f_Ruminococcaceae.g_Ruminococcus	Weighted median	10	-0.191807	0.126108	0.128267	-0.438979	0.0553649	0.825466	0.644694	1.05693
ebi-a-GCST90027688	finn-b-K11_GINGIVITIS_PERIODONTAL	Gingivitis and periodontal diseases || id:finn-b-K11_GINGIVITIS_PERIODONTAL	k_Bacteria.p_Actinobacteria.c_Actinobacteria.o_Bifidobacteriales.f_Bifidobacteriaceae.g_Bifidobacterium	Inverse variance weighted	11	-0.1212	0.0797711	0.128676	-0.277551	0.0351516	0.885857	0.757637	1.03578
ebi-a-GCST90027714	finn-b-K11_GINGIVITIS_PERIODONTAL	Gingivitis and periodontal diseases || id:finn-b-K11_GINGIVITIS_PERIODONTAL	k_Bacteria.p_Firmicutes.c_Clostridia.o_Clostridiales.f_Oscillospiraceae.g_Oscillibacter	Inverse variance weighted	8	0.170781	0.112793	0.129996	-0.0502925	0.391855	1.18623	0.950951	1.47972
ebi-a-GCST90017044	finn-b-K11_GINGIVITIS_PERIODONTAL	Gingivitis and periodontal diseases || id:finn-b-K11_GINGIVITIS_PERIODONTAL	genus Prevotella7 id.11182	Inverse variance weighted	11	0.0946773	0.0626936	0.131002	-0.028202	0.217557	1.0993	0.972192	1.24304
ebi-a-GCST90027677	finn-b-K11_GINGIVITIS_PERIODONTAL	Gingivitis and periodontal diseases || id:finn-b-K11_GINGIVITIS_PERIODONTAL	k_Bacteria.p_Firmicutes.c_Erysipelotrichia.o_Erysipelotrichales.f_Erysipelotrichaceae	Inverse variance weighted	8	0.127863	0.0848736	0.131937	-0.0384897	0.294215	1.1364	0.962242	1.34207
ebi-a-GCST90027741	finn-b-K11_GINGIVITIS_PERIODONTAL	Gingivitis and periodontal diseases || id:finn-b-K11_GINGIVITIS_PERIODONTAL	k_Bacteria.p_Firmicutes.c_Erysipelotrichia.o_Erysipelotrichales	Inverse variance weighted	8	0.12785	0.0848743	0.131978	-0.0385035	0.294204	1.13638	0.962228	1.34206
ebi-a-GCST90027655	finn-b-K11_GINGIVITIS_PERIODONTAL	Gingivitis and periodontal diseases || id:finn-b-K11_GINGIVITIS_PERIODONTAL	k_Bacteria.p_Firmicutes.c_Erysipelotrichia	Inverse variance weighted	8	0.12786	0.084881	0.131979	-0.0385067	0.294227	1.13639	0.962225	1.34209
ebi-a-GCST90017114	finn-b-K11_GINGIVITIS_PERIODONTAL	Gingivitis and periodontal diseases || id:finn-b-K11_GINGIVITIS_PERIODONTAL	phylum Firmicutes id.1672	Inverse variance weighted	15	0.15857	0.105844	0.134095	-0.0488846	0.366025	1.17183	0.952291	1.44199
ebi-a-GCST90027782	finn-b-K11_GINGIVITIS_PERIODONTAL	Gingivitis and periodontal diseases || id:finn-b-K11_GINGIVITIS_PERIODONTAL	k_Bacteria.p_Firmicutes.c_Bacilli.o_Lactobacillales.f_Lactobacillaceae.g_Lactobacillus.s_Lactobacillus_delbrueckii	MR Egger	14	0.199745	0.124647	0.135028	-0.0445625	0.444053	1.22109	0.956416	1.55901
ebi-a-GCST90017067	finn-b-K11_GINGIVITIS_PERIODONTAL	Gingivitis and periodontal diseases || id:finn-b-K11_GINGIVITIS_PERIODONTAL	genus Sellimonas id.14369	Weighted median	9	0.12437	0.0834991	0.13636	-0.0392878	0.288029	1.13244	0.961474	1.3338
ebi-a-GCST90027755	finn-b-K11_GINGIVITIS_PERIODONTAL	Gingivitis and periodontal diseases || id:finn-b-K11_GINGIVITIS_PERIODONTAL	k_Bacteria.p_Actinobacteria.c_Actinobacteria.o_Bifidobacteriales.f_Bifidobacteriaceae.g_Bifidobacterium.s_Bifidobacterium_bifidum	Weighted median	16	0.0781074	0.0530342	0.140812	-0.0258396	0.182054	1.08124	0.974491	1.19968
ebi-a-GCST90016971	finn-b-K11_GINGIVITIS_PERIODONTAL	Gingivitis and periodontal diseases || id:finn-b-K11_GINGIVITIS_PERIODONTAL	genus Bilophila id.3170	Inverse variance weighted	13	0.171417	0.116525	0.141272	-0.0569727	0.399806	1.18699	0.94462	1.49154
ebi-a-GCST90016908	finn-b-K11_GINGIVITIS_PERIODONTAL	Gingivitis and periodontal diseases || id:finn-b-K11_GINGIVITIS_PERIODONTAL	class Actinobacteria id.419	Weighted median	15	-0.207043	0.140777	0.141369	-0.482966	0.0688805	0.812985	0.616951	1.07131
ebi-a-GCST90017093	finn-b-K11_GINGIVITIS_PERIODONTAL	Gingivitis and periodontal diseases || id:finn-b-K11_GINGIVITIS_PERIODONTAL	order Bifidobacteriales id.432	Weighted median	12	-0.20472	0.139341	0.14178	-0.477829	0.0683893	0.814876	0.620129	1.07078
ebi-a-GCST90027790	finn-b-K11_GINGIVITIS_PERIODONTAL	Gingivitis and periodontal diseases || id:finn-b-K11_GINGIVITIS_PERIODONTAL	k_Bacteria.p_Firmicutes.c_Clostridia.o_Clostridiales.f_Eubacteriaceae.g_Eubacterium.s_Eubacterium_eligens	Inverse variance weighted	14	-0.116303	0.0792925	0.142443	-0.271716	0.0391108	0.890206	0.762071	1.03989
ebi-a-GCST90016929	finn-b-K11_GINGIVITIS_PERIODONTAL	Gingivitis and periodontal diseases || id:finn-b-K11_GINGIVITIS_PERIODONTAL	family Bifidobacteriaceae id.433	Weighted median	12	-0.20472	0.13986	0.143262	-0.478844	0.0694052	0.814876	0.619499	1.07187
ebi-a-GCST90027675	finn-b-K11_GINGIVITIS_PERIODONTAL	Gingivitis and periodontal diseases || id:finn-b-K11_GINGIVITIS_PERIODONTAL	k_Bacteria.p_Firmicutes.c_Clostridia.o_Clostridiales.f_Oscillospiraceae	Inverse variance weighted	7	0.170187	0.116642	0.14455	-0.058431	0.398805	1.18553	0.943243	1.49004
ebi-a-GCST90027788	finn-b-K11_GINGIVITIS_PERIODONTAL	Gingivitis and periodontal diseases || id:finn-b-K11_GINGIVITIS_PERIODONTAL	k_Bacteria.p_Firmicutes.c_Clostridia.o_Clostridiales.f_Clostridiales_noname.g_Flavonifractor.s_Flavonifractor_plautii	Weighted median	6	-0.131772	0.0904525	0.14517	-0.309058	0.0455153	0.876541	0.734138	1.04657
ebi-a-GCST90027723	finn-b-K11_GINGIVITIS_PERIODONTAL	Gingivitis and periodontal diseases || id:finn-b-K11_GINGIVITIS_PERIODONTAL	k_Bacteria.p_Firmicutes.c_Negativicutes.o_Selenomonadales.f_Veillonellaceae.g_Dialister	MR Egger	6	0.881453	0.488015	0.145188	-0.0750569	1.83796	2.4144	0.927691	6.28372
ebi-a-GCST90027759	finn-b-K11_GINGIVITIS_PERIODONTAL	Gingivitis and periodontal diseases || id:finn-b-K11_GINGIVITIS_PERIODONTAL	k_Bacteria.p_Actinobacteria.c_Actinobacteria.o_Coriobacteriales.f_Coriobacteriaceae.g_Collinsella.s_Collinsella_aerofaciens	MR Egger	10	0.532889	0.330919	0.145992	-0.115712	1.18149	1.70385	0.890731	3.25923
ebi-a-GCST90017111	finn-b-K11_GINGIVITIS_PERIODONTAL	Gingivitis and periodontal diseases || id:finn-b-K11_GINGIVITIS_PERIODONTAL	phylum Bacteroidetes id.905	Weighted median	11	0.261084	0.179781	0.146436	-0.0912864	0.613455	1.29834	0.912756	1.8468
ebi-a-GCST90027837	finn-b-K11_GINGIVITIS_PERIODONTAL	Gingivitis and periodontal diseases || id:finn-b-K11_GINGIVITIS_PERIODONTAL	k_Bacteria.p_Bacteroidetes.c_Bacteroidia.o_Bacteroidales.f_Bacteroidaceae.g_Bacteroides.s_Bacteroides_uniformis	MR Egger	8	0.743226	0.44951	0.149332	-0.137814	1.62427	2.10271	0.87126	5.07469
ebi-a-GCST90017058	finn-b-K11_GINGIVITIS_PERIODONTAL	Gingivitis and periodontal diseases || id:finn-b-K11_GINGIVITIS_PERIODONTAL	genus Ruminococcaceae UCG010 id.11367	MR Egger	6	-0.70281	0.395158	0.149936	-1.47732	0.0716987	0.495192	0.228249	1.07433
ebi-a-GCST90016928	finn-b-K11_GINGIVITIS_PERIODONTAL	Gingivitis and periodontal diseases || id:finn-b-K11_GINGIVITIS_PERIODONTAL	family Bacteroidales S24 7group id.11173	MR Egger	8	-0.664049	0.404164	0.151485	-1.45621	0.128112	0.514763	0.233118	1.13668
ebi-a-GCST90017079	finn-b-K11_GINGIVITIS_PERIODONTAL	Gingivitis and periodontal diseases || id:finn-b-K11_GINGIVITIS_PERIODONTAL	unknown genus id.1000005479	MR Egger	8	-0.664049	0.404164	0.151485	-1.45621	0.128112	0.514763	0.233118	1.13668
ebi-a-GCST90027763	finn-b-K11_GINGIVITIS_PERIODONTAL	Gingivitis and periodontal diseases || id:finn-b-K11_GINGIVITIS_PERIODONTAL	k_Bacteria.p_Bacteroidetes.c_Bacteroidia.o_Bacteroidales.f_Porphyromonadaceae.g_Barnesiella.s_Barnesiella_intestinihominis	Inverse variance weighted	13	0.105673	0.0739925	0.153247	-0.0393526	0.250698	1.11146	0.961412	1.28492
ebi-a-GCST90016956	finn-b-K11_GINGIVITIS_PERIODONTAL	Gingivitis and periodontal diseases || id:finn-b-K11_GINGIVITIS_PERIODONTAL	family Veillonellaceae id.2172	Weighted median	19	-0.171673	0.120532	0.154361	-0.407915	0.0645693	0.842255	0.665035	1.0667
ebi-a-GCST90027664	finn-b-K11_GINGIVITIS_PERIODONTAL	Gingivitis and periodontal diseases || id:finn-b-K11_GINGIVITIS_PERIODONTAL	k_Bacteria.p_Bacteroidetes.c_Bacteroidia.o_Bacteroidales.f_Bacteroidaceae	Weighted median	13	0.16102	0.113078	0.154454	-0.0606128	0.382652	1.17471	0.941188	1.46617
ebi-a-GCST90017047	finn-b-K11_GINGIVITIS_PERIODONTAL	Gingivitis and periodontal diseases || id:finn-b-K11_GINGIVITIS_PERIODONTAL	genus Romboutsia id.11347	Weighted median	13	0.217113	0.152748	0.155207	-0.0822737	0.5165	1.24248	0.92102	1.67615
ebi-a-GCST90027759	finn-b-K11_GINGIVITIS_PERIODONTAL	Gingivitis and periodontal diseases || id:finn-b-K11_GINGIVITIS_PERIODONTAL	k_Bacteria.p_Actinobacteria.c_Actinobacteria.o_Coriobacteriales.f_Coriobacteriaceae.g_Collinsella.s_Collinsella_aerofaciens	Inverse variance weighted	10	0.117472	0.0827215	0.155582	-0.0446623	0.279606	1.12465	0.95632	1.32261
ebi-a-GCST90017028	finn-b-K11_GINGIVITIS_PERIODONTAL	Gingivitis and periodontal diseases || id:finn-b-K11_GINGIVITIS_PERIODONTAL	genus Lachnospiraceae UCG010 id.11330	MR Egger	10	0.596948	0.383688	0.158362	-0.15508	1.34898	1.81657	0.856347	3.85348
ebi-a-GCST90027811	finn-b-K11_GINGIVITIS_PERIODONTAL	Gingivitis and periodontal diseases || id:finn-b-K11_GINGIVITIS_PERIODONTAL	k_Bacteria.p_Proteobacteria.c_Betaproteobacteria.o_Burkholderiales.f_Sutterellaceae.g_Parasutterella.s_Parasutterella_excrementihominis	Inverse variance weighted	13	0.0875314	0.0621973	0.159333	-0.0343753	0.209438	1.09148	0.966209	1.23299
ebi-a-GCST90027668	finn-b-K11_GINGIVITIS_PERIODONTAL	Gingivitis and periodontal diseases || id:finn-b-K11_GINGIVITIS_PERIODONTAL	k_Bacteria.p_Bacteroidetes.c_Bacteroidia.o_Bacteroidales.f_Rikenellaceae	MR Egger	11	-0.539273	0.351701	0.159561	-1.22861	0.15006	0.583172	0.2927	1.1619
ebi-a-GCST90027812	finn-b-K11_GINGIVITIS_PERIODONTAL	Gingivitis and periodontal diseases || id:finn-b-K11_GINGIVITIS_PERIODONTAL	k_Bacteria.p_Proteobacteria.c_Betaproteobacteria.o_Burkholderiales.f_Sutterellaceae.g_Sutterella.s_Sutterella_wadsworthensis	MR Egger	5	-1.41175	0.762142	0.16105	-2.90555	0.0820506	0.243717	0.0547189	1.08551
ebi-a-GCST90027737	finn-b-K11_GINGIVITIS_PERIODONTAL	Gingivitis and periodontal diseases || id:finn-b-K11_GINGIVITIS_PERIODONTAL	k_Bacteria.p_Actinobacteria.c_Actinobacteria.o_Coriobacteriales	Inverse variance weighted	10	-0.132358	0.094446	0.161089	-0.317472	0.0527557	0.876027	0.727987	1.05417
ebi-a-GCST90027701	finn-b-K11_GINGIVITIS_PERIODONTAL	Gingivitis and periodontal diseases || id:finn-b-K11_GINGIVITIS_PERIODONTAL	k_Bacteria.p_Bacteroidetes.c_Bacteroidia.o_Bacteroidales.f_Rikenellaceae.g_Alistipes	MR Egger	11	-0.536569	0.351398	0.161118	-1.22531	0.152172	0.584751	0.293667	1.16436
ebi-a-GCST90027663	finn-b-K11_GINGIVITIS_PERIODONTAL	Gingivitis and periodontal diseases || id:finn-b-K11_GINGIVITIS_PERIODONTAL	k_Bacteria.p_Actinobacteria.c_Actinobacteria.o_Coriobacteriales.f_Coriobacteriaceae	Inverse variance weighted	10	-0.132345	0.0944521	0.16116	-0.317471	0.0527815	0.876039	0.727988	1.0542
ebi-a-GCST90017007	finn-b-K11_GINGIVITIS_PERIODONTAL	Gingivitis and periodontal diseases || id:finn-b-K11_GINGIVITIS_PERIODONTAL	genus Faecalibacterium id.2057	Inverse variance weighted	10	-0.152956	0.109231	0.161425	-0.36705	0.0611375	0.858167	0.692775	1.06305
ebi-a-GCST90027726	finn-b-K11_GINGIVITIS_PERIODONTAL	Gingivitis and periodontal diseases || id:finn-b-K11_GINGIVITIS_PERIODONTAL	k_Bacteria.p_Proteobacteria.c_Betaproteobacteria.o_Burkholderiales.f_Oxalobacteraceae.g_Oxalobacter	Inverse variance weighted	11	-0.0952836	0.0681985	0.162368	-0.228953	0.0383855	0.909115	0.795366	1.03913
ebi-a-GCST90027655	finn-b-K11_GINGIVITIS_PERIODONTAL	Gingivitis and periodontal diseases || id:finn-b-K11_GINGIVITIS_PERIODONTAL	k_Bacteria.p_Firmicutes.c_Erysipelotrichia	Weighted median	8	0.148695	0.106702	0.163451	-0.0604403	0.357831	1.16032	0.94135	1.43022
ebi-a-GCST90027677	finn-b-K11_GINGIVITIS_PERIODONTAL	Gingivitis and periodontal diseases || id:finn-b-K11_GINGIVITIS_PERIODONTAL	k_Bacteria.p_Firmicutes.c_Erysipelotrichia.o_Erysipelotrichales.f_Erysipelotrichaceae	Weighted median	8	0.14869	0.106766	0.163717	-0.0605705	0.357951	1.16031	0.941227	1.4304
ebi-a-GCST90016950	finn-b-K11_GINGIVITIS_PERIODONTAL	Gingivitis and periodontal diseases || id:finn-b-K11_GINGIVITIS_PERIODONTAL	family Rikenellaceae id.967	Inverse variance weighted	17	-0.182508	0.131344	0.164669	-0.439943	0.0749267	0.833178	0.644073	1.07781
ebi-a-GCST90027729	finn-b-K11_GINGIVITIS_PERIODONTAL	Gingivitis and periodontal diseases || id:finn-b-K11_GINGIVITIS_PERIODONTAL	k_Bacteria.p_Proteobacteria.c_Betaproteobacteria.o_Burkholderiales.f_Sutterellaceae.g_Sutterella	MR Egger	5	-1.40689	0.770319	0.165266	-2.91672	0.102933	0.244903	0.054111	1.10842
ebi-a-GCST90016960	finn-b-K11_GINGIVITIS_PERIODONTAL	Gingivitis and periodontal diseases || id:finn-b-K11_GINGIVITIS_PERIODONTAL	genus Adlercreutzia id.812	MR Egger	8	0.790886	0.501197	0.165643	-0.191461	1.77323	2.20535	0.825752	5.88986
ebi-a-GCST90016984	finn-b-K11_GINGIVITIS_PERIODONTAL	Gingivitis and periodontal diseases || id:finn-b-K11_GINGIVITIS_PERIODONTAL	genus Coprococcus2 id.11302	Weighted median	8	-0.239588	0.173762	0.167949	-0.580161	0.100986	0.786952	0.559808	1.10626
ebi-a-GCST90027803	finn-b-K11_GINGIVITIS_PERIODONTAL	Gingivitis and periodontal diseases || id:finn-b-K11_GINGIVITIS_PERIODONTAL	k_Bacteria.p_Firmicutes.c_Erysipelotrichia.o_Erysipelotrichales.f_Erysipelotrichaceae.g_Erysipelotrichaceae_noname.s_Eubacterium_biforme	MR Egger	7	0.284523	0.176819	0.168503	-0.0620417	0.631088	1.32913	0.939844	1.87965
ebi-a-GCST90027664	finn-b-K11_GINGIVITIS_PERIODONTAL	Gingivitis and periodontal diseases || id:finn-b-K11_GINGIVITIS_PERIODONTAL	k_Bacteria.p_Bacteroidetes.c_Bacteroidia.o_Bacteroidales.f_Bacteroidaceae	Inverse variance weighted	13	0.118076	0.0858551	0.16904	-0.0502	0.286352	1.12533	0.951039	1.33156
ebi-a-GCST90027663	finn-b-K11_GINGIVITIS_PERIODONTAL	Gingivitis and periodontal diseases || id:finn-b-K11_GINGIVITIS_PERIODONTAL	k_Bacteria.p_Actinobacteria.c_Actinobacteria.o_Coriobacteriales.f_Coriobacteriaceae	MR Egger	10	0.737759	0.488179	0.169173	-0.219073	1.69459	2.09124	0.803263	5.44441
ebi-a-GCST90027737	finn-b-K11_GINGIVITIS_PERIODONTAL	Gingivitis and periodontal diseases || id:finn-b-K11_GINGIVITIS_PERIODONTAL	k_Bacteria.p_Actinobacteria.c_Actinobacteria.o_Coriobacteriales	MR Egger	10	0.737642	0.488296	0.169323	-0.219418	1.6947	2.091	0.802986	5.44503
ebi-a-GCST90017013	finn-b-K11_GINGIVITIS_PERIODONTAL	Gingivitis and periodontal diseases || id:finn-b-K11_GINGIVITIS_PERIODONTAL	genus Haemophilus id.3698	MR Egger	9	-0.317511	0.208026	0.170769	-0.725243	0.0902204	0.727959	0.484207	1.09442
ebi-a-GCST90027741	finn-b-K11_GINGIVITIS_PERIODONTAL	Gingivitis and periodontal diseases || id:finn-b-K11_GINGIVITIS_PERIODONTAL	k_Bacteria.p_Firmicutes.c_Erysipelotrichia.o_Erysipelotrichales	Weighted median	8	0.148692	0.108672	0.17123	-0.0643054	0.361689	1.16032	0.937719	1.43575
ebi-a-GCST90027762	finn-b-K11_GINGIVITIS_PERIODONTAL	Gingivitis and periodontal diseases || id:finn-b-K11_GINGIVITIS_PERIODONTAL	k_Bacteria.p_Bacteroidetes.c_Bacteroidia.o_Bacteroidales.f_Bacteroidales_noname.g_Bacteroidales_noname.s_Bacteroidales_bacterium_ph8	MR Egger	8	-0.837443	0.539293	0.171447	-1.89446	0.21957	0.432816	0.1504	1.24554
ebi-a-GCST90027694	finn-b-K11_GINGIVITIS_PERIODONTAL	Gingivitis and periodontal diseases || id:finn-b-K11_GINGIVITIS_PERIODONTAL	k_Bacteria.p_Bacteroidetes.c_Bacteroidia.o_Bacteroidales.f_Bacteroidales_noname.g_Bacteroidales_noname	Weighted median	8	-0.185101	0.135456	0.171782	-0.450595	0.0803932	0.83102	0.637249	1.08371
ebi-a-GCST90027685	finn-b-K11_GINGIVITIS_PERIODONTAL	Gingivitis and periodontal diseases || id:finn-b-K11_GINGIVITIS_PERIODONTAL	k_Bacteria.p_Proteobacteria.c_Gammaproteobacteria.o_Pasteurellales.f_Pasteurellaceae	Inverse variance weighted	3	0.138507	0.101446	0.172148	-0.0603261	0.337341	1.14856	0.941457	1.40122
ebi-a-GCST90027746	finn-b-K11_GINGIVITIS_PERIODONTAL	Gingivitis and periodontal diseases || id:finn-b-K11_GINGIVITIS_PERIODONTAL	k_Bacteria.p_Proteobacteria.c_Gammaproteobacteria.o_Pasteurellales	Inverse variance weighted	3	0.138487	0.101434	0.172163	-0.0603242	0.337298	1.14853	0.941459	1.40116
ebi-a-GCST90016981	finn-b-K11_GINGIVITIS_PERIODONTAL	Gingivitis and periodontal diseases || id:finn-b-K11_GINGIVITIS_PERIODONTAL	genus Collinsella id.815	MR Egger	9	-0.824011	0.54347	0.17325	-1.88921	0.241191	0.438668	0.151191	1.27276
ebi-a-GCST90027844	finn-b-K11_GINGIVITIS_PERIODONTAL	Gingivitis and periodontal diseases || id:finn-b-K11_GINGIVITIS_PERIODONTAL	k_Bacteria.p_Firmicutes.c_Clostridia.o_Clostridiales.f_Lachnospiraceae.g_Coprococcus.s_Coprococcus_comes	Weighted median	9	-0.145882	0.107168	0.173433	-0.355931	0.0641659	0.864259	0.700521	1.06627
ebi-a-GCST90017022	finn-b-K11_GINGIVITIS_PERIODONTAL	Gingivitis and periodontal diseases || id:finn-b-K11_GINGIVITIS_PERIODONTAL	genus Lachnospiraceae NC2004 group id.11316	Inverse variance weighted	9	0.127755	0.0939687	0.173974	-0.0564241	0.311933	1.13627	0.945138	1.36606
ebi-a-GCST90016943	finn-b-K11_GINGIVITIS_PERIODONTAL	Gingivitis and periodontal diseases || id:finn-b-K11_GINGIVITIS_PERIODONTAL	family Oxalobacteraceae id.2966	Weighted median	14	-0.128702	0.0947408	0.174315	-0.314394	0.0569897	0.879236	0.730231	1.05864
ebi-a-GCST90017073	finn-b-K11_GINGIVITIS_PERIODONTAL	Gingivitis and periodontal diseases || id:finn-b-K11_GINGIVITIS_PERIODONTAL	genus Terrisporobacter id.11348	MR Egger	5	0.685403	0.387071	0.174736	-0.0732566	1.44406	1.98457	0.929362	4.23788
ebi-a-GCST90027760	finn-b-K11_GINGIVITIS_PERIODONTAL	Gingivitis and periodontal diseases || id:finn-b-K11_GINGIVITIS_PERIODONTAL	k_Bacteria.p_Actinobacteria.c_Actinobacteria.o_Coriobacteriales.f_Coriobacteriaceae.g_Eggerthella.s_Eggerthella_unclassified	Weighted median	3	-0.162126	0.119548	0.175049	-0.396441	0.0721883	0.850334	0.67271	1.07486
ebi-a-GCST90017050	finn-b-K11_GINGIVITIS_PERIODONTAL	Gingivitis and periodontal diseases || id:finn-b-K11_GINGIVITIS_PERIODONTAL	genus Ruminiclostridium6 id.11356	MR Egger	15	-0.366759	0.255724	0.175132	-0.867978	0.134461	0.692977	0.419799	1.14392
ebi-a-GCST90016997	finn-b-K11_GINGIVITIS_PERIODONTAL	Gingivitis and periodontal diseases || id:finn-b-K11_GINGIVITIS_PERIODONTAL	genus Eubacterium coprostanoligenes group id.11375	Inverse variance weighted	13	0.172557	0.128003	0.177638	-0.0783299	0.423443	1.18834	0.924659	1.52721
ebi-a-GCST90027705	finn-b-K11_GINGIVITIS_PERIODONTAL	Gingivitis and periodontal diseases || id:finn-b-K11_GINGIVITIS_PERIODONTAL	k_Bacteria.p_Firmicutes.c_Clostridia.o_Clostridiales.f_Clostridiales_noname.g_Flavonifractor	Weighted median	5	-0.141587	0.105093	0.1779	-0.347569	0.0643958	0.86798	0.706403	1.06651
ebi-a-GCST90017102	finn-b-K11_GINGIVITIS_PERIODONTAL	Gingivitis and periodontal diseases || id:finn-b-K11_GINGIVITIS_PERIODONTAL	order Methanobacteriales id.120	Weighted median	10	0.121375	0.0901397	0.178134	-0.0552987	0.298049	1.12905	0.946202	1.34723
ebi-a-GCST90027762	finn-b-K11_GINGIVITIS_PERIODONTAL	Gingivitis and periodontal diseases || id:finn-b-K11_GINGIVITIS_PERIODONTAL	k_Bacteria.p_Bacteroidetes.c_Bacteroidia.o_Bacteroidales.f_Bacteroidales_noname.g_Bacteroidales_noname.s_Bacteroidales_bacterium_ph8	Weighted median	8	-0.18879	0.140449	0.178889	-0.464071	0.0864909	0.82796	0.628719	1.09034
ebi-a-GCST90027738	finn-b-K11_GINGIVITIS_PERIODONTAL	Gingivitis and periodontal diseases || id:finn-b-K11_GINGIVITIS_PERIODONTAL	k_Bacteria.p_Bacteroidetes.c_Bacteroidia.o_Bacteroidales	Weighted median	13	0.143791	0.106989	0.178953	-0.0659067	0.35349	1.15464	0.936218	1.42403
ebi-a-GCST90027694	finn-b-K11_GINGIVITIS_PERIODONTAL	Gingivitis and periodontal diseases || id:finn-b-K11_GINGIVITIS_PERIODONTAL	k_Bacteria.p_Bacteroidetes.c_Bacteroidia.o_Bacteroidales.f_Bacteroidales_noname.g_Bacteroidales_noname	MR Egger	8	-0.8159	0.53796	0.180142	-1.8703	0.238501	0.442241	0.154077	1.26934
ebi-a-GCST90017071	finn-b-K11_GINGIVITIS_PERIODONTAL	Gingivitis and periodontal diseases || id:finn-b-K11_GINGIVITIS_PERIODONTAL	genus Subdoligranulum id.2070	MR Egger	11	0.466381	0.321477	0.180794	-0.163714	1.09648	1.59421	0.848984	2.9936
ebi-a-GCST90027665	finn-b-K11_GINGIVITIS_PERIODONTAL	Gingivitis and periodontal diseases || id:finn-b-K11_GINGIVITIS_PERIODONTAL	k_Bacteria.p_Bacteroidetes.c_Bacteroidia.o_Bacteroidales.f_Bacteroidales_noname	MR Egger	8	-0.813443	0.538121	0.18138	-1.86816	0.241274	0.443329	0.154407	1.27287
ebi-a-GCST90027665	finn-b-K11_GINGIVITIS_PERIODONTAL	Gingivitis and periodontal diseases || id:finn-b-K11_GINGIVITIS_PERIODONTAL	k_Bacteria.p_Bacteroidetes.c_Bacteroidia.o_Bacteroidales.f_Bacteroidales_noname	Weighted median	8	-0.184898	0.138538	0.181995	-0.456431	0.0866361	0.831189	0.633541	1.0905
ebi-a-GCST90027739	finn-b-K11_GINGIVITIS_PERIODONTAL	Gingivitis and periodontal diseases || id:finn-b-K11_GINGIVITIS_PERIODONTAL	k_Bacteria.p_Firmicutes.c_Bacilli.o_Lactobacillales	MR Egger	12	-0.39102	0.273492	0.183284	-0.927065	0.145025	0.676366	0.395713	1.15607
ebi-a-GCST90016942	finn-b-K11_GINGIVITIS_PERIODONTAL	Gingivitis and periodontal diseases || id:finn-b-K11_GINGIVITIS_PERIODONTAL	family Methanobacteriaceae id.121	Weighted median	10	0.121375	0.091288	0.183656	-0.0575495	0.3003	1.12905	0.944075	1.35026
ebi-a-GCST90027768	finn-b-K11_GINGIVITIS_PERIODONTAL	Gingivitis and periodontal diseases || id:finn-b-K11_GINGIVITIS_PERIODONTAL	k_Bacteria.p_Bacteroidetes.c_Bacteroidia.o_Bacteroidales.f_Porphyromonadaceae.g_Parabacteroides.s_Parabacteroides_johnsonii	Inverse variance weighted	8	-0.057085	0.0430456	0.184789	-0.141454	0.0272843	0.944514	0.868095	1.02766
ebi-a-GCST90027768	finn-b-K11_GINGIVITIS_PERIODONTAL	Gingivitis and periodontal diseases || id:finn-b-K11_GINGIVITIS_PERIODONTAL	k_Bacteria.p_Bacteroidetes.c_Bacteroidia.o_Bacteroidales.f_Porphyromonadaceae.g_Parabacteroides.s_Parabacteroides_johnsonii	MR Egger	8	0.336133	0.225372	0.186436	-0.105595	0.777862	1.39953	0.899789	2.17681
ebi-a-GCST90016925	finn-b-K11_GINGIVITIS_PERIODONTAL	Gingivitis and periodontal diseases || id:finn-b-K11_GINGIVITIS_PERIODONTAL	family Actinomycetaceae id.421	Weighted median	5	0.234058	0.1779	0.188283	-0.114625	0.582741	1.26372	0.8917	1.79094
ebi-a-GCST90017114	finn-b-K11_GINGIVITIS_PERIODONTAL	Gingivitis and periodontal diseases || id:finn-b-K11_GINGIVITIS_PERIODONTAL	phylum Firmicutes id.1672	MR Egger	15	0.343261	0.247666	0.189067	-0.142165	0.828687	1.40954	0.867478	2.29031
ebi-a-GCST90017031	finn-b-K11_GINGIVITIS_PERIODONTAL	Gingivitis and periodontal diseases || id:finn-b-K11_GINGIVITIS_PERIODONTAL	genus Lactococcus id.1851	MR Egger	9	-0.480721	0.330778	0.189453	-1.12905	0.167604	0.618337	0.323341	1.18247
ebi-a-GCST90017021	finn-b-K11_GINGIVITIS_PERIODONTAL	Gingivitis and periodontal diseases || id:finn-b-K11_GINGIVITIS_PERIODONTAL	genus Lachnospiraceae FCS020 group id.11314	Inverse variance weighted	12	-0.142249	0.108517	0.18991	-0.354941	0.0704439	0.867406	0.701215	1.07298
ebi-a-GCST90016920	finn-b-K11_GINGIVITIS_PERIODONTAL	Gingivitis and periodontal diseases || id:finn-b-K11_GINGIVITIS_PERIODONTAL	class Methanobacteria id.119	Weighted median	10	0.121375	0.0928272	0.19103	-0.0605662	0.303316	1.12905	0.941231	1.35434
ebi-a-GCST90027736	finn-b-K11_GINGIVITIS_PERIODONTAL	Gingivitis and periodontal diseases || id:finn-b-K11_GINGIVITIS_PERIODONTAL	k_Bacteria.p_Actinobacteria.c_Actinobacteria.o_Bifidobacteriales	MR Egger	13	-0.395524	0.284822	0.192408	-0.953775	0.162727	0.673327	0.385284	1.17672
ebi-a-GCST90027662	finn-b-K11_GINGIVITIS_PERIODONTAL	Gingivitis and periodontal diseases || id:finn-b-K11_GINGIVITIS_PERIODONTAL	k_Bacteria.p_Actinobacteria.c_Actinobacteria.o_Bifidobacteriales.f_Bifidobacteriaceae	MR Egger	13	-0.39523	0.284732	0.192584	-0.953305	0.162844	0.673525	0.385465	1.17685
ebi-a-GCST90016970	finn-b-K11_GINGIVITIS_PERIODONTAL	Gingivitis and periodontal diseases || id:finn-b-K11_GINGIVITIS_PERIODONTAL	genus Bifidobacterium id.436	Inverse variance weighted	13	-0.124148	0.0956058	0.1941	-0.311536	0.063239	0.883249	0.732322	1.06528
ebi-a-GCST90017018	finn-b-K11_GINGIVITIS_PERIODONTAL	Gingivitis and periodontal diseases || id:finn-b-K11_GINGIVITIS_PERIODONTAL	genus Intestinibacter id.11345	Weighted median	15	-0.174365	0.134311	0.194211	-0.437614	0.0888839	0.83999	0.645575	1.09295
ebi-a-GCST90027749	finn-b-K11_GINGIVITIS_PERIODONTAL	Gingivitis and periodontal diseases || id:finn-b-K11_GINGIVITIS_PERIODONTAL	k_Bacteria.p_Bacteroidetes	Weighted median	13	0.143853	0.111286	0.196135	-0.0742675	0.361973	1.15471	0.928423	1.43616
ebi-a-GCST90027697	finn-b-K11_GINGIVITIS_PERIODONTAL	Gingivitis and periodontal diseases || id:finn-b-K11_GINGIVITIS_PERIODONTAL	k_Bacteria.p_Bacteroidetes.c_Bacteroidia.o_Bacteroidales.f_Porphyromonadaceae.g_Odoribacter	Inverse variance weighted	10	-0.116494	0.0902778	0.196913	-0.293439	0.0604503	0.890035	0.745695	1.06231
ebi-a-GCST90027652	finn-b-K11_GINGIVITIS_PERIODONTAL	Gingivitis and periodontal diseases || id:finn-b-K11_GINGIVITIS_PERIODONTAL	k_Bacteria.p_Bacteroidetes.c_Bacteroidia	Weighted median	13	0.143821	0.111506	0.197116	-0.0747298	0.362373	1.15468	0.927994	1.43673
ebi-a-GCST90017045	finn-b-K11_GINGIVITIS_PERIODONTAL	Gingivitis and periodontal diseases || id:finn-b-K11_GINGIVITIS_PERIODONTAL	genus Prevotella9 id.11183	MR Egger	15	-0.320322	0.23605	0.197873	-0.782979	0.142335	0.725915	0.457043	1.15296
ebi-a-GCST90016952	finn-b-K11_GINGIVITIS_PERIODONTAL	Gingivitis and periodontal diseases || id:finn-b-K11_GINGIVITIS_PERIODONTAL	family Streptococcaceae id.1850	Weighted median	13	0.195116	0.151553	0.19794	-0.101928	0.492159	1.21545	0.903095	1.63584
ebi-a-GCST90016974	finn-b-K11_GINGIVITIS_PERIODONTAL	Gingivitis and periodontal diseases || id:finn-b-K11_GINGIVITIS_PERIODONTAL	genus Butyricimonas id.945	Inverse variance weighted	13	0.133384	0.103749	0.19857	-0.0699646	0.336732	1.14269	0.932427	1.40036
ebi-a-GCST90027708	finn-b-K11_GINGIVITIS_PERIODONTAL	Gingivitis and periodontal diseases || id:finn-b-K11_GINGIVITIS_PERIODONTAL	k_Bacteria.p_Firmicutes.c_Clostridia.o_Clostridiales.f_Lachnospiraceae.g_Blautia	Weighted median	12	0.139921	0.108931	0.198969	-0.0735833	0.353425	1.15018	0.929059	1.42394
ebi-a-GCST90016979	finn-b-K11_GINGIVITIS_PERIODONTAL	Gingivitis and periodontal diseases || id:finn-b-K11_GINGIVITIS_PERIODONTAL	genus Clostridium innocuum group id.14397	Weighted median	9	-0.119371	0.0930642	0.199607	-0.301777	0.0630351	0.887479	0.739503	1.06506
ebi-a-GCST90027702	finn-b-K11_GINGIVITIS_PERIODONTAL	Gingivitis and periodontal diseases || id:finn-b-K11_GINGIVITIS_PERIODONTAL	k_Bacteria.p_Firmicutes.c_Bacilli.o_Lactobacillales.f_Lactobacillaceae.g_Lactobacillus	MR Egger	11	-0.245717	0.178298	0.201456	-0.595181	0.103747	0.782144	0.551463	1.10932
ebi-a-GCST90027805	finn-b-K11_GINGIVITIS_PERIODONTAL	Gingivitis and periodontal diseases || id:finn-b-K11_GINGIVITIS_PERIODONTAL	k_Bacteria.p_Firmicutes.c_Erysipelotrichia.o_Erysipelotrichales.f_Erysipelotrichaceae.g_Holdemania.s_Holdemania_unclassified	MR Egger	10	0.352676	0.254261	0.202844	-0.145677	0.851028	1.42287	0.864437	2.34205
ebi-a-GCST90017090	finn-b-K11_GINGIVITIS_PERIODONTAL	Gingivitis and periodontal diseases || id:finn-b-K11_GINGIVITIS_PERIODONTAL	order Actinomycetales id.420	Weighted median	5	0.233424	0.183891	0.204313	-0.127003	0.593851	1.26292	0.880731	1.81095
ebi-a-GCST90016948	finn-b-K11_GINGIVITIS_PERIODONTAL	Gingivitis and periodontal diseases || id:finn-b-K11_GINGIVITIS_PERIODONTAL	family Prevotellaceae id.960	Weighted median	16	0.182296	0.143624	0.204347	-0.0992059	0.463798	1.19997	0.905556	1.5901
ebi-a-GCST90027738	finn-b-K11_GINGIVITIS_PERIODONTAL	Gingivitis and periodontal diseases || id:finn-b-K11_GINGIVITIS_PERIODONTAL	k_Bacteria.p_Bacteroidetes.c_Bacteroidia.o_Bacteroidales	Inverse variance weighted	13	0.101804	0.0803799	0.205319	-0.0557402	0.259349	1.10717	0.945785	1.29609
ebi-a-GCST90027652	finn-b-K11_GINGIVITIS_PERIODONTAL	Gingivitis and periodontal diseases || id:finn-b-K11_GINGIVITIS_PERIODONTAL	k_Bacteria.p_Bacteroidetes.c_Bacteroidia	Inverse variance weighted	13	0.101806	0.0803816	0.20532	-0.0557415	0.259354	1.10717	0.945784	1.29609
ebi-a-GCST90027749	finn-b-K11_GINGIVITIS_PERIODONTAL	Gingivitis and periodontal diseases || id:finn-b-K11_GINGIVITIS_PERIODONTAL	k_Bacteria.p_Bacteroidetes	Inverse variance weighted	13	0.101818	0.0804023	0.205386	-0.0557706	0.259406	1.10718	0.945756	1.29616
ebi-a-GCST90027669	finn-b-K11_GINGIVITIS_PERIODONTAL	Gingivitis and periodontal diseases || id:finn-b-K11_GINGIVITIS_PERIODONTAL	k_Bacteria.p_Firmicutes.c_Bacilli.o_Lactobacillales.f_Lactobacillaceae	MR Egger	12	-0.234796	0.17411	0.207228	-0.576051	0.106459	0.790732	0.562114	1.11233
ebi-a-GCST90027823	finn-b-K11_GINGIVITIS_PERIODONTAL	Gingivitis and periodontal diseases || id:finn-b-K11_GINGIVITIS_PERIODONTAL	k_Bacteria.p_Bacteroidetes.c_Bacteroidia.o_Bacteroidales.f_Bacteroidaceae.g_Bacteroides.s_Bacteroides_coprocola	MR Egger	4	0.426905	0.232422	0.20765	-0.0286419	0.882453	1.53251	0.971764	2.41682
ebi-a-GCST90027808	finn-b-K11_GINGIVITIS_PERIODONTAL	Gingivitis and periodontal diseases || id:finn-b-K11_GINGIVITIS_PERIODONTAL	k_Bacteria.p_Firmicutes.c_Negativicutes.o_Selenomonadales.f_Veillonellaceae.g_Veillonella.s_Veillonella_unclassified	MR Egger	10	0.269407	0.196675	0.207957	-0.116076	0.65489	1.30919	0.890408	1.92493
ebi-a-GCST90017053	finn-b-K11_GINGIVITIS_PERIODONTAL	Gingivitis and periodontal diseases || id:finn-b-K11_GINGIVITIS_PERIODONTAL	genus Ruminococcaceae UCG002 id.11360	MR Egger	22	-0.292647	0.224899	0.207969	-0.733449	0.148155	0.746286	0.48025	1.15969
ebi-a-GCST90017015	finn-b-K11_GINGIVITIS_PERIODONTAL	Gingivitis and periodontal diseases || id:finn-b-K11_GINGIVITIS_PERIODONTAL	genus Holdemania id.2157	Inverse variance weighted	14	-0.107969	0.0858879	0.208719	-0.27631	0.0603709	0.897655	0.758578	1.06223
ebi-a-GCST90017022	finn-b-K11_GINGIVITIS_PERIODONTAL	Gingivitis and periodontal diseases || id:finn-b-K11_GINGIVITIS_PERIODONTAL	genus Lachnospiraceae NC2004 group id.11316	Weighted median	9	0.159488	0.126895	0.208808	-0.0892262	0.408202	1.17291	0.914639	1.50411
ebi-a-GCST90016943	finn-b-K11_GINGIVITIS_PERIODONTAL	Gingivitis and periodontal diseases || id:finn-b-K11_GINGIVITIS_PERIODONTAL	family Oxalobacteraceae id.2966	MR Egger	14	-0.383634	0.288934	0.208963	-0.949945	0.182677	0.681381	0.386762	1.20043
ebi-a-GCST90027681	finn-b-K11_GINGIVITIS_PERIODONTAL	Gingivitis and periodontal diseases || id:finn-b-K11_GINGIVITIS_PERIODONTAL	k_Bacteria.p_Proteobacteria.c_Betaproteobacteria.o_Burkholderiales.f_Oxalobacteraceae	Inverse variance weighted	10	-0.0951432	0.0758235	0.209552	-0.243757	0.0534709	0.909243	0.783678	1.05493
ebi-a-GCST90027810	finn-b-K11_GINGIVITIS_PERIODONTAL	Gingivitis and periodontal diseases || id:finn-b-K11_GINGIVITIS_PERIODONTAL	k_Bacteria.p_Proteobacteria.c_Betaproteobacteria.o_Burkholderiales.f_Oxalobacteraceae.g_Oxalobacter.s_Oxalobacter_formigenes	Inverse variance weighted	10	-0.0951967	0.0759362	0.209973	-0.244032	0.0536382	0.909194	0.783463	1.0551
ebi-a-GCST90027670	finn-b-K11_GINGIVITIS_PERIODONTAL	Gingivitis and periodontal diseases || id:finn-b-K11_GINGIVITIS_PERIODONTAL	k_Bacteria.p_Firmicutes.c_Bacilli.o_Lactobacillales.f_Streptococcaceae	Inverse variance weighted	14	0.0664389	0.0531067	0.210918	-0.0376503	0.170528	1.0687	0.96305	1.18593
ebi-a-GCST90016966	finn-b-K11_GINGIVITIS_PERIODONTAL	Gingivitis and periodontal diseases || id:finn-b-K11_GINGIVITIS_PERIODONTAL	genus Anaerostipes id.1991	Inverse variance weighted	13	0.156113	0.125137	0.212202	-0.0891562	0.401382	1.16896	0.914703	1.49389
ebi-a-GCST90016924	finn-b-K11_GINGIVITIS_PERIODONTAL	Gingivitis and periodontal diseases || id:finn-b-K11_GINGIVITIS_PERIODONTAL	family Acidaminococcaceae id.2166	MR Egger	7	-0.633623	0.443272	0.212268	-1.50244	0.235191	0.530666	0.222587	1.26515
ebi-a-GCST90016974	finn-b-K11_GINGIVITIS_PERIODONTAL	Gingivitis and periodontal diseases || id:finn-b-K11_GINGIVITIS_PERIODONTAL	genus Butyricimonas id.945	Weighted median	13	0.183407	0.147756	0.214502	-0.106196	0.47301	1.2013	0.899249	1.60482
ebi-a-GCST90017084	finn-b-K11_GINGIVITIS_PERIODONTAL	Gingivitis and periodontal diseases || id:finn-b-K11_GINGIVITIS_PERIODONTAL	unknown genus id.2071	Inverse variance weighted	15	0.122048	0.0984581	0.215125	-0.0709297	0.315026	1.12981	0.931527	1.37029
ebi-a-GCST90027703	finn-b-K11_GINGIVITIS_PERIODONTAL	Gingivitis and periodontal diseases || id:finn-b-K11_GINGIVITIS_PERIODONTAL	k_Bacteria.p_Firmicutes.c_Bacilli.o_Lactobacillales.f_Streptococcaceae.g_Streptococcus	MR Egger	9	0.561719	0.413856	0.216826	-0.249439	1.37288	1.75368	0.779238	3.94669
ebi-a-GCST90027818	finn-b-K11_GINGIVITIS_PERIODONTAL	Gingivitis and periodontal diseases || id:finn-b-K11_GINGIVITIS_PERIODONTAL	k_Bacteria.p_Proteobacteria.c_Gammaproteobacteria.o_Pasteurellales.f_Pasteurellaceae.g_Haemophilus.s_Haemophilus_parainfluenzae	Inverse variance weighted	6	0.0883447	0.0716863	0.217808	-0.0521605	0.22885	1.09236	0.949177	1.25715
ebi-a-GCST90017089	finn-b-K11_GINGIVITIS_PERIODONTAL	Gingivitis and periodontal diseases || id:finn-b-K11_GINGIVITIS_PERIODONTAL	genus Victivallis id.2256	Weighted median	10	0.103247	0.0841791	0.220006	-0.0617444	0.268238	1.10876	0.940123	1.30766
ebi-a-GCST90027667	finn-b-K11_GINGIVITIS_PERIODONTAL	Gingivitis and periodontal diseases || id:finn-b-K11_GINGIVITIS_PERIODONTAL	k_Bacteria.p_Bacteroidetes.c_Bacteroidia.o_Bacteroidales.f_Prevotellaceae	Weighted median	8	0.14086	0.114992	0.22059	-0.0845234	0.366244	1.15126	0.91895	1.44231
ebi-a-GCST90027766	finn-b-K11_GINGIVITIS_PERIODONTAL	Gingivitis and periodontal diseases || id:finn-b-K11_GINGIVITIS_PERIODONTAL	k_Bacteria.p_Bacteroidetes.c_Bacteroidia.o_Bacteroidales.f_Porphyromonadaceae.g_Parabacteroides.s_Parabacteroides_distasonis	MR Egger	9	-0.387409	0.288479	0.221202	-0.952827	0.178009	0.678813	0.385649	1.19484
ebi-a-GCST90027765	finn-b-K11_GINGIVITIS_PERIODONTAL	Gingivitis and periodontal diseases || id:finn-b-K11_GINGIVITIS_PERIODONTAL	k_Bacteria.p_Bacteroidetes.c_Bacteroidia.o_Bacteroidales.f_Porphyromonadaceae.g_Odoribacter.s_Odoribacter_splanchnicus	Inverse variance weighted	14	0.0798715	0.0653396	0.221554	-0.0481941	0.207937	1.08315	0.952949	1.23114
ebi-a-GCST90017030	finn-b-K11_GINGIVITIS_PERIODONTAL	Gingivitis and periodontal diseases || id:finn-b-K11_GINGIVITIS_PERIODONTAL	genus Lactobacillus id.1837	MR Egger	9	0.404599	0.304145	0.225126	-0.191524	1.00072	1.4987	0.8257	2.72025
ebi-a-GCST90016951	finn-b-K11_GINGIVITIS_PERIODONTAL	Gingivitis and periodontal diseases || id:finn-b-K11_GINGIVITIS_PERIODONTAL	family Ruminococcaceae id.2050	Weighted median	9	0.221197	0.183151	0.227151	-0.137779	0.580173	1.24757	0.871291	1.78635
ebi-a-GCST90016908	finn-b-K11_GINGIVITIS_PERIODONTAL	Gingivitis and periodontal diseases || id:finn-b-K11_GINGIVITIS_PERIODONTAL	class Actinobacteria id.419	MR Egger	15	-0.362744	0.286165	0.227174	-0.923628	0.198139	0.695764	0.397076	1.21913
ebi-a-GCST90016959	finn-b-K11_GINGIVITIS_PERIODONTAL	Gingivitis and periodontal diseases || id:finn-b-K11_GINGIVITIS_PERIODONTAL	genus Actinomyces id.423	Inverse variance weighted	7	0.133788	0.110861	0.227508	-0.0835001	0.351075	1.14315	0.919891	1.42059
ebi-a-GCST90027857	finn-b-K11_GINGIVITIS_PERIODONTAL	Gingivitis and periodontal diseases || id:finn-b-K11_GINGIVITIS_PERIODONTAL	k_Bacteria.p_Firmicutes.c_Clostridia.o_Clostridiales.f_Lachnospiraceae.g_Roseburia.s_Roseburia_unclassified	Weighted median	13	-0.0884011	0.073254	0.227519	-0.231979	0.0551767	0.915394	0.792963	1.05673
ebi-a-GCST90027693	finn-b-K11_GINGIVITIS_PERIODONTAL	Gingivitis and periodontal diseases || id:finn-b-K11_GINGIVITIS_PERIODONTAL	k_Bacteria.p_Bacteroidetes.c_Bacteroidia.o_Bacteroidales.f_Bacteroidaceae.g_Bacteroides	Weighted median	14	0.132804	0.11042	0.229087	-0.0836199	0.349228	1.14203	0.919781	1.41797
ebi-a-GCST90016946	finn-b-K11_GINGIVITIS_PERIODONTAL	Gingivitis and periodontal diseases || id:finn-b-K11_GINGIVITIS_PERIODONTAL	family Peptostreptococcaceae id.2042	MR Egger	13	0.292692	0.230042	0.22949	-0.158191	0.743575	1.34003	0.853687	2.10344
ebi-a-GCST90016960	finn-b-K11_GINGIVITIS_PERIODONTAL	Gingivitis and periodontal diseases || id:finn-b-K11_GINGIVITIS_PERIODONTAL	genus Adlercreutzia id.812	Inverse variance weighted	8	0.134068	0.111907	0.230904	-0.0852693	0.353405	1.14347	0.918265	1.42391
ebi-a-GCST90017110	finn-b-K11_GINGIVITIS_PERIODONTAL	Gingivitis and periodontal diseases || id:finn-b-K11_GINGIVITIS_PERIODONTAL	phylum Actinobacteria id.400	MR Egger	15	-0.597935	0.477997	0.23301	-1.53481	0.33894	0.549946	0.215497	1.40346
ebi-a-GCST90017095	finn-b-K11_GINGIVITIS_PERIODONTAL	Gingivitis and periodontal diseases || id:finn-b-K11_GINGIVITIS_PERIODONTAL	order Clostridiales id.1863	Weighted median	12	0.188319	0.15828	0.234132	-0.12191	0.498547	1.20722	0.885228	1.64633
ebi-a-GCST90027674	finn-b-K11_GINGIVITIS_PERIODONTAL	Gingivitis and periodontal diseases || id:finn-b-K11_GINGIVITIS_PERIODONTAL	k_Bacteria.p_Firmicutes.c_Clostridia.o_Clostridiales.f_Lachnospiraceae	Weighted median	12	-0.149731	0.126087	0.235023	-0.396861	0.0973999	0.86094	0.672427	1.1023
ebi-a-GCST90016960	finn-b-K11_GINGIVITIS_PERIODONTAL	Gingivitis and periodontal diseases || id:finn-b-K11_GINGIVITIS_PERIODONTAL	genus Adlercreutzia id.812	Weighted median	8	0.174145	0.146766	0.235406	-0.113517	0.461806	1.19023	0.892689	1.58694
ebi-a-GCST90017028	finn-b-K11_GINGIVITIS_PERIODONTAL	Gingivitis and periodontal diseases || id:finn-b-K11_GINGIVITIS_PERIODONTAL	genus Lachnospiraceae UCG010 id.11330	Inverse variance weighted	10	0.14974	0.126206	0.235439	-0.097625	0.397104	1.16153	0.906989	1.48751
ebi-a-GCST90027821	finn-b-K11_GINGIVITIS_PERIODONTAL	Gingivitis and periodontal diseases || id:finn-b-K11_GINGIVITIS_PERIODONTAL	k_Bacteria.p_Bacteroidetes.c_Bacteroidia.o_Bacteroidales.f_Bacteroidaceae.g_Bacteroides.s_Bacteroides_cellulosilyticus	MR Egger	11	0.366325	0.288248	0.23564	-0.198641	0.931292	1.44242	0.819844	2.53779
ebi-a-GCST90016944	finn-b-K11_GINGIVITIS_PERIODONTAL	Gingivitis and periodontal diseases || id:finn-b-K11_GINGIVITIS_PERIODONTAL	family Pasteurellaceae id.3689	Inverse variance weighted	14	-0.091728	0.0775127	0.236653	-0.243653	0.0601969	0.912353	0.78376	1.06205
ebi-a-GCST90017105	finn-b-K11_GINGIVITIS_PERIODONTAL	Gingivitis and periodontal diseases || id:finn-b-K11_GINGIVITIS_PERIODONTAL	order Pasteurellales id.3688	Inverse variance weighted	14	-0.091728	0.0775127	0.236653	-0.243653	0.0601969	0.912353	0.78376	1.06205
ebi-a-GCST90027730	finn-b-K11_GINGIVITIS_PERIODONTAL	Gingivitis and periodontal diseases || id:finn-b-K11_GINGIVITIS_PERIODONTAL	k_Bacteria.p_Proteobacteria.c_Deltaproteobacteria.o_Desulfovibrionales.f_Desulfovibrionaceae.g_Bilophila	Inverse variance weighted	8	-0.116912	0.0996629	0.240767	-0.312251	0.0784275	0.889664	0.731798	1.08158
ebi-a-GCST90027816	finn-b-K11_GINGIVITIS_PERIODONTAL	Gingivitis and periodontal diseases || id:finn-b-K11_GINGIVITIS_PERIODONTAL	k_Bacteria.p_Proteobacteria.c_Gammaproteobacteria.o_Enterobacteriales.f_Enterobacteriaceae.g_Escherichia.s_Escherichia_coli	Weighted median	12	-0.0921692	0.0787576	0.241884	-0.246534	0.0621956	0.911951	0.781505	1.06417
ebi-a-GCST90017086	finn-b-K11_GINGIVITIS_PERIODONTAL	Gingivitis and periodontal diseases || id:finn-b-K11_GINGIVITIS_PERIODONTAL	unknown genus id.826	MR Egger	14	-0.349879	0.284371	0.242135	-0.907246	0.207487	0.704773	0.403634	1.23058
ebi-a-GCST90017001	finn-b-K11_GINGIVITIS_PERIODONTAL	Gingivitis and periodontal diseases || id:finn-b-K11_GINGIVITIS_PERIODONTAL	genus Eubacterium nodatum group id.11297	Inverse variance weighted	11	-0.0703924	0.0602637	0.242777	-0.188509	0.0477244	0.932028	0.828193	1.04888
ebi-a-GCST90027740	finn-b-K11_GINGIVITIS_PERIODONTAL	Gingivitis and periodontal diseases || id:finn-b-K11_GINGIVITIS_PERIODONTAL	k_Bacteria.p_Firmicutes.c_Clostridia.o_Clostridiales	Weighted median	7	-0.172059	0.148669	0.247138	-0.463451	0.119332	0.841929	0.629109	1.12674
ebi-a-GCST90027720	finn-b-K11_GINGIVITIS_PERIODONTAL	Gingivitis and periodontal diseases || id:finn-b-K11_GINGIVITIS_PERIODONTAL	k_Bacteria.p_Firmicutes.c_Erysipelotrichia.o_Erysipelotrichales.f_Erysipelotrichaceae.g_Erysipelotrichaceae_noname	Inverse variance weighted	13	-0.0577665	0.0499657	0.247632	-0.155699	0.0401664	0.94387	0.855816	1.04098
ebi-a-GCST90027776	finn-b-K11_GINGIVITIS_PERIODONTAL	Gingivitis and periodontal diseases || id:finn-b-K11_GINGIVITIS_PERIODONTAL	k_Bacteria.p_Bacteroidetes.c_Bacteroidia.o_Bacteroidales.f_Rikenellaceae.g_Alistipes.s_Alistipes_indistinctus	Inverse variance weighted	12	-0.0789955	0.0683903	0.248062	-0.21304	0.0550494	0.924044	0.808123	1.05659
ebi-a-GCST90017032	finn-b-K11_GINGIVITIS_PERIODONTAL	Gingivitis and periodontal diseases || id:finn-b-K11_GINGIVITIS_PERIODONTAL	genus Marvinbryantia id.2005	MR Egger	10	0.590757	0.474491	0.248351	-0.339244	1.52076	1.80535	0.712308	4.57569
ebi-a-GCST90027818	finn-b-K11_GINGIVITIS_PERIODONTAL	Gingivitis and periodontal diseases || id:finn-b-K11_GINGIVITIS_PERIODONTAL	k_Bacteria.p_Proteobacteria.c_Gammaproteobacteria.o_Pasteurellales.f_Pasteurellaceae.g_Haemophilus.s_Haemophilus_parainfluenzae	Weighted median	6	0.0987236	0.0855886	0.248719	-0.0690301	0.266477	1.10376	0.933299	1.30536
ebi-a-GCST90027720	finn-b-K11_GINGIVITIS_PERIODONTAL	Gingivitis and periodontal diseases || id:finn-b-K11_GINGIVITIS_PERIODONTAL	k_Bacteria.p_Firmicutes.c_Erysipelotrichia.o_Erysipelotrichales.f_Erysipelotrichaceae.g_Erysipelotrichaceae_noname	Weighted median	13	-0.079011	0.0685404	0.249007	-0.21335	0.0553283	0.92403	0.807873	1.05689
ebi-a-GCST90027778	finn-b-K11_GINGIVITIS_PERIODONTAL	Gingivitis and periodontal diseases || id:finn-b-K11_GINGIVITIS_PERIODONTAL	k_Bacteria.p_Bacteroidetes.c_Bacteroidia.o_Bacteroidales.f_Rikenellaceae.g_Alistipes.s_Alistipes_putredinis	MR Egger	7	-0.873076	0.67003	0.249339	-2.18634	0.440184	0.417665	0.112328	1.55299
ebi-a-GCST90027803	finn-b-K11_GINGIVITIS_PERIODONTAL	Gingivitis and periodontal diseases || id:finn-b-K11_GINGIVITIS_PERIODONTAL	k_Bacteria.p_Firmicutes.c_Erysipelotrichia.o_Erysipelotrichales.f_Erysipelotrichaceae.g_Erysipelotrichaceae_noname.s_Eubacterium_biforme	Inverse variance weighted	7	0.0643956	0.0559056	0.249377	-0.0451794	0.173971	1.06651	0.955826	1.19002
ebi-a-GCST90027713	finn-b-K11_GINGIVITIS_PERIODONTAL	Gingivitis and periodontal diseases || id:finn-b-K11_GINGIVITIS_PERIODONTAL	k_Bacteria.p_Firmicutes.c_Clostridia.o_Clostridiales.f_Lachnospiraceae.g_Roseburia	MR Egger	14	-0.354353	0.293684	0.250844	-0.929974	0.221269	0.701627	0.394564	1.24766
ebi-a-GCST90027659	finn-b-K11_GINGIVITIS_PERIODONTAL	Gingivitis and periodontal diseases || id:finn-b-K11_GINGIVITIS_PERIODONTAL	k_Bacteria.p_Proteobacteria.c_Gammaproteobacteria	Inverse variance weighted	4	0.156301	0.13641	0.251873	-0.111064	0.423665	1.16918	0.894882	1.52755
ebi-a-GCST90017070	finn-b-K11_GINGIVITIS_PERIODONTAL	Gingivitis and periodontal diseases || id:finn-b-K11_GINGIVITIS_PERIODONTAL	genus Streptococcus id.1853	Inverse variance weighted	14	0.132986	0.116137	0.252178	-0.0946431	0.360614	1.14223	0.909698	1.43421
ebi-a-GCST90027699	finn-b-K11_GINGIVITIS_PERIODONTAL	Gingivitis and periodontal diseases || id:finn-b-K11_GINGIVITIS_PERIODONTAL	k_Bacteria.p_Bacteroidetes.c_Bacteroidia.o_Bacteroidales.f_Prevotellaceae.g_Paraprevotella	MR Egger	10	0.47969	0.389998	0.253645	-0.284705	1.24409	1.61557	0.752236	3.46976
ebi-a-GCST90027727	finn-b-K11_GINGIVITIS_PERIODONTAL	Gingivitis and periodontal diseases || id:finn-b-K11_GINGIVITIS_PERIODONTAL	k_Bacteria.p_Proteobacteria.c_Betaproteobacteria.o_Burkholderiales.f_Sutterellaceae.g_Parasutterella	Weighted median	13	0.0894041	0.0784303	0.254321	-0.0643193	0.243128	1.09352	0.937706	1.27523
ebi-a-GCST90016939	finn-b-K11_GINGIVITIS_PERIODONTAL	Gingivitis and periodontal diseases || id:finn-b-K11_GINGIVITIS_PERIODONTAL	family Family XIII id.1957	MR Egger	9	0.837997	0.676245	0.255209	-0.487443	2.16344	2.31173	0.614195	8.70098
ebi-a-GCST90027827	finn-b-K11_GINGIVITIS_PERIODONTAL	Gingivitis and periodontal diseases || id:finn-b-K11_GINGIVITIS_PERIODONTAL	k_Bacteria.p_Bacteroidetes.c_Bacteroidia.o_Bacteroidales.f_Bacteroidaceae.g_Bacteroides.s_Bacteroides_finegoldii	Weighted median	18	0.0538634	0.0473811	0.255617	-0.0390035	0.14673	1.05534	0.961747	1.15804
ebi-a-GCST90027670	finn-b-K11_GINGIVITIS_PERIODONTAL	Gingivitis and periodontal diseases || id:finn-b-K11_GINGIVITIS_PERIODONTAL	k_Bacteria.p_Firmicutes.c_Bacilli.o_Lactobacillales.f_Streptococcaceae	Weighted median	14	0.0812429	0.0715148	0.255944	-0.0589261	0.221412	1.08463	0.942776	1.24784
ebi-a-GCST90027780	finn-b-K11_GINGIVITIS_PERIODONTAL	Gingivitis and periodontal diseases || id:finn-b-K11_GINGIVITIS_PERIODONTAL	k_Bacteria.p_Bacteroidetes.c_Bacteroidia.o_Bacteroidales.f_Rikenellaceae.g_Alistipes.s_Alistipes_shahii	MR Egger	11	-0.577587	0.478029	0.257733	-1.51452	0.35935	0.561251	0.219913	1.4324
ebi-a-GCST90027813	finn-b-K11_GINGIVITIS_PERIODONTAL	Gingivitis and periodontal diseases || id:finn-b-K11_GINGIVITIS_PERIODONTAL	k_Bacteria.p_Proteobacteria.c_Deltaproteobacteria.o_Desulfovibrionales.f_Desulfovibrionaceae.g_Bilophila.s_Bilophila_unclassified	Weighted median	11	-0.122614	0.108445	0.258199	-0.335165	0.0899377	0.884605	0.71522	1.09411
ebi-a-GCST90027704	finn-b-K11_GINGIVITIS_PERIODONTAL	Gingivitis and periodontal diseases || id:finn-b-K11_GINGIVITIS_PERIODONTAL	k_Bacteria.p_Firmicutes.c_Clostridia.o_Clostridiales.f_Clostridiaceae.g_Clostridium	MR Egger	11	-0.304059	0.253273	0.260582	-0.800475	0.192357	0.737817	0.449116	1.2121
ebi-a-GCST90016992	finn-b-K11_GINGIVITIS_PERIODONTAL	Gingivitis and periodontal diseases || id:finn-b-K11_GINGIVITIS_PERIODONTAL	genus Enterorhabdus id.820	MR Egger	6	-0.446121	0.341295	0.261242	-1.11506	0.222819	0.640107	0.327896	1.24959
ebi-a-GCST90027678	finn-b-K11_GINGIVITIS_PERIODONTAL	Gingivitis and periodontal diseases || id:finn-b-K11_GINGIVITIS_PERIODONTAL	k_Bacteria.p_Firmicutes.c_Negativicutes.o_Selenomonadales.f_Acidaminococcaceae	Inverse variance weighted	7	-0.0761911	0.0679134	0.261911	-0.209301	0.0569192	0.926639	0.811151	1.05857
ebi-a-GCST90027778	finn-b-K11_GINGIVITIS_PERIODONTAL	Gingivitis and periodontal diseases || id:finn-b-K11_GINGIVITIS_PERIODONTAL	k_Bacteria.p_Bacteroidetes.c_Bacteroidia.o_Bacteroidales.f_Rikenellaceae.g_Alistipes.s_Alistipes_putredinis	Weighted median	7	-0.166455	0.148408	0.262029	-0.457334	0.124424	0.846661	0.632969	1.1325
ebi-a-GCST90016969	finn-b-K11_GINGIVITIS_PERIODONTAL	Gingivitis and periodontal diseases || id:finn-b-K11_GINGIVITIS_PERIODONTAL	genus Barnesiella id.944	Weighted median	13	0.165136	0.147266	0.26214	-0.123505	0.453778	1.17955	0.883817	1.57425
ebi-a-GCST90027654	finn-b-K11_GINGIVITIS_PERIODONTAL	Gingivitis and periodontal diseases || id:finn-b-K11_GINGIVITIS_PERIODONTAL	k_Bacteria.p_Firmicutes.c_Clostridia	Weighted median	7	-0.172056	0.154341	0.264945	-0.474563	0.130452	0.841932	0.622157	1.13934
ebi-a-GCST90016976	finn-b-K11_GINGIVITIS_PERIODONTAL	Gingivitis and periodontal diseases || id:finn-b-K11_GINGIVITIS_PERIODONTAL	genus Candidatus Soleaferrea id.11350	Weighted median	11	-0.127941	0.11477	0.264954	-0.352891	0.0970086	0.879905	0.702654	1.10187
ebi-a-GCST90017043	finn-b-K11_GINGIVITIS_PERIODONTAL	Gingivitis and periodontal diseases || id:finn-b-K11_GINGIVITIS_PERIODONTAL	genus Phascolarctobacterium id.2168	MR Egger	8	0.740684	0.60458	0.266438	-0.444294	1.92566	2.09737	0.641277	6.85968
ebi-a-GCST90016932	finn-b-K11_GINGIVITIS_PERIODONTAL	Gingivitis and periodontal diseases || id:finn-b-K11_GINGIVITIS_PERIODONTAL	family Clostridiales vadin BB60 group id.11286	Inverse variance weighted	15	-0.0957178	0.0862616	0.267162	-0.264791	0.073355	0.90872	0.767367	1.07611
ebi-a-GCST90017076	finn-b-K11_GINGIVITIS_PERIODONTAL	Gingivitis and periodontal diseases || id:finn-b-K11_GINGIVITIS_PERIODONTAL	unknown genus id.1000000073	Inverse variance weighted	15	-0.0957178	0.0862616	0.267162	-0.264791	0.073355	0.90872	0.767367	1.07611
ebi-a-GCST90017043	finn-b-K11_GINGIVITIS_PERIODONTAL	Gingivitis and periodontal diseases || id:finn-b-K11_GINGIVITIS_PERIODONTAL	genus Phascolarctobacterium id.2168	Inverse variance weighted	8	-0.1445	0.130607	0.268567	-0.40049	0.11149	0.865455	0.669992	1.11794
ebi-a-GCST90016998	finn-b-K11_GINGIVITIS_PERIODONTAL	Gingivitis and periodontal diseases || id:finn-b-K11_GINGIVITIS_PERIODONTAL	genus Eubacterium eligens group id.14372	Weighted median	6	0.229931	0.207896	0.268731	-0.177546	0.637407	1.25851	0.837323	1.89157
ebi-a-GCST90027806	finn-b-K11_GINGIVITIS_PERIODONTAL	Gingivitis and periodontal diseases || id:finn-b-K11_GINGIVITIS_PERIODONTAL	k_Bacteria.p_Firmicutes.c_Negativicutes.o_Selenomonadales.f_Acidaminococcaceae.g_Phascolarctobacterium.s_Phascolarctobacterium_succinatutens	MR Egger	8	0.277658	0.228567	0.270084	-0.170333	0.725649	1.32003	0.843384	2.06607
ebi-a-GCST90027719	finn-b-K11_GINGIVITIS_PERIODONTAL	Gingivitis and periodontal diseases || id:finn-b-K11_GINGIVITIS_PERIODONTAL	k_Bacteria.p_Firmicutes.c_Clostridia.o_Clostridiales.f_Ruminococcaceae.g_Subdoligranulum	Inverse variance weighted	14	-0.0921778	0.08366	0.270542	-0.256151	0.0717957	0.911943	0.774025	1.07444
ebi-a-GCST90016952	finn-b-K11_GINGIVITIS_PERIODONTAL	Gingivitis and periodontal diseases || id:finn-b-K11_GINGIVITIS_PERIODONTAL	family Streptococcaceae id.1850	Inverse variance weighted	13	0.132191	0.120029	0.270753	-0.103065	0.367448	1.14133	0.902068	1.44404
ebi-a-GCST90027715	finn-b-K11_GINGIVITIS_PERIODONTAL	Gingivitis and periodontal diseases || id:finn-b-K11_GINGIVITIS_PERIODONTAL	k_Bacteria.p_Firmicutes.c_Clostridia.o_Clostridiales.f_Ruminococcaceae.g_Anaerotruncus	Inverse variance weighted	5	-0.0622349	0.0565673	0.271249	-0.173107	0.048637	0.939662	0.841048	1.04984
ebi-a-GCST90027792	finn-b-K11_GINGIVITIS_PERIODONTAL	Gingivitis and periodontal diseases || id:finn-b-K11_GINGIVITIS_PERIODONTAL	k_Bacteria.p_Firmicutes.c_Clostridia.o_Clostridiales.f_Eubacteriaceae.g_Eubacterium.s_Eubacterium_ramulus	MR Egger	10	0.390903	0.330813	0.271279	-0.25749	1.0393	1.47831	0.772989	2.82723
ebi-a-GCST90017026	finn-b-K11_GINGIVITIS_PERIODONTAL	Gingivitis and periodontal diseases || id:finn-b-K11_GINGIVITIS_PERIODONTAL	genus Lachnospiraceae UCG004 id.11324	MR Egger	12	0.589153	0.50605	0.271359	-0.402705	1.58101	1.80246	0.668509	4.85986
ebi-a-GCST90016924	finn-b-K11_GINGIVITIS_PERIODONTAL	Gingivitis and periodontal diseases || id:finn-b-K11_GINGIVITIS_PERIODONTAL	family Acidaminococcaceae id.2166	Inverse variance weighted	7	-0.164533	0.1498	0.272051	-0.458142	0.129075	0.848289	0.632458	1.13778
ebi-a-GCST90027671	finn-b-K11_GINGIVITIS_PERIODONTAL	Gingivitis and periodontal diseases || id:finn-b-K11_GINGIVITIS_PERIODONTAL	k_Bacteria.p_Firmicutes.c_Clostridia.o_Clostridiales.f_Clostridiaceae	Weighted median	10	-0.0959996	0.0874499	0.272306	-0.267401	0.0754022	0.908464	0.765366	1.07832
ebi-a-GCST90027722	finn-b-K11_GINGIVITIS_PERIODONTAL	Gingivitis and periodontal diseases || id:finn-b-K11_GINGIVITIS_PERIODONTAL	k_Bacteria.p_Firmicutes.c_Negativicutes.o_Selenomonadales.f_Acidaminococcaceae.g_Phascolarctobacterium	MR Egger	8	0.275668	0.228533	0.273123	-0.172258	0.723593	1.31741	0.841762	2.06183
ebi-a-GCST90017022	finn-b-K11_GINGIVITIS_PERIODONTAL	Gingivitis and periodontal diseases || id:finn-b-K11_GINGIVITIS_PERIODONTAL	genus Lachnospiraceae NC2004 group id.11316	MR Egger	9	-0.430916	0.362565	0.273382	-1.14154	0.279712	0.649914	0.319326	1.32275
ebi-a-GCST90017003	finn-b-K11_GINGIVITIS_PERIODONTAL	Gingivitis and periodontal diseases || id:finn-b-K11_GINGIVITIS_PERIODONTAL	genus Eubacterium rectale group id.14374	Inverse variance weighted	8	-0.183518	0.167918	0.274436	-0.512637	0.145601	0.832337	0.598914	1.15673
ebi-a-GCST90017001	finn-b-K11_GINGIVITIS_PERIODONTAL	Gingivitis and periodontal diseases || id:finn-b-K11_GINGIVITIS_PERIODONTAL	genus Eubacterium nodatum group id.11297	MR Egger	11	-0.311916	0.268473	0.275195	-0.838124	0.214292	0.732043	0.432521	1.23898
ebi-a-GCST90027679	finn-b-K11_GINGIVITIS_PERIODONTAL	Gingivitis and periodontal diseases || id:finn-b-K11_GINGIVITIS_PERIODONTAL	k_Bacteria.p_Firmicutes.c_Negativicutes.o_Selenomonadales.f_Veillonellaceae	Inverse variance weighted	12	0.0766717	0.0704363	0.276364	-0.0613835	0.214727	1.07969	0.940462	1.23952
ebi-a-GCST90016993	finn-b-K11_GINGIVITIS_PERIODONTAL	Gingivitis and periodontal diseases || id:finn-b-K11_GINGIVITIS_PERIODONTAL	genus Erysipelatoclostridium id.11381	Inverse variance weighted	15	0.101303	0.0930771	0.276428	-0.081128	0.283734	1.10661	0.922076	1.32808
ebi-a-GCST90017106	finn-b-K11_GINGIVITIS_PERIODONTAL	Gingivitis and periodontal diseases || id:finn-b-K11_GINGIVITIS_PERIODONTAL	order Rhodospirillales id.2667	MR Egger	14	-0.369636	0.324174	0.276434	-1.00502	0.265745	0.690986	0.366039	1.3044
ebi-a-GCST90016997	finn-b-K11_GINGIVITIS_PERIODONTAL	Gingivitis and periodontal diseases || id:finn-b-K11_GINGIVITIS_PERIODONTAL	genus Eubacterium coprostanoligenes group id.11375	MR Egger	13	-0.573738	0.501313	0.276721	-1.55631	0.408836	0.563415	0.210912	1.50506
ebi-a-GCST90027801	finn-b-K11_GINGIVITIS_PERIODONTAL	Gingivitis and periodontal diseases || id:finn-b-K11_GINGIVITIS_PERIODONTAL	k_Bacteria.p_Firmicutes.c_Clostridia.o_Clostridiales.f_Ruminococcaceae.g_Ruminococcus.s_Ruminococcus_lactaris	Weighted median	7	0.117283	0.108124	0.278051	-0.0946402	0.329206	1.12444	0.9097	1.38986
ebi-a-GCST90027713	finn-b-K11_GINGIVITIS_PERIODONTAL	Gingivitis and periodontal diseases || id:finn-b-K11_GINGIVITIS_PERIODONTAL	k_Bacteria.p_Firmicutes.c_Clostridia.o_Clostridiales.f_Lachnospiraceae.g_Roseburia	Weighted median	14	-0.106207	0.0979256	0.278113	-0.298141	0.0857272	0.899239	0.742197	1.08951
ebi-a-GCST90016975	finn-b-K11_GINGIVITIS_PERIODONTAL	Gingivitis and periodontal diseases || id:finn-b-K11_GINGIVITIS_PERIODONTAL	genus Butyrivibrio id.1993	MR Egger	15	-0.245455	0.217117	0.278685	-0.671003	0.180094	0.782349	0.511195	1.19733
ebi-a-GCST90027733	finn-b-K11_GINGIVITIS_PERIODONTAL	Gingivitis and periodontal diseases || id:finn-b-K11_GINGIVITIS_PERIODONTAL	k_Bacteria.p_Proteobacteria.c_Gammaproteobacteria.o_Pasteurellales.f_Pasteurellaceae.g_Haemophilus	Weighted median	5	0.11109	0.102605	0.278943	-0.0900157	0.312196	1.1175	0.913917	1.36642
ebi-a-GCST90017044	finn-b-K11_GINGIVITIS_PERIODONTAL	Gingivitis and periodontal diseases || id:finn-b-K11_GINGIVITIS_PERIODONTAL	genus Prevotella7 id.11182	Weighted median	11	0.091335	0.084632	0.280498	-0.0745437	0.257214	1.09564	0.928167	1.29332
ebi-a-GCST90017110	finn-b-K11_GINGIVITIS_PERIODONTAL	Gingivitis and periodontal diseases || id:finn-b-K11_GINGIVITIS_PERIODONTAL	phylum Actinobacteria id.400	Inverse variance weighted	15	-0.121771	0.112928	0.280899	-0.343111	0.0995688	0.885351	0.70956	1.10469
ebi-a-GCST90017051	finn-b-K11_GINGIVITIS_PERIODONTAL	Gingivitis and periodontal diseases || id:finn-b-K11_GINGIVITIS_PERIODONTAL	genus Ruminiclostridium9 id.11357	Inverse variance weighted	8	-0.182412	0.169609	0.282159	-0.514847	0.150023	0.833258	0.597592	1.16186
ebi-a-GCST90027808	finn-b-K11_GINGIVITIS_PERIODONTAL	Gingivitis and periodontal diseases || id:finn-b-K11_GINGIVITIS_PERIODONTAL	k_Bacteria.p_Firmicutes.c_Negativicutes.o_Selenomonadales.f_Veillonellaceae.g_Veillonella.s_Veillonella_unclassified	Weighted median	10	0.0719258	0.0670447	0.283359	-0.0594818	0.203333	1.07458	0.942253	1.22548
ebi-a-GCST90027732	finn-b-K11_GINGIVITIS_PERIODONTAL	Gingivitis and periodontal diseases || id:finn-b-K11_GINGIVITIS_PERIODONTAL	k_Bacteria.p_Proteobacteria.c_Gammaproteobacteria.o_Enterobacteriales.f_Enterobacteriaceae.g_Escherichia	Weighted median	10	-0.120103	0.11198	0.283479	-0.339583	0.0993781	0.88683	0.712067	1.10448
ebi-a-GCST90027724	finn-b-K11_GINGIVITIS_PERIODONTAL	Gingivitis and periodontal diseases || id:finn-b-K11_GINGIVITIS_PERIODONTAL	k_Bacteria.p_Firmicutes.c_Negativicutes.o_Selenomonadales.f_Veillonellaceae.g_Veillonella	MR Egger	8	0.261235	0.222891	0.285611	-0.175631	0.698102	1.29853	0.838927	2.00993
ebi-a-GCST90027786	finn-b-K11_GINGIVITIS_PERIODONTAL	Gingivitis and periodontal diseases || id:finn-b-K11_GINGIVITIS_PERIODONTAL	k_Bacteria.p_Firmicutes.c_Clostridia.o_Clostridiales.f_Clostridiaceae.g_Clostridium.s_Clostridium_asparagiforme	MR Egger	13	0.190866	0.170444	0.286648	-0.143205	0.524937	1.2103	0.866576	1.69035
ebi-a-GCST90027691	finn-b-K11_GINGIVITIS_PERIODONTAL	Gingivitis and periodontal diseases || id:finn-b-K11_GINGIVITIS_PERIODONTAL	k_Bacteria.p_Actinobacteria.c_Actinobacteria.o_Coriobacteriales.f_Coriobacteriaceae.g_Eggerthella	Inverse variance weighted	6	-0.0847158	0.0796274	0.287373	-0.240785	0.0713539	0.918773	0.78601	1.07396
ebi-a-GCST90027671	finn-b-K11_GINGIVITIS_PERIODONTAL	Gingivitis and periodontal diseases || id:finn-b-K11_GINGIVITIS_PERIODONTAL	k_Bacteria.p_Firmicutes.c_Clostridia.o_Clostridiales.f_Clostridiaceae	MR Egger	10	-0.321756	0.283163	0.288725	-0.876756	0.233244	0.724875	0.416131	1.26269
ebi-a-GCST90017033	finn-b-K11_GINGIVITIS_PERIODONTAL	Gingivitis and periodontal diseases || id:finn-b-K11_GINGIVITIS_PERIODONTAL	genus Methanobrevibacter id.123	Weighted median	6	0.139499	0.131493	0.28874	-0.118227	0.397225	1.1497	0.888495	1.48769
ebi-a-GCST90017116	finn-b-K11_GINGIVITIS_PERIODONTAL	Gingivitis and periodontal diseases || id:finn-b-K11_GINGIVITIS_PERIODONTAL	phylum Proteobacteria id.2375	Weighted median	12	-0.204733	0.193884	0.29099	-0.584746	0.175281	0.814865	0.557247	1.19158
ebi-a-GCST90016948	finn-b-K11_GINGIVITIS_PERIODONTAL	Gingivitis and periodontal diseases || id:finn-b-K11_GINGIVITIS_PERIODONTAL	family Prevotellaceae id.960	MR Egger	16	0.401268	0.366698	0.292305	-0.31746	1.12	1.49372	0.727996	3.06484
ebi-a-GCST90027790	finn-b-K11_GINGIVITIS_PERIODONTAL	Gingivitis and periodontal diseases || id:finn-b-K11_GINGIVITIS_PERIODONTAL	k_Bacteria.p_Firmicutes.c_Clostridia.o_Clostridiales.f_Eubacteriaceae.g_Eubacterium.s_Eubacterium_eligens	MR Egger	14	0.355205	0.324623	0.295341	-0.281055	0.991465	1.42647	0.754987	2.69518
ebi-a-GCST90017025	finn-b-K11_GINGIVITIS_PERIODONTAL	Gingivitis and periodontal diseases || id:finn-b-K11_GINGIVITIS_PERIODONTAL	genus Lachnospiraceae UCG001 id.11321	MR Egger	13	0.613092	0.559155	0.296301	-0.482852	1.70904	1.84613	0.617021	5.52363
ebi-a-GCST90016966	finn-b-K11_GINGIVITIS_PERIODONTAL	Gingivitis and periodontal diseases || id:finn-b-K11_GINGIVITIS_PERIODONTAL	genus Anaerostipes id.1991	MR Egger	13	-0.496613	0.453122	0.296502	-1.38473	0.391506	0.608589	0.250391	1.47921
ebi-a-GCST90027857	finn-b-K11_GINGIVITIS_PERIODONTAL	Gingivitis and periodontal diseases || id:finn-b-K11_GINGIVITIS_PERIODONTAL	k_Bacteria.p_Firmicutes.c_Clostridia.o_Clostridiales.f_Lachnospiraceae.g_Roseburia.s_Roseburia_unclassified	MR Egger	13	-0.244812	0.223426	0.296613	-0.682727	0.193104	0.782852	0.505237	1.21301
ebi-a-GCST90017106	finn-b-K11_GINGIVITIS_PERIODONTAL	Gingivitis and periodontal diseases || id:finn-b-K11_GINGIVITIS_PERIODONTAL	order Rhodospirillales id.2667	Weighted median	14	-0.112407	0.10813	0.298547	-0.324341	0.0995277	0.893681	0.723003	1.10465
ebi-a-GCST90016956	finn-b-K11_GINGIVITIS_PERIODONTAL	Gingivitis and periodontal diseases || id:finn-b-K11_GINGIVITIS_PERIODONTAL	family Veillonellaceae id.2172	Inverse variance weighted	19	-0.0896552	0.0863479	0.299129	-0.258897	0.0795866	0.914246	0.771903	1.08284
ebi-a-GCST90016949	finn-b-K11_GINGIVITIS_PERIODONTAL	Gingivitis and periodontal diseases || id:finn-b-K11_GINGIVITIS_PERIODONTAL	family Rhodospirillaceae id.2717	MR Egger	15	-0.357197	0.331533	0.300884	-1.007	0.292607	0.699634	0.365312	1.33992
ebi-a-GCST90027839	finn-b-K11_GINGIVITIS_PERIODONTAL	Gingivitis and periodontal diseases || id:finn-b-K11_GINGIVITIS_PERIODONTAL	k_Bacteria.p_Bacteroidetes.c_Bacteroidia.o_Bacteroidales.f_Bacteroidaceae.g_Bacteroides.s_Bacteroides_xylanisolvens	Inverse variance weighted	13	-0.0742013	0.072838	0.308337	-0.216964	0.0685612	0.928485	0.804959	1.07097
ebi-a-GCST90027768	finn-b-K11_GINGIVITIS_PERIODONTAL	Gingivitis and periodontal diseases || id:finn-b-K11_GINGIVITIS_PERIODONTAL	k_Bacteria.p_Bacteroidetes.c_Bacteroidia.o_Bacteroidales.f_Porphyromonadaceae.g_Parabacteroides.s_Parabacteroides_johnsonii	Weighted median	8	-0.0580683	0.0570197	0.308493	-0.169827	0.0536904	0.943585	0.843811	1.05516
ebi-a-GCST90017015	finn-b-K11_GINGIVITIS_PERIODONTAL	Gingivitis and periodontal diseases || id:finn-b-K11_GINGIVITIS_PERIODONTAL	genus Holdemania id.2157	Weighted median	14	-0.119838	0.117965	0.309688	-0.351048	0.111373	0.887065	0.70395	1.11781
ebi-a-GCST90016929	finn-b-K11_GINGIVITIS_PERIODONTAL	Gingivitis and periodontal diseases || id:finn-b-K11_GINGIVITIS_PERIODONTAL	family Bifidobacteriaceae id.433	Inverse variance weighted	12	-0.105348	0.104453	0.313181	-0.310075	0.0993792	0.900012	0.733392	1.10449
ebi-a-GCST90017093	finn-b-K11_GINGIVITIS_PERIODONTAL	Gingivitis and periodontal diseases || id:finn-b-K11_GINGIVITIS_PERIODONTAL	order Bifidobacteriales id.432	Inverse variance weighted	12	-0.105348	0.104453	0.313181	-0.310075	0.0993792	0.900012	0.733392	1.10449
ebi-a-GCST90027832	finn-b-K11_GINGIVITIS_PERIODONTAL	Gingivitis and periodontal diseases || id:finn-b-K11_GINGIVITIS_PERIODONTAL	k_Bacteria.p_Bacteroidetes.c_Bacteroidia.o_Bacteroidales.f_Bacteroidaceae.g_Bacteroides.s_Bacteroides_ovatus	Inverse variance weighted	15	0.0934716	0.0927782	0.313707	-0.0883736	0.275317	1.09798	0.915419	1.31695
ebi-a-GCST90016947	finn-b-K11_GINGIVITIS_PERIODONTAL	Gingivitis and periodontal diseases || id:finn-b-K11_GINGIVITIS_PERIODONTAL	family Porphyromonadaceae id.943	Weighted median	9	-0.21827	0.21721	0.314955	-0.644002	0.207462	0.803908	0.525187	1.23055
ebi-a-GCST90016979	finn-b-K11_GINGIVITIS_PERIODONTAL	Gingivitis and periodontal diseases || id:finn-b-K11_GINGIVITIS_PERIODONTAL	genus Clostridium innocuum group id.14397	Inverse variance weighted	9	-0.0704726	0.0705497	0.31784	-0.20875	0.0678048	0.931953	0.811598	1.07016
ebi-a-GCST90017028	finn-b-K11_GINGIVITIS_PERIODONTAL	Gingivitis and periodontal diseases || id:finn-b-K11_GINGIVITIS_PERIODONTAL	genus Lachnospiraceae UCG010 id.11330	Weighted median	10	0.170572	0.171008	0.318545	-0.164603	0.505748	1.18598	0.84823	1.65822
ebi-a-GCST90027663	finn-b-K11_GINGIVITIS_PERIODONTAL	Gingivitis and periodontal diseases || id:finn-b-K11_GINGIVITIS_PERIODONTAL	k_Bacteria.p_Actinobacteria.c_Actinobacteria.o_Coriobacteriales.f_Coriobacteriaceae	Weighted median	10	-0.120677	0.12151	0.320639	-0.358838	0.117483	0.88632	0.698488	1.12466
ebi-a-GCST90016940	finn-b-K11_GINGIVITIS_PERIODONTAL	Gingivitis and periodontal diseases || id:finn-b-K11_GINGIVITIS_PERIODONTAL	family Lachnospiraceae id.1987	MR Egger	16	0.420645	0.409111	0.321298	-0.381214	1.2225	1.52294	0.683032	3.39568
ebi-a-GCST90016964	finn-b-K11_GINGIVITIS_PERIODONTAL	Gingivitis and periodontal diseases || id:finn-b-K11_GINGIVITIS_PERIODONTAL	genus Alloprevotella id.961	MR Egger	6	-0.805097	0.712209	0.321487	-2.20103	0.590832	0.447045	0.11069	1.80549
ebi-a-GCST90027704	finn-b-K11_GINGIVITIS_PERIODONTAL	Gingivitis and periodontal diseases || id:finn-b-K11_GINGIVITIS_PERIODONTAL	k_Bacteria.p_Firmicutes.c_Clostridia.o_Clostridiales.f_Clostridiaceae.g_Clostridium	Weighted median	11	-0.0795679	0.0803678	0.322151	-0.237089	0.077953	0.923515	0.788921	1.08107
ebi-a-GCST90027791	finn-b-K11_GINGIVITIS_PERIODONTAL	Gingivitis and periodontal diseases || id:finn-b-K11_GINGIVITIS_PERIODONTAL	k_Bacteria.p_Firmicutes.c_Clostridia.o_Clostridiales.f_Eubacteriaceae.g_Eubacterium.s_Eubacterium_hallii	Inverse variance weighted	11	0.061649	0.0625871	0.324618	-0.0610217	0.18432	1.06359	0.940803	1.2024
ebi-a-GCST90017070	finn-b-K11_GINGIVITIS_PERIODONTAL	Gingivitis and periodontal diseases || id:finn-b-K11_GINGIVITIS_PERIODONTAL	genus Streptococcus id.1853	Weighted median	14	0.149185	0.151634	0.325188	-0.148017	0.446387	1.16089	0.862417	1.56266
ebi-a-GCST90016916	finn-b-K11_GINGIVITIS_PERIODONTAL	Gingivitis and periodontal diseases || id:finn-b-K11_GINGIVITIS_PERIODONTAL	class Erysipelotrichia id.2147	Inverse variance weighted	13	-0.126767	0.129115	0.326189	-0.379832	0.126297	0.880939	0.683977	1.13462
ebi-a-GCST90016937	finn-b-K11_GINGIVITIS_PERIODONTAL	Gingivitis and periodontal diseases || id:finn-b-K11_GINGIVITIS_PERIODONTAL	family Erysipelotrichaceae id.2149	Inverse variance weighted	13	-0.126767	0.129115	0.326189	-0.379832	0.126297	0.880939	0.683977	1.13462
ebi-a-GCST90017099	finn-b-K11_GINGIVITIS_PERIODONTAL	Gingivitis and periodontal diseases || id:finn-b-K11_GINGIVITIS_PERIODONTAL	order Erysipelotrichales id.2148	Inverse variance weighted	13	-0.126767	0.129115	0.326189	-0.379832	0.126297	0.880939	0.683977	1.13462
ebi-a-GCST90027726	finn-b-K11_GINGIVITIS_PERIODONTAL	Gingivitis and periodontal diseases || id:finn-b-K11_GINGIVITIS_PERIODONTAL	k_Bacteria.p_Proteobacteria.c_Betaproteobacteria.o_Burkholderiales.f_Oxalobacteraceae.g_Oxalobacter	Weighted median	11	-0.0748946	0.0763007	0.326311	-0.224444	0.0746549	0.927841	0.79896	1.07751
ebi-a-GCST90017112	finn-b-K11_GINGIVITIS_PERIODONTAL	Gingivitis and periodontal diseases || id:finn-b-K11_GINGIVITIS_PERIODONTAL	phylum Cyanobacteria id.1500	MR Egger	8	0.376482	0.352904	0.32709	-0.315209	1.06817	1.45715	0.729636	2.91006
ebi-a-GCST90027685	finn-b-K11_GINGIVITIS_PERIODONTAL	Gingivitis and periodontal diseases || id:finn-b-K11_GINGIVITIS_PERIODONTAL	k_Bacteria.p_Proteobacteria.c_Gammaproteobacteria.o_Pasteurellales.f_Pasteurellaceae	Weighted median	3	0.116326	0.118787	0.32744	-0.116496	0.349149	1.12336	0.890033	1.41786
ebi-a-GCST90027737	finn-b-K11_GINGIVITIS_PERIODONTAL	Gingivitis and periodontal diseases || id:finn-b-K11_GINGIVITIS_PERIODONTAL	k_Bacteria.p_Actinobacteria.c_Actinobacteria.o_Coriobacteriales	Weighted median	10	-0.12072	0.123343	0.327711	-0.362472	0.121032	0.886282	0.695954	1.12866
ebi-a-GCST90017032	finn-b-K11_GINGIVITIS_PERIODONTAL	Gingivitis and periodontal diseases || id:finn-b-K11_GINGIVITIS_PERIODONTAL	genus Marvinbryantia id.2005	Inverse variance weighted	10	0.118286	0.121107	0.328714	-0.119084	0.355656	1.12557	0.887733	1.42712
ebi-a-GCST90016949	finn-b-K11_GINGIVITIS_PERIODONTAL	Gingivitis and periodontal diseases || id:finn-b-K11_GINGIVITIS_PERIODONTAL	family Rhodospirillaceae id.2717	Weighted median	15	-0.108759	0.111373	0.328804	-0.327051	0.109533	0.896947	0.721047	1.11576
ebi-a-GCST90016969	finn-b-K11_GINGIVITIS_PERIODONTAL	Gingivitis and periodontal diseases || id:finn-b-K11_GINGIVITIS_PERIODONTAL	genus Barnesiella id.944	Inverse variance weighted	13	0.109302	0.112012	0.329161	-0.110242	0.328847	1.1155	0.895617	1.38936
ebi-a-GCST90027808	finn-b-K11_GINGIVITIS_PERIODONTAL	Gingivitis and periodontal diseases || id:finn-b-K11_GINGIVITIS_PERIODONTAL	k_Bacteria.p_Firmicutes.c_Negativicutes.o_Selenomonadales.f_Veillonellaceae.g_Veillonella.s_Veillonella_unclassified	Inverse variance weighted	10	0.0498121	0.0510884	0.329551	-0.0503211	0.149945	1.05107	0.950924	1.16177
ebi-a-GCST90017024	finn-b-K11_GINGIVITIS_PERIODONTAL	Gingivitis and periodontal diseases || id:finn-b-K11_GINGIVITIS_PERIODONTAL	genus Lachnospiraceae NK4A136 group id.11319	Inverse variance weighted	15	-0.107448	0.110489	0.330811	-0.324006	0.10911	0.898123	0.723246	1.11528
ebi-a-GCST90017094	finn-b-K11_GINGIVITIS_PERIODONTAL	Gingivitis and periodontal diseases || id:finn-b-K11_GINGIVITIS_PERIODONTAL	order Burkholderiales id.2874	MR Egger	10	0.679168	0.660922	0.3342	-0.616239	1.97457	1.97224	0.539971	7.20355
ebi-a-GCST90017039	finn-b-K11_GINGIVITIS_PERIODONTAL	Gingivitis and periodontal diseases || id:finn-b-K11_GINGIVITIS_PERIODONTAL	genus Parabacteroides id.954	Weighted median	5	-0.242764	0.251431	0.33428	-0.735568	0.250041	0.784457	0.479233	1.28408
ebi-a-GCST90027815	finn-b-K11_GINGIVITIS_PERIODONTAL	Gingivitis and periodontal diseases || id:finn-b-K11_GINGIVITIS_PERIODONTAL	k_Bacteria.p_Proteobacteria.c_Deltaproteobacteria.o_Desulfovibrionales.f_Desulfovibrionaceae.g_Desulfovibrio.s_Desulfovibrio_piger	MR Egger	6	0.26949	0.246375	0.335484	-0.213404	0.752384	1.3093	0.80783	2.12205
ebi-a-GCST90027776	finn-b-K11_GINGIVITIS_PERIODONTAL	Gingivitis and periodontal diseases || id:finn-b-K11_GINGIVITIS_PERIODONTAL	k_Bacteria.p_Bacteroidetes.c_Bacteroidia.o_Bacteroidales.f_Rikenellaceae.g_Alistipes.s_Alistipes_indistinctus	MR Egger	12	-0.402908	0.398262	0.33555	-1.1835	0.377685	0.668374	0.306205	1.4589
ebi-a-GCST90027835	finn-b-K11_GINGIVITIS_PERIODONTAL	Gingivitis and periodontal diseases || id:finn-b-K11_GINGIVITIS_PERIODONTAL	k_Bacteria.p_Bacteroidetes.c_Bacteroidia.o_Bacteroidales.f_Bacteroidaceae.g_Bacteroides.s_Bacteroides_stercoris	Weighted median	7	0.109088	0.113388	0.33601	-0.113152	0.331327	1.11526	0.893015	1.39282
ebi-a-GCST90016959	finn-b-K11_GINGIVITIS_PERIODONTAL	Gingivitis and periodontal diseases || id:finn-b-K11_GINGIVITIS_PERIODONTAL	genus Actinomyces id.423	Weighted median	7	0.135591	0.14136	0.337464	-0.141475	0.412657	1.14521	0.868077	1.51083
ebi-a-GCST90017034	finn-b-K11_GINGIVITIS_PERIODONTAL	Gingivitis and periodontal diseases || id:finn-b-K11_GINGIVITIS_PERIODONTAL	genus Odoribacter id.952	MR Egger	7	-0.707083	0.669181	0.339032	-2.01868	0.604512	0.49308	0.132831	1.83036
ebi-a-GCST90016978	finn-b-K11_GINGIVITIS_PERIODONTAL	Gingivitis and periodontal diseases || id:finn-b-K11_GINGIVITIS_PERIODONTAL	genus Christensenellaceae R 7group id.11283	MR Egger	10	-0.44348	0.436219	0.33908	-1.29847	0.41151	0.641799	0.272949	1.50909
ebi-a-GCST90027746	finn-b-K11_GINGIVITIS_PERIODONTAL	Gingivitis and periodontal diseases || id:finn-b-K11_GINGIVITIS_PERIODONTAL	k_Bacteria.p_Proteobacteria.c_Gammaproteobacteria.o_Pasteurellales	Weighted median	3	0.116318	0.122566	0.342607	-0.12391	0.356546	1.12335	0.883459	1.42839
ebi-a-GCST90027678	finn-b-K11_GINGIVITIS_PERIODONTAL	Gingivitis and periodontal diseases || id:finn-b-K11_GINGIVITIS_PERIODONTAL	k_Bacteria.p_Firmicutes.c_Negativicutes.o_Selenomonadales.f_Acidaminococcaceae	Weighted median	7	-0.0827947	0.0873998	0.343481	-0.254098	0.088509	0.92054	0.775616	1.09254
ebi-a-GCST90016981	finn-b-K11_GINGIVITIS_PERIODONTAL	Gingivitis and periodontal diseases || id:finn-b-K11_GINGIVITIS_PERIODONTAL	genus Collinsella id.815	Inverse variance weighted	9	-0.13777	0.145473	0.343614	-0.422897	0.147357	0.871299	0.655146	1.15877
ebi-a-GCST90027779	finn-b-K11_GINGIVITIS_PERIODONTAL	Gingivitis and periodontal diseases || id:finn-b-K11_GINGIVITIS_PERIODONTAL	k_Bacteria.p_Bacteroidetes.c_Bacteroidia.o_Bacteroidales.f_Rikenellaceae.g_Alistipes.s_Alistipes_senegalensis	Weighted median	12	-0.0989555	0.104957	0.345772	-0.304671	0.10676	0.905783	0.737366	1.11267
ebi-a-GCST90027832	finn-b-K11_GINGIVITIS_PERIODONTAL	Gingivitis and periodontal diseases || id:finn-b-K11_GINGIVITIS_PERIODONTAL	k_Bacteria.p_Bacteroidetes.c_Bacteroidia.o_Bacteroidales.f_Bacteroidaceae.g_Bacteroides.s_Bacteroides_ovatus	Weighted median	15	0.100713	0.106832	0.345821	-0.108678	0.310105	1.10596	0.89702	1.36357
ebi-a-GCST90027854	finn-b-K11_GINGIVITIS_PERIODONTAL	Gingivitis and periodontal diseases || id:finn-b-K11_GINGIVITIS_PERIODONTAL	k_Bacteria.p_Firmicutes.c_Clostridia.o_Clostridiales.f_Lachnospiraceae.g_Roseburia.s_Roseburia_hominis	Inverse variance weighted	7	-0.0989947	0.105584	0.348454	-0.305939	0.10795	0.905748	0.736431	1.11399
ebi-a-GCST90017083	finn-b-K11_GINGIVITIS_PERIODONTAL	Gingivitis and periodontal diseases || id:finn-b-K11_GINGIVITIS_PERIODONTAL	unknown genus id.2041	Weighted median	12	-0.116396	0.124409	0.349483	-0.360237	0.127445	0.890123	0.697511	1.13592
ebi-a-GCST90027807	finn-b-K11_GINGIVITIS_PERIODONTAL	Gingivitis and periodontal diseases || id:finn-b-K11_GINGIVITIS_PERIODONTAL	k_Bacteria.p_Firmicutes.c_Negativicutes.o_Selenomonadales.f_Veillonellaceae.g_Dialister.s_Dialister_invisus	Inverse variance weighted	6	0.0997632	0.106649	0.349566	-0.109269	0.308796	1.10491	0.896489	1.36178
ebi-a-GCST90027745	finn-b-K11_GINGIVITIS_PERIODONTAL	Gingivitis and periodontal diseases || id:finn-b-K11_GINGIVITIS_PERIODONTAL	k_Bacteria.p_Proteobacteria.c_Gammaproteobacteria.o_Enterobacteriales	MR Egger	5	-0.352909	0.319782	0.350344	-0.979681	0.273863	0.702641	0.375431	1.31503
ebi-a-GCST90027684	finn-b-K11_GINGIVITIS_PERIODONTAL	Gingivitis and periodontal diseases || id:finn-b-K11_GINGIVITIS_PERIODONTAL	k_Bacteria.p_Proteobacteria.c_Gammaproteobacteria.o_Enterobacteriales.f_Enterobacteriaceae	MR Egger	5	-0.352722	0.319657	0.350402	-0.979249	0.273806	0.702773	0.375593	1.31496
ebi-a-GCST90027693	finn-b-K11_GINGIVITIS_PERIODONTAL	Gingivitis and periodontal diseases || id:finn-b-K11_GINGIVITIS_PERIODONTAL	k_Bacteria.p_Bacteroidetes.c_Bacteroidia.o_Bacteroidales.f_Bacteroidaceae.g_Bacteroides	Inverse variance weighted	14	0.0778512	0.0834806	0.351044	-0.0857708	0.241473	1.08096	0.917805	1.27312
ebi-a-GCST90017000	finn-b-K11_GINGIVITIS_PERIODONTAL	Gingivitis and periodontal diseases || id:finn-b-K11_GINGIVITIS_PERIODONTAL	genus Eubacterium hallii group id.11338	Inverse variance weighted	16	0.0872265	0.0939347	0.353104	-0.0968856	0.271339	1.09114	0.90766	1.31172
ebi-a-GCST90017085	finn-b-K11_GINGIVITIS_PERIODONTAL	Gingivitis and periodontal diseases || id:finn-b-K11_GINGIVITIS_PERIODONTAL	unknown genus id.2755	Weighted median	13	-0.104621	0.112788	0.353618	-0.325685	0.116443	0.900666	0.722033	1.12349
ebi-a-GCST90017085	finn-b-K11_GINGIVITIS_PERIODONTAL	Gingivitis and periodontal diseases || id:finn-b-K11_GINGIVITIS_PERIODONTAL	unknown genus id.2755	MR Egger	13	-0.289653	0.299335	0.354011	-0.87635	0.297044	0.748523	0.4163	1.34587
ebi-a-GCST90027702	finn-b-K11_GINGIVITIS_PERIODONTAL	Gingivitis and periodontal diseases || id:finn-b-K11_GINGIVITIS_PERIODONTAL	k_Bacteria.p_Firmicutes.c_Bacilli.o_Lactobacillales.f_Lactobacillaceae.g_Lactobacillus	Inverse variance weighted	11	0.0431308	0.0466044	0.354723	-0.0482139	0.134476	1.04407	0.95293	1.14394
ebi-a-GCST90017061	finn-b-K11_GINGIVITIS_PERIODONTAL	Gingivitis and periodontal diseases || id:finn-b-K11_GINGIVITIS_PERIODONTAL	genus Ruminococcaceae UCG014 id.11371	MR Egger	11	0.266874	0.274139	0.355743	-0.270439	0.804187	1.30588	0.763044	2.23488
ebi-a-GCST90027854	finn-b-K11_GINGIVITIS_PERIODONTAL	Gingivitis and periodontal diseases || id:finn-b-K11_GINGIVITIS_PERIODONTAL	k_Bacteria.p_Firmicutes.c_Clostridia.o_Clostridiales.f_Lachnospiraceae.g_Roseburia.s_Roseburia_hominis	Weighted median	7	-0.128354	0.139151	0.356319	-0.401091	0.144383	0.879542	0.669589	1.15533
ebi-a-GCST90027775	finn-b-K11_GINGIVITIS_PERIODONTAL	Gingivitis and periodontal diseases || id:finn-b-K11_GINGIVITIS_PERIODONTAL	k_Bacteria.p_Bacteroidetes.c_Bacteroidia.o_Bacteroidales.f_Rikenellaceae.g_Alistipes.s_Alistipes_finegoldii	Weighted median	9	0.113926	0.12386	0.35768	-0.12884	0.356691	1.12067	0.879115	1.42859
ebi-a-GCST90016964	finn-b-K11_GINGIVITIS_PERIODONTAL	Gingivitis and periodontal diseases || id:finn-b-K11_GINGIVITIS_PERIODONTAL	genus Alloprevotella id.961	Inverse variance weighted	6	-0.0700553	0.0765186	0.359912	-0.220032	0.0799212	0.932342	0.802493	1.0832
ebi-a-GCST90027723	finn-b-K11_GINGIVITIS_PERIODONTAL	Gingivitis and periodontal diseases || id:finn-b-K11_GINGIVITIS_PERIODONTAL	k_Bacteria.p_Firmicutes.c_Negativicutes.o_Selenomonadales.f_Veillonellaceae.g_Dialister	Weighted median	6	-0.0950267	0.10435	0.362477	-0.299552	0.109499	0.909349	0.74115	1.11572
ebi-a-GCST90017066	finn-b-K11_GINGIVITIS_PERIODONTAL	Gingivitis and periodontal diseases || id:finn-b-K11_GINGIVITIS_PERIODONTAL	genus Ruminococcus torques group id.14377	MR Egger	9	-0.541836	0.55658	0.362732	-1.63273	0.54906	0.581679	0.195395	1.73163
ebi-a-GCST90027730	finn-b-K11_GINGIVITIS_PERIODONTAL	Gingivitis and periodontal diseases || id:finn-b-K11_GINGIVITIS_PERIODONTAL	k_Bacteria.p_Proteobacteria.c_Deltaproteobacteria.o_Desulfovibrionales.f_Desulfovibrionaceae.g_Bilophila	Weighted median	8	-0.115161	0.126628	0.363115	-0.363352	0.13303	0.891222	0.695342	1.14228
ebi-a-GCST90027669	finn-b-K11_GINGIVITIS_PERIODONTAL	Gingivitis and periodontal diseases || id:finn-b-K11_GINGIVITIS_PERIODONTAL	k_Bacteria.p_Firmicutes.c_Bacilli.o_Lactobacillales.f_Lactobacillaceae	Inverse variance weighted	12	0.039612	0.0437028	0.364726	-0.0460454	0.125269	1.04041	0.954999	1.13345
ebi-a-GCST90027709	finn-b-K11_GINGIVITIS_PERIODONTAL	Gingivitis and periodontal diseases || id:finn-b-K11_GINGIVITIS_PERIODONTAL	k_Bacteria.p_Firmicutes.c_Clostridia.o_Clostridiales.f_Lachnospiraceae.g_Butyrivibrio	MR Egger	10	0.14312	0.149094	0.365199	-0.149104	0.435345	1.15387	0.861479	1.5455
ebi-a-GCST90027793	finn-b-K11_GINGIVITIS_PERIODONTAL	Gingivitis and periodontal diseases || id:finn-b-K11_GINGIVITIS_PERIODONTAL	k_Bacteria.p_Firmicutes.c_Clostridia.o_Clostridiales.f_Eubacteriaceae.g_Eubacterium.s_Eubacterium_rectale	Inverse variance weighted	9	-0.0914915	0.101345	0.366646	-0.290128	0.107145	0.912569	0.748168	1.1131
ebi-a-GCST90017020	finn-b-K11_GINGIVITIS_PERIODONTAL	Gingivitis and periodontal diseases || id:finn-b-K11_GINGIVITIS_PERIODONTAL	genus Lachnoclostridium id.11308	MR Egger	13	0.472458	0.503581	0.368287	-0.514561	1.45948	1.60393	0.597763	4.30371
ebi-a-GCST90027709	finn-b-K11_GINGIVITIS_PERIODONTAL	Gingivitis and periodontal diseases || id:finn-b-K11_GINGIVITIS_PERIODONTAL	k_Bacteria.p_Firmicutes.c_Clostridia.o_Clostridiales.f_Lachnospiraceae.g_Butyrivibrio	Inverse variance weighted	10	0.0360245	0.0401022	0.369017	-0.0425759	0.114625	1.03668	0.958318	1.12145
ebi-a-GCST90016982	finn-b-K11_GINGIVITIS_PERIODONTAL	Gingivitis and periodontal diseases || id:finn-b-K11_GINGIVITIS_PERIODONTAL	genus Coprobacter id.949	Weighted median	10	0.104669	0.116821	0.370266	-0.1243	0.333638	1.11034	0.883115	1.39604
ebi-a-GCST90016944	finn-b-K11_GINGIVITIS_PERIODONTAL	Gingivitis and periodontal diseases || id:finn-b-K11_GINGIVITIS_PERIODONTAL	family Pasteurellaceae id.3689	MR Egger	14	-0.156518	0.168492	0.371233	-0.486763	0.173727	0.855116	0.614613	1.18973
ebi-a-GCST90017105	finn-b-K11_GINGIVITIS_PERIODONTAL	Gingivitis and periodontal diseases || id:finn-b-K11_GINGIVITIS_PERIODONTAL	order Pasteurellales id.3688	MR Egger	14	-0.156518	0.168492	0.371233	-0.486763	0.173727	0.855116	0.614613	1.18973
ebi-a-GCST90017014	finn-b-K11_GINGIVITIS_PERIODONTAL	Gingivitis and periodontal diseases || id:finn-b-K11_GINGIVITIS_PERIODONTAL	genus Holdemanella id.11393	Inverse variance weighted	11	0.071798	0.0804631	0.372227	-0.0859096	0.229506	1.07444	0.917677	1.25798
ebi-a-GCST90027828	finn-b-K11_GINGIVITIS_PERIODONTAL	Gingivitis and periodontal diseases || id:finn-b-K11_GINGIVITIS_PERIODONTAL	k_Bacteria.p_Bacteroidetes.c_Bacteroidia.o_Bacteroidales.f_Bacteroidaceae.g_Bacteroides.s_Bacteroides_fragilis	MR Egger	16	0.210641	0.228563	0.372354	-0.237343	0.658625	1.23447	0.78872	1.93213
ebi-a-GCST90027711	finn-b-K11_GINGIVITIS_PERIODONTAL	Gingivitis and periodontal diseases || id:finn-b-K11_GINGIVITIS_PERIODONTAL	k_Bacteria.p_Firmicutes.c_Clostridia.o_Clostridiales.f_Lachnospiraceae.g_Dorea	Inverse variance weighted	6	0.101662	0.114483	0.374538	-0.122725	0.326049	1.10701	0.884506	1.38548
ebi-a-GCST90016950	finn-b-K11_GINGIVITIS_PERIODONTAL	Gingivitis and periodontal diseases || id:finn-b-K11_GINGIVITIS_PERIODONTAL	family Rikenellaceae id.967	Weighted median	17	-0.13618	0.153545	0.37513	-0.437128	0.164768	0.872686	0.645889	1.17912
ebi-a-GCST90027825	finn-b-K11_GINGIVITIS_PERIODONTAL	Gingivitis and periodontal diseases || id:finn-b-K11_GINGIVITIS_PERIODONTAL	k_Bacteria.p_Bacteroidetes.c_Bacteroidia.o_Bacteroidales.f_Bacteroidaceae.g_Bacteroides.s_Bacteroides_eggerthii	MR Egger	7	-0.210211	0.216791	0.376755	-0.635121	0.214699	0.810413	0.529871	1.23949
ebi-a-GCST90027804	finn-b-K11_GINGIVITIS_PERIODONTAL	Gingivitis and periodontal diseases || id:finn-b-K11_GINGIVITIS_PERIODONTAL	k_Bacteria.p_Firmicutes.c_Erysipelotrichia.o_Erysipelotrichales.f_Erysipelotrichaceae.g_Holdemania.s_Holdemania_filiformis	MR Egger	3	-1.06286	0.715159	0.377056	-2.46458	0.338847	0.345465	0.0850449	1.40333
ebi-a-GCST90027800	finn-b-K11_GINGIVITIS_PERIODONTAL	Gingivitis and periodontal diseases || id:finn-b-K11_GINGIVITIS_PERIODONTAL	k_Bacteria.p_Firmicutes.c_Clostridia.o_Clostridiales.f_Ruminococcaceae.g_Ruminococcus.s_Ruminococcus_callidus	MR Egger	5	-0.409487	0.395969	0.377125	-1.18559	0.366612	0.663991	0.305567	1.44284
ebi-a-GCST90017051	finn-b-K11_GINGIVITIS_PERIODONTAL	Gingivitis and periodontal diseases || id:finn-b-K11_GINGIVITIS_PERIODONTAL	genus Ruminiclostridium9 id.11357	Weighted median	8	-0.190055	0.215338	0.377459	-0.612118	0.232008	0.826914	0.542201	1.26113
ebi-a-GCST90027743	finn-b-K11_GINGIVITIS_PERIODONTAL	Gingivitis and periodontal diseases || id:finn-b-K11_GINGIVITIS_PERIODONTAL	k_Bacteria.p_Proteobacteria.c_Betaproteobacteria.o_Burkholderiales	Inverse variance weighted	14	-0.0700284	0.0795159	0.378489	-0.22588	0.0858228	0.932367	0.797814	1.08961
ebi-a-GCST90027702	finn-b-K11_GINGIVITIS_PERIODONTAL	Gingivitis and periodontal diseases || id:finn-b-K11_GINGIVITIS_PERIODONTAL	k_Bacteria.p_Firmicutes.c_Bacilli.o_Lactobacillales.f_Lactobacillaceae.g_Lactobacillus	Weighted median	11	0.0516415	0.0587221	0.379173	-0.0634538	0.166737	1.053	0.938517	1.18144
ebi-a-GCST90027769	finn-b-K11_GINGIVITIS_PERIODONTAL	Gingivitis and periodontal diseases || id:finn-b-K11_GINGIVITIS_PERIODONTAL	k_Bacteria.p_Bacteroidetes.c_Bacteroidia.o_Bacteroidales.f_Porphyromonadaceae.g_Parabacteroides.s_Parabacteroides_merdae	Inverse variance weighted	7	-0.097059	0.110479	0.379655	-0.313597	0.119479	0.907502	0.730813	1.12691
ebi-a-GCST90027682	finn-b-K11_GINGIVITIS_PERIODONTAL	Gingivitis and periodontal diseases || id:finn-b-K11_GINGIVITIS_PERIODONTAL	k_Bacteria.p_Proteobacteria.c_Betaproteobacteria.o_Burkholderiales.f_Sutterellaceae	Weighted median	8	-0.122887	0.140194	0.380732	-0.397667	0.151893	0.884364	0.671886	1.16404
ebi-a-GCST90016975	finn-b-K11_GINGIVITIS_PERIODONTAL	Gingivitis and periodontal diseases || id:finn-b-K11_GINGIVITIS_PERIODONTAL	genus Butyrivibrio id.1993	Inverse variance weighted	15	-0.0441312	0.0503802	0.381051	-0.142876	0.0546141	0.956828	0.866861	1.05613
ebi-a-GCST90017064	finn-b-K11_GINGIVITIS_PERIODONTAL	Gingivitis and periodontal diseases || id:finn-b-K11_GINGIVITIS_PERIODONTAL	genus Ruminococcus gauvreauii group id.11342	Weighted median	12	0.132648	0.151735	0.382007	-0.164754	0.430049	1.14185	0.848103	1.53733
ebi-a-GCST90016973	finn-b-K11_GINGIVITIS_PERIODONTAL	Gingivitis and periodontal diseases || id:finn-b-K11_GINGIVITIS_PERIODONTAL	genus Butyricicoccus id.2055	Weighted median	8	-0.153884	0.177237	0.385264	-0.501268	0.1935	0.857372	0.605762	1.21349
ebi-a-GCST90027758	finn-b-K11_GINGIVITIS_PERIODONTAL	Gingivitis and periodontal diseases || id:finn-b-K11_GINGIVITIS_PERIODONTAL	k_Bacteria.p_Actinobacteria.c_Actinobacteria.o_Coriobacteriales.f_Coriobacteriaceae.g_Adlercreutzia.s_Adlercreutzia_equolifaciens	MR Egger	7	0.366192	0.385098	0.385319	-0.388599	1.12098	1.44223	0.678006	3.06787
ebi-a-GCST90027802	finn-b-K11_GINGIVITIS_PERIODONTAL	Gingivitis and periodontal diseases || id:finn-b-K11_GINGIVITIS_PERIODONTAL	k_Bacteria.p_Firmicutes.c_Clostridia.o_Clostridiales.f_Ruminococcaceae.g_Subdoligranulum.s_Subdoligranulum_unclassified	MR Egger	13	0.322959	0.357302	0.385426	-0.377354	1.02327	1.38121	0.685673	2.78228
ebi-a-GCST90017055	finn-b-K11_GINGIVITIS_PERIODONTAL	Gingivitis and periodontal diseases || id:finn-b-K11_GINGIVITIS_PERIODONTAL	genus Ruminococcaceae UCG004 id.11362	MR Egger	11	0.609411	0.668236	0.385561	-0.700331	1.91915	1.83935	0.496421	6.81518
ebi-a-GCST90016943	finn-b-K11_GINGIVITIS_PERIODONTAL	Gingivitis and periodontal diseases || id:finn-b-K11_GINGIVITIS_PERIODONTAL	family Oxalobacteraceae id.2966	Inverse variance weighted	14	-0.0656499	0.0756655	0.385595	-0.213954	0.0826545	0.936459	0.807385	1.08617
ebi-a-GCST90027711	finn-b-K11_GINGIVITIS_PERIODONTAL	Gingivitis and periodontal diseases || id:finn-b-K11_GINGIVITIS_PERIODONTAL	k_Bacteria.p_Firmicutes.c_Clostridia.o_Clostridiales.f_Lachnospiraceae.g_Dorea	MR Egger	6	0.890812	0.916295	0.386007	-0.905126	2.68675	2.43711	0.404491	14.6839
ebi-a-GCST90017025	finn-b-K11_GINGIVITIS_PERIODONTAL	Gingivitis and periodontal diseases || id:finn-b-K11_GINGIVITIS_PERIODONTAL	genus Lachnospiraceae UCG001 id.11321	Inverse variance weighted	13	0.111129	0.128252	0.386219	-0.140244	0.362503	1.11754	0.869146	1.43692
ebi-a-GCST90027836	finn-b-K11_GINGIVITIS_PERIODONTAL	Gingivitis and periodontal diseases || id:finn-b-K11_GINGIVITIS_PERIODONTAL	k_Bacteria.p_Bacteroidetes.c_Bacteroidia.o_Bacteroidales.f_Bacteroidaceae.g_Bacteroides.s_Bacteroides_thetaiotaomicron	Weighted median	8	0.106881	0.123628	0.387291	-0.135429	0.349192	1.1128	0.873341	1.41792
ebi-a-GCST90027676	finn-b-K11_GINGIVITIS_PERIODONTAL	Gingivitis and periodontal diseases || id:finn-b-K11_GINGIVITIS_PERIODONTAL	k_Bacteria.p_Firmicutes.c_Clostridia.o_Clostridiales.f_Ruminococcaceae	Weighted median	7	0.126902	0.147161	0.388504	-0.161534	0.415338	1.13531	0.850838	1.51488
ebi-a-GCST90016923	finn-b-K11_GINGIVITIS_PERIODONTAL	Gingivitis and periodontal diseases || id:finn-b-K11_GINGIVITIS_PERIODONTAL	class Verrucomicrobiae id.4029	MR Egger	11	-0.32678	0.360858	0.388765	-1.03406	0.380501	0.721242	0.35556	1.46302
ebi-a-GCST90017108	finn-b-K11_GINGIVITIS_PERIODONTAL	Gingivitis and periodontal diseases || id:finn-b-K11_GINGIVITIS_PERIODONTAL	order Verrucomicrobiales id.4030	MR Egger	11	-0.32678	0.360858	0.388765	-1.03406	0.380501	0.721242	0.35556	1.46302
ebi-a-GCST90016957	finn-b-K11_GINGIVITIS_PERIODONTAL	Gingivitis and periodontal diseases || id:finn-b-K11_GINGIVITIS_PERIODONTAL	family Verrucomicrobiaceae id.4036	MR Egger	11	-0.32624	0.360834	0.389487	-1.03348	0.380995	0.721632	0.355768	1.46374
ebi-a-GCST90027689	finn-b-K11_GINGIVITIS_PERIODONTAL	Gingivitis and periodontal diseases || id:finn-b-K11_GINGIVITIS_PERIODONTAL	k_Bacteria.p_Actinobacteria.c_Actinobacteria.o_Coriobacteriales.f_Coriobacteriaceae.g_Adlercreutzia	MR Egger	7	0.360739	0.386084	0.393013	-0.395986	1.11746	1.43439	0.673016	3.05709
ebi-a-GCST90016999	finn-b-K11_GINGIVITIS_PERIODONTAL	Gingivitis and periodontal diseases || id:finn-b-K11_GINGIVITIS_PERIODONTAL	genus Eubacterium fissicatena group id.14373	Inverse variance weighted	9	0.0630203	0.0738454	0.393433	-0.0817167	0.207757	1.06505	0.921533	1.23091
ebi-a-GCST90017115	finn-b-K11_GINGIVITIS_PERIODONTAL	Gingivitis and periodontal diseases || id:finn-b-K11_GINGIVITIS_PERIODONTAL	phylum Lentisphaerae id.2238	Weighted median	9	0.101359	0.118798	0.393547	-0.131486	0.334204	1.10667	0.876792	1.39683
ebi-a-GCST90027801	finn-b-K11_GINGIVITIS_PERIODONTAL	Gingivitis and periodontal diseases || id:finn-b-K11_GINGIVITIS_PERIODONTAL	k_Bacteria.p_Firmicutes.c_Clostridia.o_Clostridiales.f_Ruminococcaceae.g_Ruminococcus.s_Ruminococcus_lactaris	MR Egger	7	0.344554	0.369605	0.394011	-0.379871	1.06898	1.41136	0.68395	2.91241
ebi-a-GCST90027667	finn-b-K11_GINGIVITIS_PERIODONTAL	Gingivitis and periodontal diseases || id:finn-b-K11_GINGIVITIS_PERIODONTAL	k_Bacteria.p_Bacteroidetes.c_Bacteroidia.o_Bacteroidales.f_Prevotellaceae	Inverse variance weighted	8	0.075754	0.088889	0.394086	-0.0984684	0.249976	1.0787	0.906224	1.284
ebi-a-GCST90016961	finn-b-K11_GINGIVITIS_PERIODONTAL	Gingivitis and periodontal diseases || id:finn-b-K11_GINGIVITIS_PERIODONTAL	genus Akkermansia id.4037	MR Egger	11	-0.321257	0.360631	0.396216	-1.02809	0.38558	0.725237	0.357688	1.47047
ebi-a-GCST90027657	finn-b-K11_GINGIVITIS_PERIODONTAL	Gingivitis and periodontal diseases || id:finn-b-K11_GINGIVITIS_PERIODONTAL	k_Bacteria.p_Proteobacteria.c_Betaproteobacteria	Inverse variance weighted	13	-0.0692329	0.0818212	0.39747	-0.229602	0.0911366	0.933109	0.79485	1.09542
ebi-a-GCST90017025	finn-b-K11_GINGIVITIS_PERIODONTAL	Gingivitis and periodontal diseases || id:finn-b-K11_GINGIVITIS_PERIODONTAL	genus Lachnospiraceae UCG001 id.11321	Weighted median	13	0.109148	0.129258	0.398434	-0.144198	0.362494	1.11533	0.865717	1.43691
ebi-a-GCST90027763	finn-b-K11_GINGIVITIS_PERIODONTAL	Gingivitis and periodontal diseases || id:finn-b-K11_GINGIVITIS_PERIODONTAL	k_Bacteria.p_Bacteroidetes.c_Bacteroidia.o_Bacteroidales.f_Porphyromonadaceae.g_Barnesiella.s_Barnesiella_intestinihominis	MR Egger	13	0.240808	0.274216	0.398628	-0.296655	0.77827	1.27228	0.7433	2.1777
ebi-a-GCST90027823	finn-b-K11_GINGIVITIS_PERIODONTAL	Gingivitis and periodontal diseases || id:finn-b-K11_GINGIVITIS_PERIODONTAL	k_Bacteria.p_Bacteroidetes.c_Bacteroidia.o_Bacteroidales.f_Bacteroidaceae.g_Bacteroides.s_Bacteroides_coprocola	Inverse variance weighted	4	0.0556808	0.0659966	0.398842	-0.0736726	0.185034	1.05726	0.928976	1.20326
ebi-a-GCST90016912	finn-b-K11_GINGIVITIS_PERIODONTAL	Gingivitis and periodontal diseases || id:finn-b-K11_GINGIVITIS_PERIODONTAL	class Betaproteobacteria id.2867	MR Egger	11	0.603714	0.683344	0.399966	-0.73564	1.94307	1.8289	0.479199	6.98013
ebi-a-GCST90027653	finn-b-K11_GINGIVITIS_PERIODONTAL	Gingivitis and periodontal diseases || id:finn-b-K11_GINGIVITIS_PERIODONTAL	k_Bacteria.p_Firmicutes.c_Bacilli	MR Egger	13	-0.198707	0.22732	0.40073	-0.644255	0.246841	0.81979	0.525053	1.27998
ebi-a-GCST90017088	finn-b-K11_GINGIVITIS_PERIODONTAL	Gingivitis and periodontal diseases || id:finn-b-K11_GINGIVITIS_PERIODONTAL	genus Veillonella id.2198	Weighted median	6	0.137664	0.164017	0.401283	-0.183808	0.459137	1.14759	0.832095	1.58271
ebi-a-GCST90016978	finn-b-K11_GINGIVITIS_PERIODONTAL	Gingivitis and periodontal diseases || id:finn-b-K11_GINGIVITIS_PERIODONTAL	genus Christensenellaceae R 7group id.11283	Inverse variance weighted	10	-0.117622	0.140384	0.402111	-0.392774	0.157531	0.889032	0.675181	1.17062
ebi-a-GCST90016998	finn-b-K11_GINGIVITIS_PERIODONTAL	Gingivitis and periodontal diseases || id:finn-b-K11_GINGIVITIS_PERIODONTAL	genus Eubacterium eligens group id.14372	Inverse variance weighted	6	0.138389	0.165466	0.402952	-0.185924	0.462702	1.14842	0.830337	1.58836
ebi-a-GCST90027653	finn-b-K11_GINGIVITIS_PERIODONTAL	Gingivitis and periodontal diseases || id:finn-b-K11_GINGIVITIS_PERIODONTAL	k_Bacteria.p_Firmicutes.c_Bacilli	Weighted median	13	0.0702955	0.0840707	0.403072	-0.0944831	0.235074	1.07283	0.909843	1.265
ebi-a-GCST90017037	finn-b-K11_GINGIVITIS_PERIODONTAL	Gingivitis and periodontal diseases || id:finn-b-K11_GINGIVITIS_PERIODONTAL	genus Oscillospira id.2064	Weighted median	8	0.127949	0.153145	0.40345	-0.172215	0.428113	1.13649	0.841798	1.53436
ebi-a-GCST90027779	finn-b-K11_GINGIVITIS_PERIODONTAL	Gingivitis and periodontal diseases || id:finn-b-K11_GINGIVITIS_PERIODONTAL	k_Bacteria.p_Bacteroidetes.c_Bacteroidia.o_Bacteroidales.f_Rikenellaceae.g_Alistipes.s_Alistipes_senegalensis	Inverse variance weighted	12	-0.065968	0.0789745	0.403545	-0.220758	0.088822	0.936161	0.801911	1.09289
ebi-a-GCST90027726	finn-b-K11_GINGIVITIS_PERIODONTAL	Gingivitis and periodontal diseases || id:finn-b-K11_GINGIVITIS_PERIODONTAL	k_Bacteria.p_Proteobacteria.c_Betaproteobacteria.o_Burkholderiales.f_Oxalobacteraceae.g_Oxalobacter	MR Egger	11	-0.421247	0.480986	0.403907	-1.36398	0.521485	0.656228	0.255641	1.68453
ebi-a-GCST90016913	finn-b-K11_GINGIVITIS_PERIODONTAL	Gingivitis and periodontal diseases || id:finn-b-K11_GINGIVITIS_PERIODONTAL	class Clostridia id.1859	Weighted median	11	0.136892	0.164379	0.404966	-0.18529	0.459074	1.1467	0.830863	1.58261
ebi-a-GCST90017087	finn-b-K11_GINGIVITIS_PERIODONTAL	Gingivitis and periodontal diseases || id:finn-b-K11_GINGIVITIS_PERIODONTAL	unknown genus id.959	Weighted median	11	0.0825927	0.0992427	0.405279	-0.111923	0.277108	1.0861	0.894113	1.31931
ebi-a-GCST90027850	finn-b-K11_GINGIVITIS_PERIODONTAL	Gingivitis and periodontal diseases || id:finn-b-K11_GINGIVITIS_PERIODONTAL	k_Bacteria.p_Firmicutes.c_Clostridia.o_Clostridiales.f_Lachnospiraceae.g_Lachnospiraceae_noname.s_Lachnospiraceae_bacterium_3_1_46FAA	MR Egger	4	-0.402155	0.384827	0.405704	-1.15642	0.352105	0.668877	0.314612	1.42206
ebi-a-GCST90027754	finn-b-K11_GINGIVITIS_PERIODONTAL	Gingivitis and periodontal diseases || id:finn-b-K11_GINGIVITIS_PERIODONTAL	k_Bacteria.p_Actinobacteria.c_Actinobacteria.o_Bifidobacteriales.f_Bifidobacteriaceae.g_Bifidobacterium.s_Bifidobacterium_adolescentis	Inverse variance weighted	10	-0.0598911	0.0720747	0.405997	-0.201157	0.0813753	0.941867	0.817784	1.08478
ebi-a-GCST90017062	finn-b-K11_GINGIVITIS_PERIODONTAL	Gingivitis and periodontal diseases || id:finn-b-K11_GINGIVITIS_PERIODONTAL	genus Ruminococcus1 id.11373	Inverse variance weighted	10	-0.125184	0.150926	0.406854	-0.420998	0.17063	0.882335	0.656391	1.18605
ebi-a-GCST90017068	finn-b-K11_GINGIVITIS_PERIODONTAL	Gingivitis and periodontal diseases || id:finn-b-K11_GINGIVITIS_PERIODONTAL	genus Senegalimassilia id.11160	MR Egger	5	0.510527	0.530538	0.406894	-0.529327	1.55038	1.66617	0.589001	4.71327
ebi-a-GCST90027690	finn-b-K11_GINGIVITIS_PERIODONTAL	Gingivitis and periodontal diseases || id:finn-b-K11_GINGIVITIS_PERIODONTAL	k_Bacteria.p_Actinobacteria.c_Actinobacteria.o_Coriobacteriales.f_Coriobacteriaceae.g_Collinsella	Weighted median	8	-0.0956842	0.115453	0.407234	-0.321972	0.130604	0.908751	0.724718	1.13952
ebi-a-GCST90017000	finn-b-K11_GINGIVITIS_PERIODONTAL	Gingivitis and periodontal diseases || id:finn-b-K11_GINGIVITIS_PERIODONTAL	genus Eubacterium hallii group id.11338	MR Egger	16	0.165387	0.193716	0.40761	-0.214297	0.545071	1.17985	0.807109	1.72473
ebi-a-GCST90016938	finn-b-K11_GINGIVITIS_PERIODONTAL	Gingivitis and periodontal diseases || id:finn-b-K11_GINGIVITIS_PERIODONTAL	family Family XI id.1936	MR Egger	8	0.374714	0.422326	0.409092	-0.453045	1.20247	1.45457	0.63569	3.32834
ebi-a-GCST90027793	finn-b-K11_GINGIVITIS_PERIODONTAL	Gingivitis and periodontal diseases || id:finn-b-K11_GINGIVITIS_PERIODONTAL	k_Bacteria.p_Firmicutes.c_Clostridia.o_Clostridiales.f_Eubacteriaceae.g_Eubacterium.s_Eubacterium_rectale	MR Egger	9	-0.476356	0.542897	0.409353	-1.54043	0.587721	0.621042	0.214288	1.79988
ebi-a-GCST90016963	finn-b-K11_GINGIVITIS_PERIODONTAL	Gingivitis and periodontal diseases || id:finn-b-K11_GINGIVITIS_PERIODONTAL	genus Allisonella id.2174	Weighted median	8	0.0697573	0.0845876	0.409556	-0.0960344	0.235549	1.07225	0.908433	1.2656
ebi-a-GCST90017054	finn-b-K11_GINGIVITIS_PERIODONTAL	Gingivitis and periodontal diseases || id:finn-b-K11_GINGIVITIS_PERIODONTAL	genus Ruminococcaceae UCG003 id.11361	Inverse variance weighted	12	0.0903695	0.109616	0.409703	-0.124478	0.305217	1.09458	0.882957	1.35692
ebi-a-GCST90027834	finn-b-K11_GINGIVITIS_PERIODONTAL	Gingivitis and periodontal diseases || id:finn-b-K11_GINGIVITIS_PERIODONTAL	k_Bacteria.p_Bacteroidetes.c_Bacteroidia.o_Bacteroidales.f_Bacteroidaceae.g_Bacteroides.s_Bacteroides_salyersiae	Weighted median	11	0.0425129	0.0518295	0.412076	-0.0590728	0.144099	1.04343	0.942638	1.155
ebi-a-GCST90017030	finn-b-K11_GINGIVITIS_PERIODONTAL	Gingivitis and periodontal diseases || id:finn-b-K11_GINGIVITIS_PERIODONTAL	genus Lactobacillus id.1837	Inverse variance weighted	9	0.0958494	0.116904	0.412275	-0.133283	0.324981	1.10059	0.875218	1.384
ebi-a-GCST90027719	finn-b-K11_GINGIVITIS_PERIODONTAL	Gingivitis and periodontal diseases || id:finn-b-K11_GINGIVITIS_PERIODONTAL	k_Bacteria.p_Firmicutes.c_Clostridia.o_Clostridiales.f_Ruminococcaceae.g_Subdoligranulum	Weighted median	14	-0.08636	0.105449	0.412803	-0.293041	0.120321	0.917264	0.745992	1.12786
ebi-a-GCST90027855	finn-b-K11_GINGIVITIS_PERIODONTAL	Gingivitis and periodontal diseases || id:finn-b-K11_GINGIVITIS_PERIODONTAL	k_Bacteria.p_Firmicutes.c_Clostridia.o_Clostridiales.f_Lachnospiraceae.g_Roseburia.s_Roseburia_intestinalis	Inverse variance weighted	9	-0.0705609	0.0865213	0.414768	-0.240143	0.0990209	0.931871	0.786516	1.10409
ebi-a-GCST90017078	finn-b-K11_GINGIVITIS_PERIODONTAL	Gingivitis and periodontal diseases || id:finn-b-K11_GINGIVITIS_PERIODONTAL	unknown genus id.1000005472	Weighted median	13	0.101065	0.123928	0.414781	-0.141835	0.343964	1.10635	0.867765	1.41053
ebi-a-GCST90027786	finn-b-K11_GINGIVITIS_PERIODONTAL	Gingivitis and periodontal diseases || id:finn-b-K11_GINGIVITIS_PERIODONTAL	k_Bacteria.p_Firmicutes.c_Clostridia.o_Clostridiales.f_Clostridiaceae.g_Clostridium.s_Clostridium_asparagiforme	Weighted median	13	0.0412073	0.0507235	0.416567	-0.0582107	0.140625	1.04207	0.943451	1.15099
ebi-a-GCST90016937	finn-b-K11_GINGIVITIS_PERIODONTAL	Gingivitis and periodontal diseases || id:finn-b-K11_GINGIVITIS_PERIODONTAL	family Erysipelotrichaceae id.2149	Weighted median	13	-0.140321	0.172829	0.416845	-0.479065	0.198423	0.869079	0.619362	1.21948
ebi-a-GCST90016916	finn-b-K11_GINGIVITIS_PERIODONTAL	Gingivitis and periodontal diseases || id:finn-b-K11_GINGIVITIS_PERIODONTAL	class Erysipelotrichia id.2147	Weighted median	13	-0.140321	0.172902	0.417044	-0.479209	0.198568	0.869079	0.619273	1.21965
ebi-a-GCST90017050	finn-b-K11_GINGIVITIS_PERIODONTAL	Gingivitis and periodontal diseases || id:finn-b-K11_GINGIVITIS_PERIODONTAL	genus Ruminiclostridium6 id.11356	Inverse variance weighted	15	-0.0834721	0.103025	0.41782	-0.285402	0.118458	0.919917	0.751712	1.12576
ebi-a-GCST90027679	finn-b-K11_GINGIVITIS_PERIODONTAL	Gingivitis and periodontal diseases || id:finn-b-K11_GINGIVITIS_PERIODONTAL	k_Bacteria.p_Firmicutes.c_Negativicutes.o_Selenomonadales.f_Veillonellaceae	Weighted median	12	0.0801387	0.0990644	0.418541	-0.114028	0.274305	1.08344	0.892233	1.31562
ebi-a-GCST90027766	finn-b-K11_GINGIVITIS_PERIODONTAL	Gingivitis and periodontal diseases || id:finn-b-K11_GINGIVITIS_PERIODONTAL	k_Bacteria.p_Bacteroidetes.c_Bacteroidia.o_Bacteroidales.f_Porphyromonadaceae.g_Parabacteroides.s_Parabacteroides_distasonis	Inverse variance weighted	9	-0.0676819	0.0837332	0.418916	-0.231799	0.0964352	0.934558	0.793106	1.10124
ebi-a-GCST90017040	finn-b-K11_GINGIVITIS_PERIODONTAL	Gingivitis and periodontal diseases || id:finn-b-K11_GINGIVITIS_PERIODONTAL	genus Paraprevotella id.962	Weighted median	13	0.0830277	0.103063	0.420474	-0.118976	0.285032	1.08657	0.887829	1.3298
ebi-a-GCST90027798	finn-b-K11_GINGIVITIS_PERIODONTAL	Gingivitis and periodontal diseases || id:finn-b-K11_GINGIVITIS_PERIODONTAL	k_Bacteria.p_Firmicutes.c_Clostridia.o_Clostridiales.f_Ruminococcaceae.g_Ruminococcaceae_noname.s_Ruminococcaceae_bacterium_D16	MR Egger	10	-0.203645	0.239942	0.420703	-0.673931	0.266642	0.815752	0.509701	1.30557
ebi-a-GCST90027715	finn-b-K11_GINGIVITIS_PERIODONTAL	Gingivitis and periodontal diseases || id:finn-b-K11_GINGIVITIS_PERIODONTAL	k_Bacteria.p_Firmicutes.c_Clostridia.o_Clostridiales.f_Ruminococcaceae.g_Anaerotruncus	Weighted median	5	-0.0557317	0.0700189	0.42606	-0.192969	0.0815054	0.945793	0.824508	1.08492
ebi-a-GCST90017099	finn-b-K11_GINGIVITIS_PERIODONTAL	Gingivitis and periodontal diseases || id:finn-b-K11_GINGIVITIS_PERIODONTAL	order Erysipelotrichales id.2148	Weighted median	13	-0.140321	0.176559	0.426758	-0.486377	0.205735	0.869079	0.61485	1.22843
ebi-a-GCST90016932	finn-b-K11_GINGIVITIS_PERIODONTAL	Gingivitis and periodontal diseases || id:finn-b-K11_GINGIVITIS_PERIODONTAL	family Clostridiales vadin BB60 group id.11286	Weighted median	15	-0.0938524	0.118956	0.430129	-0.327005	0.1393	0.910417	0.72108	1.14947
ebi-a-GCST90027834	finn-b-K11_GINGIVITIS_PERIODONTAL	Gingivitis and periodontal diseases || id:finn-b-K11_GINGIVITIS_PERIODONTAL	k_Bacteria.p_Bacteroidetes.c_Bacteroidia.o_Bacteroidales.f_Bacteroidaceae.g_Bacteroides.s_Bacteroides_salyersiae	Inverse variance weighted	11	0.0304781	0.0387482	0.431535	-0.0454684	0.106425	1.03095	0.95555	1.11229
ebi-a-GCST90027688	finn-b-K11_GINGIVITIS_PERIODONTAL	Gingivitis and periodontal diseases || id:finn-b-K11_GINGIVITIS_PERIODONTAL	k_Bacteria.p_Actinobacteria.c_Actinobacteria.o_Bifidobacteriales.f_Bifidobacteriaceae.g_Bifidobacterium	MR Egger	11	-0.23482	0.285569	0.432157	-0.794536	0.324895	0.790713	0.451791	1.38389
ebi-a-GCST90016951	finn-b-K11_GINGIVITIS_PERIODONTAL	Gingivitis and periodontal diseases || id:finn-b-K11_GINGIVITIS_PERIODONTAL	family Ruminococcaceae id.2050	Inverse variance weighted	9	0.112043	0.14277	0.432582	-0.167786	0.391872	1.11856	0.845535	1.47975
ebi-a-GCST90027717	finn-b-K11_GINGIVITIS_PERIODONTAL	Gingivitis and periodontal diseases || id:finn-b-K11_GINGIVITIS_PERIODONTAL	k_Bacteria.p_Firmicutes.c_Clostridia.o_Clostridiales.f_Ruminococcaceae.g_Ruminococcaceae_noname	MR Egger	10	-0.199179	0.241569	0.433535	-0.672654	0.274295	0.819403	0.510352	1.3156
ebi-a-GCST90027790	finn-b-K11_GINGIVITIS_PERIODONTAL	Gingivitis and periodontal diseases || id:finn-b-K11_GINGIVITIS_PERIODONTAL	k_Bacteria.p_Firmicutes.c_Clostridia.o_Clostridiales.f_Eubacteriaceae.g_Eubacterium.s_Eubacterium_eligens	Weighted median	14	-0.0800059	0.102322	0.43427	-0.280556	0.120544	0.923111	0.755364	1.12811
ebi-a-GCST90017055	finn-b-K11_GINGIVITIS_PERIODONTAL	Gingivitis and periodontal diseases || id:finn-b-K11_GINGIVITIS_PERIODONTAL	genus Ruminococcaceae UCG004 id.11362	Inverse variance weighted	11	0.092329	0.118112	0.434386	-0.13917	0.323828	1.09673	0.87008	1.38241
ebi-a-GCST90027681	finn-b-K11_GINGIVITIS_PERIODONTAL	Gingivitis and periodontal diseases || id:finn-b-K11_GINGIVITIS_PERIODONTAL	k_Bacteria.p_Proteobacteria.c_Betaproteobacteria.o_Burkholderiales.f_Oxalobacteraceae	MR Egger	10	-0.419145	0.510352	0.435273	-1.41944	0.581145	0.657609	0.241851	1.78808
ebi-a-GCST90027834	finn-b-K11_GINGIVITIS_PERIODONTAL	Gingivitis and periodontal diseases || id:finn-b-K11_GINGIVITIS_PERIODONTAL	k_Bacteria.p_Bacteroidetes.c_Bacteroidia.o_Bacteroidales.f_Bacteroidaceae.g_Bacteroides.s_Bacteroides_salyersiae	MR Egger	11	0.130591	0.160003	0.435467	-0.183014	0.444196	1.1395	0.832756	1.55924
ebi-a-GCST90016954	finn-b-K11_GINGIVITIS_PERIODONTAL	Gingivitis and periodontal diseases || id:finn-b-K11_GINGIVITIS_PERIODONTAL	unknown family id.1000005471	Weighted median	13	0.101065	0.129808	0.436233	-0.153359	0.355488	1.10635	0.857822	1.42688
ebi-a-GCST90016921	finn-b-K11_GINGIVITIS_PERIODONTAL	Gingivitis and periodontal diseases || id:finn-b-K11_GINGIVITIS_PERIODONTAL	class Mollicutes id.3920	Weighted median	12	0.110619	0.142406	0.437284	-0.168497	0.389736	1.11697	0.844934	1.47659
ebi-a-GCST90027672	finn-b-K11_GINGIVITIS_PERIODONTAL	Gingivitis and periodontal diseases || id:finn-b-K11_GINGIVITIS_PERIODONTAL	k_Bacteria.p_Firmicutes.c_Clostridia.o_Clostridiales.f_Clostridiales_noname	Weighted median	7	-0.0919498	0.118474	0.437679	-0.324159	0.140259	0.912151	0.723135	1.15057
ebi-a-GCST90027770	finn-b-K11_GINGIVITIS_PERIODONTAL	Gingivitis and periodontal diseases || id:finn-b-K11_GINGIVITIS_PERIODONTAL	k_Bacteria.p_Bacteroidetes.c_Bacteroidia.o_Bacteroidales.f_Porphyromonadaceae.g_Parabacteroides.s_Parabacteroides_unclassified	Weighted median	8	0.0807053	0.104094	0.438153	-0.123318	0.284729	1.08405	0.883983	1.3294
ebi-a-GCST90027695	finn-b-K11_GINGIVITIS_PERIODONTAL	Gingivitis and periodontal diseases || id:finn-b-K11_GINGIVITIS_PERIODONTAL	k_Bacteria.p_Bacteroidetes.c_Bacteroidia.o_Bacteroidales.f_Porphyromonadaceae.g_Barnesiella	Weighted median	14	0.0772091	0.0996402	0.438412	-0.118086	0.272504	1.08027	0.88862	1.31325
ebi-a-GCST90027810	finn-b-K11_GINGIVITIS_PERIODONTAL	Gingivitis and periodontal diseases || id:finn-b-K11_GINGIVITIS_PERIODONTAL	k_Bacteria.p_Proteobacteria.c_Betaproteobacteria.o_Burkholderiales.f_Oxalobacteraceae.g_Oxalobacter.s_Oxalobacter_formigenes	MR Egger	10	-0.416421	0.511285	0.438952	-1.41854	0.585697	0.659403	0.242068	1.79624
ebi-a-GCST90017103	finn-b-K11_GINGIVITIS_PERIODONTAL	Gingivitis and periodontal diseases || id:finn-b-K11_GINGIVITIS_PERIODONTAL	order Mollicutes RF9 id.11579	Weighted median	13	0.101065	0.130622	0.439097	-0.154954	0.357083	1.10635	0.856455	1.42915
ebi-a-GCST90017002	finn-b-K11_GINGIVITIS_PERIODONTAL	Gingivitis and periodontal diseases || id:finn-b-K11_GINGIVITIS_PERIODONTAL	genus Eubacterium oxidoreducens group id.11339	MR Egger	5	0.367079	0.413178	0.439754	-0.44275	1.17691	1.44351	0.642267	3.24433
ebi-a-GCST90017051	finn-b-K11_GINGIVITIS_PERIODONTAL	Gingivitis and periodontal diseases || id:finn-b-K11_GINGIVITIS_PERIODONTAL	genus Ruminiclostridium9 id.11357	MR Egger	8	0.663286	0.802636	0.440203	-0.909881	2.23645	1.94116	0.402572	9.36007
ebi-a-GCST90016941	finn-b-K11_GINGIVITIS_PERIODONTAL	Gingivitis and periodontal diseases || id:finn-b-K11_GINGIVITIS_PERIODONTAL	family Lactobacillaceae id.1836	Inverse variance weighted	8	0.101318	0.131378	0.440589	-0.156182	0.358819	1.10663	0.855403	1.43164
ebi-a-GCST90016926	finn-b-K11_GINGIVITIS_PERIODONTAL	Gingivitis and periodontal diseases || id:finn-b-K11_GINGIVITIS_PERIODONTAL	family Alcaligenaceae id.2875	Inverse variance weighted	11	-0.138785	0.180769	0.442638	-0.493093	0.215523	0.870415	0.610734	1.24051
ebi-a-GCST90027791	finn-b-K11_GINGIVITIS_PERIODONTAL	Gingivitis and periodontal diseases || id:finn-b-K11_GINGIVITIS_PERIODONTAL	k_Bacteria.p_Firmicutes.c_Clostridia.o_Clostridiales.f_Eubacteriaceae.g_Eubacterium.s_Eubacterium_hallii	MR Egger	11	0.239583	0.29867	0.443123	-0.345811	0.824976	1.27072	0.707646	2.28183
ebi-a-GCST90027785	finn-b-K11_GINGIVITIS_PERIODONTAL	Gingivitis and periodontal diseases || id:finn-b-K11_GINGIVITIS_PERIODONTAL	k_Bacteria.p_Firmicutes.c_Bacilli.o_Lactobacillales.f_Streptococcaceae.g_Streptococcus.s_Streptococcus_thermophilus	Inverse variance weighted	4	-0.0578748	0.0756278	0.444118	-0.206105	0.0903557	0.943768	0.813747	1.09456
ebi-a-GCST90027744	finn-b-K11_GINGIVITIS_PERIODONTAL	Gingivitis and periodontal diseases || id:finn-b-K11_GINGIVITIS_PERIODONTAL	k_Bacteria.p_Proteobacteria.c_Deltaproteobacteria.o_Desulfovibrionales	Inverse variance weighted	6	0.120948	0.15813	0.444355	-0.188988	0.430883	1.12857	0.827796	1.53862
ebi-a-GCST90027658	finn-b-K11_GINGIVITIS_PERIODONTAL	Gingivitis and periodontal diseases || id:finn-b-K11_GINGIVITIS_PERIODONTAL	k_Bacteria.p_Proteobacteria.c_Deltaproteobacteria	Inverse variance weighted	6	0.120947	0.158139	0.44438	-0.189004	0.430899	1.12857	0.827783	1.53864
ebi-a-GCST90027683	finn-b-K11_GINGIVITIS_PERIODONTAL	Gingivitis and periodontal diseases || id:finn-b-K11_GINGIVITIS_PERIODONTAL	k_Bacteria.p_Proteobacteria.c_Deltaproteobacteria.o_Desulfovibrionales.f_Desulfovibrionaceae	Inverse variance weighted	6	0.120937	0.158143	0.444433	-0.189024	0.430898	1.12855	0.827766	1.53864
ebi-a-GCST90027751	finn-b-K11_GINGIVITIS_PERIODONTAL	Gingivitis and periodontal diseases || id:finn-b-K11_GINGIVITIS_PERIODONTAL	k_Bacteria.p_Proteobacteria	Inverse variance weighted	10	0.0696596	0.0910906	0.444433	-0.108878	0.248197	1.07214	0.89684	1.28171
ebi-a-GCST90017076	finn-b-K11_GINGIVITIS_PERIODONTAL	Gingivitis and periodontal diseases || id:finn-b-K11_GINGIVITIS_PERIODONTAL	unknown genus id.1000000073	Weighted median	15	-0.0938524	0.122797	0.444696	-0.334535	0.14683	0.910417	0.715671	1.15816
ebi-a-GCST90027708	finn-b-K11_GINGIVITIS_PERIODONTAL	Gingivitis and periodontal diseases || id:finn-b-K11_GINGIVITIS_PERIODONTAL	k_Bacteria.p_Firmicutes.c_Clostridia.o_Clostridiales.f_Lachnospiraceae.g_Blautia	Inverse variance weighted	12	0.0733618	0.096223	0.445813	-0.115235	0.261959	1.07612	0.891156	1.29947
ebi-a-GCST90027787	finn-b-K11_GINGIVITIS_PERIODONTAL	Gingivitis and periodontal diseases || id:finn-b-K11_GINGIVITIS_PERIODONTAL	k_Bacteria.p_Firmicutes.c_Clostridia.o_Clostridiales.f_Clostridiaceae.g_Clostridium.s_Clostridium_leptum	MR Egger	7	0.3429	0.414686	0.445952	-0.469884	1.15568	1.40903	0.625075	3.17619
ebi-a-GCST90027785	finn-b-K11_GINGIVITIS_PERIODONTAL	Gingivitis and periodontal diseases || id:finn-b-K11_GINGIVITIS_PERIODONTAL	k_Bacteria.p_Firmicutes.c_Bacilli.o_Lactobacillales.f_Streptococcaceae.g_Streptococcus.s_Streptococcus_thermophilus	Weighted median	4	-0.0688238	0.0903573	0.446248	-0.245924	0.108276	0.933491	0.781982	1.11436
ebi-a-GCST90016979	finn-b-K11_GINGIVITIS_PERIODONTAL	Gingivitis and periodontal diseases || id:finn-b-K11_GINGIVITIS_PERIODONTAL	genus Clostridium innocuum group id.14397	MR Egger	9	0.274903	0.341424	0.447206	-0.394288	0.944093	1.3164	0.67416	2.57048
ebi-a-GCST90017042	finn-b-K11_GINGIVITIS_PERIODONTAL	Gingivitis and periodontal diseases || id:finn-b-K11_GINGIVITIS_PERIODONTAL	genus Peptococcus id.2037	Inverse variance weighted	12	-0.0629025	0.0829665	0.448351	-0.225517	0.0997119	0.939035	0.798104	1.10485
ebi-a-GCST90017075	finn-b-K11_GINGIVITIS_PERIODONTAL	Gingivitis and periodontal diseases || id:finn-b-K11_GINGIVITIS_PERIODONTAL	genus Tyzzerella3 id.11335	MR Egger	13	-0.331304	0.421399	0.448355	-1.15725	0.494637	0.717987	0.314351	1.6399
ebi-a-GCST90027677	finn-b-K11_GINGIVITIS_PERIODONTAL	Gingivitis and periodontal diseases || id:finn-b-K11_GINGIVITIS_PERIODONTAL	k_Bacteria.p_Firmicutes.c_Erysipelotrichia.o_Erysipelotrichales.f_Erysipelotrichaceae	MR Egger	8	0.280766	0.346676	0.448927	-0.398718	0.96025	1.32414	0.67118	2.61235
ebi-a-GCST90027828	finn-b-K11_GINGIVITIS_PERIODONTAL	Gingivitis and periodontal diseases || id:finn-b-K11_GINGIVITIS_PERIODONTAL	k_Bacteria.p_Bacteroidetes.c_Bacteroidia.o_Bacteroidales.f_Bacteroidaceae.g_Bacteroides.s_Bacteroides_fragilis	Inverse variance weighted	16	-0.0396241	0.0523305	0.448937	-0.142192	0.0629438	0.961151	0.867455	1.06497
ebi-a-GCST90027655	finn-b-K11_GINGIVITIS_PERIODONTAL	Gingivitis and periodontal diseases || id:finn-b-K11_GINGIVITIS_PERIODONTAL	k_Bacteria.p_Firmicutes.c_Erysipelotrichia	MR Egger	8	0.28097	0.347025	0.449048	-0.399199	0.961139	1.32441	0.670857	2.61467
ebi-a-GCST90027741	finn-b-K11_GINGIVITIS_PERIODONTAL	Gingivitis and periodontal diseases || id:finn-b-K11_GINGIVITIS_PERIODONTAL	k_Bacteria.p_Firmicutes.c_Erysipelotrichia.o_Erysipelotrichales	MR Egger	8	0.280919	0.346972	0.449061	-0.399146	0.960984	1.32435	0.670892	2.61427
ebi-a-GCST90027754	finn-b-K11_GINGIVITIS_PERIODONTAL	Gingivitis and periodontal diseases || id:finn-b-K11_GINGIVITIS_PERIODONTAL	k_Bacteria.p_Actinobacteria.c_Actinobacteria.o_Bifidobacteriales.f_Bifidobacteriaceae.g_Bifidobacterium.s_Bifidobacterium_adolescentis	Weighted median	10	-0.0750627	0.099274	0.44958	-0.26964	0.119514	0.927685	0.763655	1.12695
ebi-a-GCST90017088	finn-b-K11_GINGIVITIS_PERIODONTAL	Gingivitis and periodontal diseases || id:finn-b-K11_GINGIVITIS_PERIODONTAL	genus Veillonella id.2198	Inverse variance weighted	6	0.101733	0.134768	0.450323	-0.162412	0.365878	1.10709	0.850091	1.44178
ebi-a-GCST90027672	finn-b-K11_GINGIVITIS_PERIODONTAL	Gingivitis and periodontal diseases || id:finn-b-K11_GINGIVITIS_PERIODONTAL	k_Bacteria.p_Firmicutes.c_Clostridia.o_Clostridiales.f_Clostridiales_noname	Inverse variance weighted	7	-0.0689196	0.0913911	0.450779	-0.248046	0.110207	0.933402	0.780324	1.11651
ebi-a-GCST90027671	finn-b-K11_GINGIVITIS_PERIODONTAL	Gingivitis and periodontal diseases || id:finn-b-K11_GINGIVITIS_PERIODONTAL	k_Bacteria.p_Firmicutes.c_Clostridia.o_Clostridiales.f_Clostridiaceae	Inverse variance weighted	10	-0.0538193	0.0715418	0.451884	-0.194041	0.0864027	0.947603	0.823624	1.09025
ebi-a-GCST90027742	finn-b-K11_GINGIVITIS_PERIODONTAL	Gingivitis and periodontal diseases || id:finn-b-K11_GINGIVITIS_PERIODONTAL	k_Bacteria.p_Firmicutes.c_Negativicutes.o_Selenomonadales	Inverse variance weighted	7	-0.0995413	0.1324	0.452157	-0.359045	0.159962	0.905253	0.698343	1.17347
ebi-a-GCST90027656	finn-b-K11_GINGIVITIS_PERIODONTAL	Gingivitis and periodontal diseases || id:finn-b-K11_GINGIVITIS_PERIODONTAL	k_Bacteria.p_Firmicutes.c_Negativicutes	Inverse variance weighted	7	-0.0995353	0.132399	0.45218	-0.359037	0.159966	0.905258	0.698349	1.17347
ebi-a-GCST90027775	finn-b-K11_GINGIVITIS_PERIODONTAL	Gingivitis and periodontal diseases || id:finn-b-K11_GINGIVITIS_PERIODONTAL	k_Bacteria.p_Bacteroidetes.c_Bacteroidia.o_Bacteroidales.f_Rikenellaceae.g_Alistipes.s_Alistipes_finegoldii	Inverse variance weighted	9	0.0712749	0.0949023	0.452632	-0.114734	0.257283	1.07388	0.891604	1.29341
ebi-a-GCST90027847	finn-b-K11_GINGIVITIS_PERIODONTAL	Gingivitis and periodontal diseases || id:finn-b-K11_GINGIVITIS_PERIODONTAL	k_Bacteria.p_Firmicutes.c_Clostridia.o_Clostridiales.f_Lachnospiraceae.g_Dorea.s_Dorea_longicatena	Inverse variance weighted	11	-0.0930152	0.124143	0.453701	-0.336335	0.150305	0.91118	0.714384	1.16219
ebi-a-GCST90016988	finn-b-K11_GINGIVITIS_PERIODONTAL	Gingivitis and periodontal diseases || id:finn-b-K11_GINGIVITIS_PERIODONTAL	genus Dialister id.2183	Weighted median	11	-0.116853	0.156828	0.45621	-0.424237	0.19053	0.889716	0.654269	1.20989
ebi-a-GCST90017040	finn-b-K11_GINGIVITIS_PERIODONTAL	Gingivitis and periodontal diseases || id:finn-b-K11_GINGIVITIS_PERIODONTAL	genus Paraprevotella id.962	MR Egger	13	0.215713	0.279835	0.457029	-0.332763	0.764189	1.24075	0.71694	2.14725
ebi-a-GCST90027664	finn-b-K11_GINGIVITIS_PERIODONTAL	Gingivitis and periodontal diseases || id:finn-b-K11_GINGIVITIS_PERIODONTAL	k_Bacteria.p_Bacteroidetes.c_Bacteroidia.o_Bacteroidales.f_Bacteroidaceae	MR Egger	13	0.270165	0.35081	0.457451	-0.417422	0.957752	1.31018	0.658743	2.60583
ebi-a-GCST90016956	finn-b-K11_GINGIVITIS_PERIODONTAL	Gingivitis and periodontal diseases || id:finn-b-K11_GINGIVITIS_PERIODONTAL	family Veillonellaceae id.2172	MR Egger	19	-0.13278	0.174818	0.457939	-0.475424	0.209864	0.875658	0.621622	1.23351
ebi-a-GCST90027703	finn-b-K11_GINGIVITIS_PERIODONTAL	Gingivitis and periodontal diseases || id:finn-b-K11_GINGIVITIS_PERIODONTAL	k_Bacteria.p_Firmicutes.c_Bacilli.o_Lactobacillales.f_Streptococcaceae.g_Streptococcus	Weighted median	9	0.0635772	0.0857132	0.458243	-0.104421	0.231575	1.06564	0.900846	1.26058
ebi-a-GCST90017117	finn-b-K11_GINGIVITIS_PERIODONTAL	Gingivitis and periodontal diseases || id:finn-b-K11_GINGIVITIS_PERIODONTAL	phylum Tenericutes id.3919	Weighted median	12	0.110619	0.149145	0.458275	-0.181705	0.402944	1.11697	0.833848	1.49622
ebi-a-GCST90016988	finn-b-K11_GINGIVITIS_PERIODONTAL	Gingivitis and periodontal diseases || id:finn-b-K11_GINGIVITIS_PERIODONTAL	genus Dialister id.2183	MR Egger	11	0.35507	0.460869	0.460787	-0.548234	1.25837	1.42628	0.57797	3.51969
ebi-a-GCST90027824	finn-b-K11_GINGIVITIS_PERIODONTAL	Gingivitis and periodontal diseases || id:finn-b-K11_GINGIVITIS_PERIODONTAL	k_Bacteria.p_Bacteroidetes.c_Bacteroidia.o_Bacteroidales.f_Bacteroidaceae.g_Bacteroides.s_Bacteroides_dorei	MR Egger	15	-0.385048	0.506858	0.461003	-1.37849	0.608394	0.680418	0.251959	1.83748
ebi-a-GCST90017060	finn-b-K11_GINGIVITIS_PERIODONTAL	Gingivitis and periodontal diseases || id:finn-b-K11_GINGIVITIS_PERIODONTAL	genus Ruminococcaceae UCG013 id.11370	MR Egger	12	0.260226	0.339824	0.461506	-0.405828	0.92628	1.29722	0.666425	2.5251
ebi-a-GCST90016928	finn-b-K11_GINGIVITIS_PERIODONTAL	Gingivitis and periodontal diseases || id:finn-b-K11_GINGIVITIS_PERIODONTAL	family Bacteroidales S24 7group id.11173	Inverse variance weighted	8	-0.0739504	0.100673	0.462606	-0.271269	0.123368	0.928718	0.762411	1.1313
ebi-a-GCST90017079	finn-b-K11_GINGIVITIS_PERIODONTAL	Gingivitis and periodontal diseases || id:finn-b-K11_GINGIVITIS_PERIODONTAL	unknown genus id.1000005479	Inverse variance weighted	8	-0.0739504	0.100673	0.462606	-0.271269	0.123368	0.928718	0.762411	1.1313
ebi-a-GCST90027653	finn-b-K11_GINGIVITIS_PERIODONTAL	Gingivitis and periodontal diseases || id:finn-b-K11_GINGIVITIS_PERIODONTAL	k_Bacteria.p_Firmicutes.c_Bacilli	Inverse variance weighted	13	0.0430472	0.0588789	0.46471	-0.0723554	0.15845	1.04399	0.9302	1.17169
ebi-a-GCST90016990	finn-b-K11_GINGIVITIS_PERIODONTAL	Gingivitis and periodontal diseases || id:finn-b-K11_GINGIVITIS_PERIODONTAL	genus Eggerthella id.819	Weighted median	10	-0.0784489	0.107411	0.46517	-0.288975	0.132077	0.924549	0.749031	1.1412
ebi-a-GCST90017035	finn-b-K11_GINGIVITIS_PERIODONTAL	Gingivitis and periodontal diseases || id:finn-b-K11_GINGIVITIS_PERIODONTAL	genus Olsenella id.822	Weighted median	10	0.0621078	0.085085	0.46542	-0.104659	0.228874	1.06408	0.900632	1.25718
ebi-a-GCST90027657	finn-b-K11_GINGIVITIS_PERIODONTAL	Gingivitis and periodontal diseases || id:finn-b-K11_GINGIVITIS_PERIODONTAL	k_Bacteria.p_Proteobacteria.c_Betaproteobacteria	Weighted median	13	-0.0812952	0.11164	0.466496	-0.300109	0.137519	0.921922	0.740737	1.14742
ebi-a-GCST90027777	finn-b-K11_GINGIVITIS_PERIODONTAL	Gingivitis and periodontal diseases || id:finn-b-K11_GINGIVITIS_PERIODONTAL	k_Bacteria.p_Bacteroidetes.c_Bacteroidia.o_Bacteroidales.f_Rikenellaceae.g_Alistipes.s_Alistipes_onderdonkii	Inverse variance weighted	8	-0.0745821	0.102491	0.466799	-0.275464	0.1263	0.928131	0.75922	1.13462
ebi-a-GCST90027843	finn-b-K11_GINGIVITIS_PERIODONTAL	Gingivitis and periodontal diseases || id:finn-b-K11_GINGIVITIS_PERIODONTAL	k_Bacteria.p_Firmicutes.c_Clostridia.o_Clostridiales.f_Lachnospiraceae.g_Coprococcus.s_Coprococcus_catus	Inverse variance weighted	6	-0.121465	0.167087	0.467252	-0.448955	0.206025	0.885622	0.638295	1.22878
ebi-a-GCST90017040	finn-b-K11_GINGIVITIS_PERIODONTAL	Gingivitis and periodontal diseases || id:finn-b-K11_GINGIVITIS_PERIODONTAL	genus Paraprevotella id.962	Inverse variance weighted	13	0.0532677	0.0738263	0.470585	-0.0914319	0.197967	1.05471	0.912623	1.21892
ebi-a-GCST90017090	finn-b-K11_GINGIVITIS_PERIODONTAL	Gingivitis and periodontal diseases || id:finn-b-K11_GINGIVITIS_PERIODONTAL	order Actinomycetales id.420	MR Egger	5	0.453338	0.551065	0.470998	-0.626749	1.53342	1.57356	0.534326	4.63402
ebi-a-GCST90016925	finn-b-K11_GINGIVITIS_PERIODONTAL	Gingivitis and periodontal diseases || id:finn-b-K11_GINGIVITIS_PERIODONTAL	family Actinomycetaceae id.421	MR Egger	5	0.452157	0.550543	0.471667	-0.626908	1.53122	1.5717	0.534241	4.62382
ebi-a-GCST90027847	finn-b-K11_GINGIVITIS_PERIODONTAL	Gingivitis and periodontal diseases || id:finn-b-K11_GINGIVITIS_PERIODONTAL	k_Bacteria.p_Firmicutes.c_Clostridia.o_Clostridiales.f_Lachnospiraceae.g_Dorea.s_Dorea_longicatena	Weighted median	11	-0.0916968	0.127542	0.472169	-0.341679	0.158285	0.912382	0.710576	1.1715
ebi-a-GCST90016958	finn-b-K11_GINGIVITIS_PERIODONTAL	Gingivitis and periodontal diseases || id:finn-b-K11_GINGIVITIS_PERIODONTAL	family Victivallaceae id.2255	Inverse variance weighted	12	-0.0421682	0.058694	0.472485	-0.157208	0.072872	0.958708	0.854526	1.07559
ebi-a-GCST90016961	finn-b-K11_GINGIVITIS_PERIODONTAL	Gingivitis and periodontal diseases || id:finn-b-K11_GINGIVITIS_PERIODONTAL	genus Akkermansia id.4037	Inverse variance weighted	11	0.0770197	0.107633	0.474252	-0.133941	0.28798	1.08006	0.874642	1.33373
ebi-a-GCST90027759	finn-b-K11_GINGIVITIS_PERIODONTAL	Gingivitis and periodontal diseases || id:finn-b-K11_GINGIVITIS_PERIODONTAL	k_Bacteria.p_Actinobacteria.c_Actinobacteria.o_Coriobacteriales.f_Coriobacteriaceae.g_Collinsella.s_Collinsella_aerofaciens	Weighted median	10	0.0802945	0.112211	0.474258	-0.139639	0.300228	1.08361	0.869672	1.35017
ebi-a-GCST90016957	finn-b-K11_GINGIVITIS_PERIODONTAL	Gingivitis and periodontal diseases || id:finn-b-K11_GINGIVITIS_PERIODONTAL	family Verrucomicrobiaceae id.4036	Inverse variance weighted	11	0.0766278	0.107672	0.476662	-0.134408	0.287664	1.07964	0.874233	1.33331
ebi-a-GCST90027770	finn-b-K11_GINGIVITIS_PERIODONTAL	Gingivitis and periodontal diseases || id:finn-b-K11_GINGIVITIS_PERIODONTAL	k_Bacteria.p_Bacteroidetes.c_Bacteroidia.o_Bacteroidales.f_Porphyromonadaceae.g_Parabacteroides.s_Parabacteroides_unclassified	Inverse variance weighted	8	0.0675461	0.0949402	0.476799	-0.118537	0.253629	1.06988	0.888219	1.28869
ebi-a-GCST90016923	finn-b-K11_GINGIVITIS_PERIODONTAL	Gingivitis and periodontal diseases || id:finn-b-K11_GINGIVITIS_PERIODONTAL	class Verrucomicrobiae id.4029	Inverse variance weighted	11	0.076575	0.107645	0.476858	-0.134409	0.287559	1.07958	0.874232	1.33317
ebi-a-GCST90017108	finn-b-K11_GINGIVITIS_PERIODONTAL	Gingivitis and periodontal diseases || id:finn-b-K11_GINGIVITIS_PERIODONTAL	order Verrucomicrobiales id.4030	Inverse variance weighted	11	0.076575	0.107645	0.476858	-0.134409	0.287559	1.07958	0.874232	1.33317
ebi-a-GCST90017082	finn-b-K11_GINGIVITIS_PERIODONTAL	Gingivitis and periodontal diseases || id:finn-b-K11_GINGIVITIS_PERIODONTAL	unknown genus id.2001	MR Egger	10	-0.203394	0.273052	0.477647	-0.738577	0.331788	0.815956	0.477793	1.39346
ebi-a-GCST90016928	finn-b-K11_GINGIVITIS_PERIODONTAL	Gingivitis and periodontal diseases || id:finn-b-K11_GINGIVITIS_PERIODONTAL	family Bacteroidales S24 7group id.11173	Weighted median	8	-0.0867489	0.122205	0.477788	-0.32627	0.152773	0.916907	0.72161	1.16506
ebi-a-GCST90027835	finn-b-K11_GINGIVITIS_PERIODONTAL	Gingivitis and periodontal diseases || id:finn-b-K11_GINGIVITIS_PERIODONTAL	k_Bacteria.p_Bacteroidetes.c_Bacteroidia.o_Bacteroidales.f_Bacteroidaceae.g_Bacteroides.s_Bacteroides_stercoris	Inverse variance weighted	7	0.0654071	0.0922745	0.478429	-0.115451	0.246265	1.06759	0.890964	1.27924
ebi-a-GCST90016915	finn-b-K11_GINGIVITIS_PERIODONTAL	Gingivitis and periodontal diseases || id:finn-b-K11_GINGIVITIS_PERIODONTAL	class Deltaproteobacteria id.3087	Inverse variance weighted	13	0.0771495	0.108931	0.478797	-0.136356	0.290655	1.0802	0.872532	1.3373
ebi-a-GCST90017082	finn-b-K11_GINGIVITIS_PERIODONTAL	Gingivitis and periodontal diseases || id:finn-b-K11_GINGIVITIS_PERIODONTAL	unknown genus id.2001	Inverse variance weighted	10	-0.0693254	0.0980028	0.47933	-0.261411	0.12276	0.933023	0.769964	1.13061
ebi-a-GCST90017007	finn-b-K11_GINGIVITIS_PERIODONTAL	Gingivitis and periodontal diseases || id:finn-b-K11_GINGIVITIS_PERIODONTAL	genus Faecalibacterium id.2057	MR Egger	10	-0.163132	0.220097	0.479771	-0.594523	0.268258	0.849479	0.551826	1.30768
ebi-a-GCST90027706	finn-b-K11_GINGIVITIS_PERIODONTAL	Gingivitis and periodontal diseases || id:finn-b-K11_GINGIVITIS_PERIODONTAL	k_Bacteria.p_Firmicutes.c_Clostridia.o_Clostridiales.f_Clostridiales_noname.g_Pseudoflavonifractor	Inverse variance weighted	9	0.0482859	0.0684813	0.48075	-0.0859375	0.182509	1.04947	0.917652	1.20023
ebi-a-GCST90017073	finn-b-K11_GINGIVITIS_PERIODONTAL	Gingivitis and periodontal diseases || id:finn-b-K11_GINGIVITIS_PERIODONTAL	genus Terrisporobacter id.11348	Inverse variance weighted	5	0.0906787	0.12883	0.481518	-0.161828	0.343186	1.09492	0.850587	1.40943
ebi-a-GCST90017048	finn-b-K11_GINGIVITIS_PERIODONTAL	Gingivitis and periodontal diseases || id:finn-b-K11_GINGIVITIS_PERIODONTAL	genus Roseburia id.2012	Weighted median	13	-0.120351	0.171572	0.483016	-0.456633	0.21593	0.886609	0.633413	1.24102
ebi-a-GCST90016988	finn-b-K11_GINGIVITIS_PERIODONTAL	Gingivitis and periodontal diseases || id:finn-b-K11_GINGIVITIS_PERIODONTAL	genus Dialister id.2183	Inverse variance weighted	11	-0.0787045	0.112257	0.483233	-0.298728	0.141319	0.924313	0.741761	1.15179
ebi-a-GCST90017009	finn-b-K11_GINGIVITIS_PERIODONTAL	Gingivitis and periodontal diseases || id:finn-b-K11_GINGIVITIS_PERIODONTAL	genus Family XIII UCG001 id.11294	Weighted median	8	0.121272	0.173017	0.483349	-0.217841	0.460385	1.12893	0.804253	1.58468
ebi-a-GCST90027691	finn-b-K11_GINGIVITIS_PERIODONTAL	Gingivitis and periodontal diseases || id:finn-b-K11_GINGIVITIS_PERIODONTAL	k_Bacteria.p_Actinobacteria.c_Actinobacteria.o_Coriobacteriales.f_Coriobacteriaceae.g_Eggerthella	Weighted median	6	-0.0664503	0.0950402	0.484439	-0.252729	0.119828	0.935709	0.776678	1.1273
ebi-a-GCST90016939	finn-b-K11_GINGIVITIS_PERIODONTAL	Gingivitis and periodontal diseases || id:finn-b-K11_GINGIVITIS_PERIODONTAL	family Family XIII id.1957	Inverse variance weighted	9	-0.132783	0.190834	0.486551	-0.506818	0.241251	0.875655	0.60241	1.27284
ebi-a-GCST90016954	finn-b-K11_GINGIVITIS_PERIODONTAL	Gingivitis and periodontal diseases || id:finn-b-K11_GINGIVITIS_PERIODONTAL	unknown family id.1000005471	MR Egger	13	0.211967	0.29513	0.487598	-0.366488	0.790423	1.23611	0.693165	2.20433
ebi-a-GCST90017078	finn-b-K11_GINGIVITIS_PERIODONTAL	Gingivitis and periodontal diseases || id:finn-b-K11_GINGIVITIS_PERIODONTAL	unknown genus id.1000005472	MR Egger	13	0.211967	0.29513	0.487598	-0.366488	0.790423	1.23611	0.693165	2.20433
ebi-a-GCST90017103	finn-b-K11_GINGIVITIS_PERIODONTAL	Gingivitis and periodontal diseases || id:finn-b-K11_GINGIVITIS_PERIODONTAL	order Mollicutes RF9 id.11579	MR Egger	13	0.211967	0.29513	0.487598	-0.366488	0.790423	1.23611	0.693165	2.20433
ebi-a-GCST90027700	finn-b-K11_GINGIVITIS_PERIODONTAL	Gingivitis and periodontal diseases || id:finn-b-K11_GINGIVITIS_PERIODONTAL	k_Bacteria.p_Bacteroidetes.c_Bacteroidia.o_Bacteroidales.f_Prevotellaceae.g_Prevotella	MR Egger	8	0.273649	0.370358	0.487868	-0.452253	0.999551	1.31475	0.636193	2.71706
ebi-a-GCST90017084	finn-b-K11_GINGIVITIS_PERIODONTAL	Gingivitis and periodontal diseases || id:finn-b-K11_GINGIVITIS_PERIODONTAL	unknown genus id.2071	Weighted median	15	0.0896152	0.12936	0.488461	-0.16393	0.34316	1.09375	0.848801	1.40939
ebi-a-GCST90017072	finn-b-K11_GINGIVITIS_PERIODONTAL	Gingivitis and periodontal diseases || id:finn-b-K11_GINGIVITIS_PERIODONTAL	genus Sutterella id.2896	Weighted median	12	-0.1083	0.156888	0.490004	-0.415802	0.199201	0.897358	0.659811	1.22043
ebi-a-GCST90027734	finn-b-K11_GINGIVITIS_PERIODONTAL	Gingivitis and periodontal diseases || id:finn-b-K11_GINGIVITIS_PERIODONTAL	k_Bacteria.p_Verrucomicrobia.c_Verrucomicrobiae.o_Verrucomicrobiales.f_Verrucomicrobiaceae.g_Akkermansia	MR Egger	15	-0.227053	0.320487	0.491169	-0.855208	0.401103	0.796879	0.425195	1.49347
ebi-a-GCST90016941	finn-b-K11_GINGIVITIS_PERIODONTAL	Gingivitis and periodontal diseases || id:finn-b-K11_GINGIVITIS_PERIODONTAL	family Lactobacillaceae id.1836	MR Egger	8	0.254977	0.348211	0.491618	-0.427516	0.937471	1.29043	0.652127	2.55352
ebi-a-GCST90027752	finn-b-K11_GINGIVITIS_PERIODONTAL	Gingivitis and periodontal diseases || id:finn-b-K11_GINGIVITIS_PERIODONTAL	k_Bacteria.p_Verrucomicrobia	MR Egger	15	-0.226214	0.319781	0.491805	-0.852985	0.400558	0.797548	0.426141	1.49266
ebi-a-GCST90027660	finn-b-K11_GINGIVITIS_PERIODONTAL	Gingivitis and periodontal diseases || id:finn-b-K11_GINGIVITIS_PERIODONTAL	k_Bacteria.p_Verrucomicrobia.c_Verrucomicrobiae	MR Egger	15	-0.226191	0.319838	0.491921	-0.853073	0.40069	0.797565	0.426103	1.49285
ebi-a-GCST90027747	finn-b-K11_GINGIVITIS_PERIODONTAL	Gingivitis and periodontal diseases || id:finn-b-K11_GINGIVITIS_PERIODONTAL	k_Bacteria.p_Verrucomicrobia.c_Verrucomicrobiae.o_Verrucomicrobiales	MR Egger	15	-0.226162	0.319839	0.491978	-0.853046	0.400722	0.797589	0.426115	1.4929
ebi-a-GCST90027686	finn-b-K11_GINGIVITIS_PERIODONTAL	Gingivitis and periodontal diseases || id:finn-b-K11_GINGIVITIS_PERIODONTAL	k_Bacteria.p_Verrucomicrobia.c_Verrucomicrobiae.o_Verrucomicrobiales.f_Verrucomicrobiaceae	MR Egger	15	-0.226108	0.319808	0.492038	-0.852932	0.400715	0.797632	0.426164	1.49289
ebi-a-GCST90016948	finn-b-K11_GINGIVITIS_PERIODONTAL	Gingivitis and periodontal diseases || id:finn-b-K11_GINGIVITIS_PERIODONTAL	family Prevotellaceae id.960	Inverse variance weighted	16	0.0688547	0.100725	0.494235	-0.128567	0.266276	1.07128	0.879355	1.3051
ebi-a-GCST90017027	finn-b-K11_GINGIVITIS_PERIODONTAL	Gingivitis and periodontal diseases || id:finn-b-K11_GINGIVITIS_PERIODONTAL	genus Lachnospiraceae UCG008 id.11328	Inverse variance weighted	11	0.0699676	0.102405	0.494454	-0.130747	0.270682	1.07247	0.87744	1.31086
ebi-a-GCST90027839	finn-b-K11_GINGIVITIS_PERIODONTAL	Gingivitis and periodontal diseases || id:finn-b-K11_GINGIVITIS_PERIODONTAL	k_Bacteria.p_Bacteroidetes.c_Bacteroidia.o_Bacteroidales.f_Bacteroidaceae.g_Bacteroides.s_Bacteroides_xylanisolvens	MR Egger	13	-0.178607	0.25285	0.494645	-0.674192	0.316978	0.836435	0.509568	1.37297
ebi-a-GCST90027659	finn-b-K11_GINGIVITIS_PERIODONTAL	Gingivitis and periodontal diseases || id:finn-b-K11_GINGIVITIS_PERIODONTAL	k_Bacteria.p_Proteobacteria.c_Gammaproteobacteria	Weighted median	4	0.111097	0.162825	0.495042	-0.208039	0.430233	1.1175	0.812175	1.53762
ebi-a-GCST90027674	finn-b-K11_GINGIVITIS_PERIODONTAL	Gingivitis and periodontal diseases || id:finn-b-K11_GINGIVITIS_PERIODONTAL	k_Bacteria.p_Firmicutes.c_Clostridia.o_Clostridiales.f_Lachnospiraceae	Inverse variance weighted	12	-0.0731725	0.107295	0.495256	-0.283471	0.137126	0.92944	0.753165	1.14697
ebi-a-GCST90016922	finn-b-K11_GINGIVITIS_PERIODONTAL	Gingivitis and periodontal diseases || id:finn-b-K11_GINGIVITIS_PERIODONTAL	class Negativicutes id.2164	Inverse variance weighted	12	0.103976	0.153534	0.498265	-0.19695	0.404902	1.10957	0.821232	1.49916
ebi-a-GCST90017107	finn-b-K11_GINGIVITIS_PERIODONTAL	Gingivitis and periodontal diseases || id:finn-b-K11_GINGIVITIS_PERIODONTAL	order Selenomonadales id.2165	Inverse variance weighted	12	0.103976	0.153534	0.498265	-0.19695	0.404902	1.10957	0.821232	1.49916
ebi-a-GCST90027851	finn-b-K11_GINGIVITIS_PERIODONTAL	Gingivitis and periodontal diseases || id:finn-b-K11_GINGIVITIS_PERIODONTAL	k_Bacteria.p_Firmicutes.c_Clostridia.o_Clostridiales.f_Lachnospiraceae.g_Lachnospiraceae_noname.s_Lachnospiraceae_bacterium_5_1_63FAA	Inverse variance weighted	6	0.0401955	0.0595242	0.499498	-0.076472	0.156863	1.04101	0.926379	1.16984
ebi-a-GCST90017007	finn-b-K11_GINGIVITIS_PERIODONTAL	Gingivitis and periodontal diseases || id:finn-b-K11_GINGIVITIS_PERIODONTAL	genus Faecalibacterium id.2057	Weighted median	10	-0.11767	0.17434	0.49971	-0.459377	0.224037	0.888989	0.631677	1.25112
ebi-a-GCST90017079	finn-b-K11_GINGIVITIS_PERIODONTAL	Gingivitis and periodontal diseases || id:finn-b-K11_GINGIVITIS_PERIODONTAL	unknown genus id.1000005479	Weighted median	8	-0.0867489	0.12867	0.500187	-0.338943	0.165445	0.916907	0.712523	1.17992
ebi-a-GCST90016936	finn-b-K11_GINGIVITIS_PERIODONTAL	Gingivitis and periodontal diseases || id:finn-b-K11_GINGIVITIS_PERIODONTAL	family Enterobacteriaceae id.3469	MR Egger	7	-0.722709	0.996482	0.500802	-2.67581	1.2304	0.485436	0.0688508	3.42258
ebi-a-GCST90017098	finn-b-K11_GINGIVITIS_PERIODONTAL	Gingivitis and periodontal diseases || id:finn-b-K11_GINGIVITIS_PERIODONTAL	order Enterobacteriales id.3468	MR Egger	7	-0.722709	0.996482	0.500802	-2.67581	1.2304	0.485436	0.0688508	3.42258
ebi-a-GCST90016976	finn-b-K11_GINGIVITIS_PERIODONTAL	Gingivitis and periodontal diseases || id:finn-b-K11_GINGIVITIS_PERIODONTAL	genus Candidatus Soleaferrea id.11350	MR Egger	11	0.334674	0.477306	0.500922	-0.600846	1.27019	1.39748	0.548347	3.56154
ebi-a-GCST90027676	finn-b-K11_GINGIVITIS_PERIODONTAL	Gingivitis and periodontal diseases || id:finn-b-K11_GINGIVITIS_PERIODONTAL	k_Bacteria.p_Firmicutes.c_Clostridia.o_Clostridiales.f_Ruminococcaceae	Inverse variance weighted	7	0.080008	0.119384	0.502746	-0.153984	0.314	1.0833	0.857286	1.36889
ebi-a-GCST90027803	finn-b-K11_GINGIVITIS_PERIODONTAL	Gingivitis and periodontal diseases || id:finn-b-K11_GINGIVITIS_PERIODONTAL	k_Bacteria.p_Firmicutes.c_Erysipelotrichia.o_Erysipelotrichales.f_Erysipelotrichaceae.g_Erysipelotrichaceae_noname.s_Eubacterium_biforme	Weighted median	7	0.0506554	0.0755908	0.502777	-0.0975025	0.198813	1.05196	0.9071	1.21995
ebi-a-GCST90017012	finn-b-K11_GINGIVITIS_PERIODONTAL	Gingivitis and periodontal diseases || id:finn-b-K11_GINGIVITIS_PERIODONTAL	genus Gordonibacter id.821	MR Egger	12	-0.182194	0.262143	0.502874	-0.695994	0.331607	0.83344	0.498579	1.3932
ebi-a-GCST90027717	finn-b-K11_GINGIVITIS_PERIODONTAL	Gingivitis and periodontal diseases || id:finn-b-K11_GINGIVITIS_PERIODONTAL	k_Bacteria.p_Firmicutes.c_Clostridia.o_Clostridiales.f_Ruminococcaceae.g_Ruminococcaceae_noname	Weighted median	10	-0.0380158	0.0568323	0.503551	-0.149407	0.0733755	0.962698	0.861218	1.07613
ebi-a-GCST90017047	finn-b-K11_GINGIVITIS_PERIODONTAL	Gingivitis and periodontal diseases || id:finn-b-K11_GINGIVITIS_PERIODONTAL	genus Romboutsia id.11347	Inverse variance weighted	13	0.0800124	0.120212	0.505671	-0.155603	0.315628	1.0833	0.855899	1.37112
ebi-a-GCST90027771	finn-b-K11_GINGIVITIS_PERIODONTAL	Gingivitis and periodontal diseases || id:finn-b-K11_GINGIVITIS_PERIODONTAL	k_Bacteria.p_Bacteroidetes.c_Bacteroidia.o_Bacteroidales.f_Prevotellaceae.g_Paraprevotella.s_Paraprevotella_clara	MR Egger	13	-0.205312	0.298442	0.505735	-0.790259	0.379635	0.814393	0.453727	1.46175
ebi-a-GCST90027657	finn-b-K11_GINGIVITIS_PERIODONTAL	Gingivitis and periodontal diseases || id:finn-b-K11_GINGIVITIS_PERIODONTAL	k_Bacteria.p_Proteobacteria.c_Betaproteobacteria	MR Egger	13	0.239395	0.348075	0.505843	-0.442833	0.921623	1.27048	0.642214	2.51337
ebi-a-GCST90027695	finn-b-K11_GINGIVITIS_PERIODONTAL	Gingivitis and periodontal diseases || id:finn-b-K11_GINGIVITIS_PERIODONTAL	k_Bacteria.p_Bacteroidetes.c_Bacteroidia.o_Bacteroidales.f_Porphyromonadaceae.g_Barnesiella	MR Egger	14	0.191556	0.279312	0.505864	-0.355895	0.739007	1.21113	0.700546	2.09386
ebi-a-GCST90027842	finn-b-K11_GINGIVITIS_PERIODONTAL	Gingivitis and periodontal diseases || id:finn-b-K11_GINGIVITIS_PERIODONTAL	k_Bacteria.p_Firmicutes.c_Clostridia.o_Clostridiales.f_Lachnospiraceae.g_Butyrivibrio.s_Butyrivibrio_crossotus	MR Egger	11	0.0876597	0.126934	0.507238	-0.16113	0.33645	1.09162	0.851181	1.39997
ebi-a-GCST90017058	finn-b-K11_GINGIVITIS_PERIODONTAL	Gingivitis and periodontal diseases || id:finn-b-K11_GINGIVITIS_PERIODONTAL	genus Ruminococcaceae UCG010 id.11367	Inverse variance weighted	6	-0.0952117	0.143725	0.507679	-0.376913	0.18649	0.90918	0.685976	1.20501
ebi-a-GCST90027720	finn-b-K11_GINGIVITIS_PERIODONTAL	Gingivitis and periodontal diseases || id:finn-b-K11_GINGIVITIS_PERIODONTAL	k_Bacteria.p_Firmicutes.c_Erysipelotrichia.o_Erysipelotrichales.f_Erysipelotrichaceae.g_Erysipelotrichaceae_noname	MR Egger	13	0.168144	0.246081	0.508563	-0.314176	0.650463	1.18311	0.730391	1.91643
ebi-a-GCST90016919	finn-b-K11_GINGIVITIS_PERIODONTAL	Gingivitis and periodontal diseases || id:finn-b-K11_GINGIVITIS_PERIODONTAL	class Melainabacteria id.1589	MR Egger	10	0.173787	0.251256	0.508715	-0.318675	0.66625	1.1898	0.727112	1.94692
ebi-a-GCST90027692	finn-b-K11_GINGIVITIS_PERIODONTAL	Gingivitis and periodontal diseases || id:finn-b-K11_GINGIVITIS_PERIODONTAL	k_Bacteria.p_Actinobacteria.c_Actinobacteria.o_Coriobacteriales.f_Coriobacteriaceae.g_Gordonibacter	Inverse variance weighted	4	0.0403465	0.0613289	0.510621	-0.0798581	0.160551	1.04117	0.923247	1.17416
ebi-a-GCST90027761	finn-b-K11_GINGIVITIS_PERIODONTAL	Gingivitis and periodontal diseases || id:finn-b-K11_GINGIVITIS_PERIODONTAL	k_Bacteria.p_Actinobacteria.c_Actinobacteria.o_Coriobacteriales.f_Coriobacteriaceae.g_Gordonibacter.s_Gordonibacter_pamelaeae	Inverse variance weighted	4	0.0402971	0.0612947	0.510904	-0.0798406	0.160435	1.04112	0.923264	1.17402
ebi-a-GCST90016999	finn-b-K11_GINGIVITIS_PERIODONTAL	Gingivitis and periodontal diseases || id:finn-b-K11_GINGIVITIS_PERIODONTAL	genus Eubacterium fissicatena group id.14373	Weighted median	9	0.0644987	0.0981398	0.511044	-0.127855	0.256853	1.06662	0.879981	1.29285
ebi-a-GCST90017037	finn-b-K11_GINGIVITIS_PERIODONTAL	Gingivitis and periodontal diseases || id:finn-b-K11_GINGIVITIS_PERIODONTAL	genus Oscillospira id.2064	MR Egger	8	0.377078	0.543486	0.51375	-0.688154	1.44231	1.45802	0.502503	4.23046
ebi-a-GCST90016914	finn-b-K11_GINGIVITIS_PERIODONTAL	Gingivitis and periodontal diseases || id:finn-b-K11_GINGIVITIS_PERIODONTAL	class Coriobacteriia id.809	MR Egger	13	-0.354218	0.525286	0.514021	-1.38378	0.675343	0.701722	0.25063	1.96471
ebi-a-GCST90016933	finn-b-K11_GINGIVITIS_PERIODONTAL	Gingivitis and periodontal diseases || id:finn-b-K11_GINGIVITIS_PERIODONTAL	family Coriobacteriaceae id.811	MR Egger	13	-0.354218	0.525286	0.514021	-1.38378	0.675343	0.701722	0.25063	1.96471
ebi-a-GCST90017096	finn-b-K11_GINGIVITIS_PERIODONTAL	Gingivitis and periodontal diseases || id:finn-b-K11_GINGIVITIS_PERIODONTAL	order Coriobacteriales id.810	MR Egger	13	-0.354218	0.525286	0.514021	-1.38378	0.675343	0.701722	0.25063	1.96471
ebi-a-GCST90017017	finn-b-K11_GINGIVITIS_PERIODONTAL	Gingivitis and periodontal diseases || id:finn-b-K11_GINGIVITIS_PERIODONTAL	genus Hungatella id.11306	Weighted median	5	0.0986606	0.151303	0.514354	-0.197893	0.395214	1.10369	0.820458	1.4847
ebi-a-GCST90027765	finn-b-K11_GINGIVITIS_PERIODONTAL	Gingivitis and periodontal diseases || id:finn-b-K11_GINGIVITIS_PERIODONTAL	k_Bacteria.p_Bacteroidetes.c_Bacteroidia.o_Bacteroidales.f_Porphyromonadaceae.g_Odoribacter.s_Odoribacter_splanchnicus	MR Egger	14	0.145715	0.217388	0.515361	-0.280366	0.571796	1.15687	0.755507	1.77145
ebi-a-GCST90016980	finn-b-K11_GINGIVITIS_PERIODONTAL	Gingivitis and periodontal diseases || id:finn-b-K11_GINGIVITIS_PERIODONTAL	genus Clostridium sensustricto1 id.1873	MR Egger	7	0.229851	0.329837	0.516951	-0.41663	0.876333	1.25841	0.659265	2.40207
ebi-a-GCST90017006	finn-b-K11_GINGIVITIS_PERIODONTAL	Gingivitis and periodontal diseases || id:finn-b-K11_GINGIVITIS_PERIODONTAL	genus Eubacterium xylanophilum group id.14375	Weighted median	9	0.0969236	0.14986	0.517786	-0.196802	0.390649	1.10178	0.821354	1.47794
ebi-a-GCST90027813	finn-b-K11_GINGIVITIS_PERIODONTAL	Gingivitis and periodontal diseases || id:finn-b-K11_GINGIVITIS_PERIODONTAL	k_Bacteria.p_Proteobacteria.c_Deltaproteobacteria.o_Desulfovibrionales.f_Desulfovibrionaceae.g_Bilophila.s_Bilophila_unclassified	MR Egger	11	0.373424	0.557418	0.519727	-0.719115	1.46596	1.4527	0.487183	4.33171
ebi-a-GCST90027797	finn-b-K11_GINGIVITIS_PERIODONTAL	Gingivitis and periodontal diseases || id:finn-b-K11_GINGIVITIS_PERIODONTAL	k_Bacteria.p_Firmicutes.c_Clostridia.o_Clostridiales.f_Ruminococcaceae.g_Faecalibacterium.s_Faecalibacterium_prausnitzii	MR Egger	8	0.371228	0.544351	0.520703	-0.6957	1.43816	1.44951	0.498725	4.21292
ebi-a-GCST90027798	finn-b-K11_GINGIVITIS_PERIODONTAL	Gingivitis and periodontal diseases || id:finn-b-K11_GINGIVITIS_PERIODONTAL	k_Bacteria.p_Firmicutes.c_Clostridia.o_Clostridiales.f_Ruminococcaceae.g_Ruminococcaceae_noname.s_Ruminococcaceae_bacterium_D16	Weighted median	10	-0.0373411	0.0581668	0.520896	-0.151348	0.0766658	0.963348	0.859549	1.07968
ebi-a-GCST90027697	finn-b-K11_GINGIVITIS_PERIODONTAL	Gingivitis and periodontal diseases || id:finn-b-K11_GINGIVITIS_PERIODONTAL	k_Bacteria.p_Bacteroidetes.c_Bacteroidia.o_Bacteroidales.f_Porphyromonadaceae.g_Odoribacter	Weighted median	10	-0.0760767	0.118543	0.521027	-0.308422	0.156268	0.926745	0.734605	1.16914
ebi-a-GCST90027736	finn-b-K11_GINGIVITIS_PERIODONTAL	Gingivitis and periodontal diseases || id:finn-b-K11_GINGIVITIS_PERIODONTAL	k_Bacteria.p_Actinobacteria.c_Actinobacteria.o_Bifidobacteriales	Inverse variance weighted	13	-0.0509191	0.0795529	0.52213	-0.206843	0.105005	0.950356	0.813147	1.11072
ebi-a-GCST90027662	finn-b-K11_GINGIVITIS_PERIODONTAL	Gingivitis and periodontal diseases || id:finn-b-K11_GINGIVITIS_PERIODONTAL	k_Bacteria.p_Actinobacteria.c_Actinobacteria.o_Bifidobacteriales.f_Bifidobacteriaceae	Inverse variance weighted	13	-0.0509181	0.0795521	0.522134	-0.20684	0.105004	0.950357	0.81315	1.11072
ebi-a-GCST90017020	finn-b-K11_GINGIVITIS_PERIODONTAL	Gingivitis and periodontal diseases || id:finn-b-K11_GINGIVITIS_PERIODONTAL	genus Lachnoclostridium id.11308	Weighted median	13	0.110438	0.17264	0.522367	-0.227937	0.448813	1.11677	0.796175	1.56645
ebi-a-GCST90017116	finn-b-K11_GINGIVITIS_PERIODONTAL	Gingivitis and periodontal diseases || id:finn-b-K11_GINGIVITIS_PERIODONTAL	phylum Proteobacteria id.2375	MR Egger	12	-0.349898	0.530303	0.524282	-1.38929	0.689496	0.70476	0.249252	1.99271
ebi-a-GCST90027828	finn-b-K11_GINGIVITIS_PERIODONTAL	Gingivitis and periodontal diseases || id:finn-b-K11_GINGIVITIS_PERIODONTAL	k_Bacteria.p_Bacteroidetes.c_Bacteroidia.o_Bacteroidales.f_Bacteroidaceae.g_Bacteroides.s_Bacteroides_fragilis	Weighted median	16	-0.0456683	0.0717387	0.524391	-0.186276	0.0949396	0.955359	0.830044	1.09959
ebi-a-GCST90027698	finn-b-K11_GINGIVITIS_PERIODONTAL	Gingivitis and periodontal diseases || id:finn-b-K11_GINGIVITIS_PERIODONTAL	k_Bacteria.p_Bacteroidetes.c_Bacteroidia.o_Bacteroidales.f_Porphyromonadaceae.g_Parabacteroides	Weighted median	12	0.0834683	0.131356	0.525143	-0.173989	0.340925	1.08705	0.840306	1.40625
ebi-a-GCST90016922	finn-b-K11_GINGIVITIS_PERIODONTAL	Gingivitis and periodontal diseases || id:finn-b-K11_GINGIVITIS_PERIODONTAL	class Negativicutes id.2164	Weighted median	12	0.121099	0.190625	0.525248	-0.252525	0.494724	1.12874	0.776837	1.64004
ebi-a-GCST90027781	finn-b-K11_GINGIVITIS_PERIODONTAL	Gingivitis and periodontal diseases || id:finn-b-K11_GINGIVITIS_PERIODONTAL	k_Bacteria.p_Bacteroidetes.c_Bacteroidia.o_Bacteroidales.f_Rikenellaceae.g_Alistipes.s_Alistipes_sp_AP11	Inverse variance weighted	10	-0.0453542	0.0714964	0.525848	-0.185487	0.0947787	0.955659	0.8307	1.09942
ebi-a-GCST90027791	finn-b-K11_GINGIVITIS_PERIODONTAL	Gingivitis and periodontal diseases || id:finn-b-K11_GINGIVITIS_PERIODONTAL	k_Bacteria.p_Firmicutes.c_Clostridia.o_Clostridiales.f_Eubacteriaceae.g_Eubacterium.s_Eubacterium_hallii	Weighted median	11	-0.0552515	0.0872856	0.526736	-0.226331	0.115828	0.946247	0.797454	1.1228
ebi-a-GCST90016973	finn-b-K11_GINGIVITIS_PERIODONTAL	Gingivitis and periodontal diseases || id:finn-b-K11_GINGIVITIS_PERIODONTAL	genus Butyricicoccus id.2055	MR Egger	8	-0.184464	0.275137	0.527524	-0.723732	0.354805	0.83155	0.484939	1.4259
ebi-a-GCST90017081	finn-b-K11_GINGIVITIS_PERIODONTAL	Gingivitis and periodontal diseases || id:finn-b-K11_GINGIVITIS_PERIODONTAL	unknown genus id.1868	Weighted median	12	-0.0849173	0.134679	0.528357	-0.348888	0.179053	0.918588	0.705472	1.19608
ebi-a-GCST90027743	finn-b-K11_GINGIVITIS_PERIODONTAL	Gingivitis and periodontal diseases || id:finn-b-K11_GINGIVITIS_PERIODONTAL	k_Bacteria.p_Proteobacteria.c_Betaproteobacteria.o_Burkholderiales	Weighted median	14	-0.0696929	0.110556	0.528444	-0.286383	0.146998	0.93268	0.750975	1.15835
ebi-a-GCST90027827	finn-b-K11_GINGIVITIS_PERIODONTAL	Gingivitis and periodontal diseases || id:finn-b-K11_GINGIVITIS_PERIODONTAL	k_Bacteria.p_Bacteroidetes.c_Bacteroidia.o_Bacteroidales.f_Bacteroidaceae.g_Bacteroides.s_Bacteroides_finegoldii	MR Egger	18	0.092338	0.143418	0.528803	-0.188762	0.373438	1.09674	0.827984	1.45272
ebi-a-GCST90017066	finn-b-K11_GINGIVITIS_PERIODONTAL	Gingivitis and periodontal diseases || id:finn-b-K11_GINGIVITIS_PERIODONTAL	genus Ruminococcus torques group id.14377	Inverse variance weighted	9	-0.106474	0.169323	0.529465	-0.438347	0.225399	0.898998	0.645102	1.25282
ebi-a-GCST90027739	finn-b-K11_GINGIVITIS_PERIODONTAL	Gingivitis and periodontal diseases || id:finn-b-K11_GINGIVITIS_PERIODONTAL	k_Bacteria.p_Firmicutes.c_Bacilli.o_Lactobacillales	Weighted median	12	-0.0499081	0.0794122	0.529697	-0.205556	0.10574	0.951317	0.814195	1.11153
ebi-a-GCST90017107	finn-b-K11_GINGIVITIS_PERIODONTAL	Gingivitis and periodontal diseases || id:finn-b-K11_GINGIVITIS_PERIODONTAL	order Selenomonadales id.2165	Weighted median	12	0.121099	0.192815	0.529965	-0.256818	0.499017	1.12874	0.773509	1.6471
ebi-a-GCST90017105	finn-b-K11_GINGIVITIS_PERIODONTAL	Gingivitis and periodontal diseases || id:finn-b-K11_GINGIVITIS_PERIODONTAL	order Pasteurellales id.3688	Weighted median	14	-0.0637643	0.101921	0.531561	-0.26353	0.136001	0.938226	0.768335	1.14568
ebi-a-GCST90016936	finn-b-K11_GINGIVITIS_PERIODONTAL	Gingivitis and periodontal diseases || id:finn-b-K11_GINGIVITIS_PERIODONTAL	family Enterobacteriaceae id.3469	Weighted median	7	0.136426	0.218457	0.5323	-0.29175	0.564603	1.14617	0.746955	1.75875
ebi-a-GCST90027824	finn-b-K11_GINGIVITIS_PERIODONTAL	Gingivitis and periodontal diseases || id:finn-b-K11_GINGIVITIS_PERIODONTAL	k_Bacteria.p_Bacteroidetes.c_Bacteroidia.o_Bacteroidales.f_Bacteroidaceae.g_Bacteroides.s_Bacteroides_dorei	Inverse variance weighted	15	0.0572475	0.0916827	0.532359	-0.122451	0.236946	1.05892	0.88475	1.26737
ebi-a-GCST90016944	finn-b-K11_GINGIVITIS_PERIODONTAL	Gingivitis and periodontal diseases || id:finn-b-K11_GINGIVITIS_PERIODONTAL	family Pasteurellaceae id.3689	Weighted median	14	-0.0637643	0.102186	0.532627	-0.264049	0.136521	0.938226	0.767936	1.14628
ebi-a-GCST90027738	finn-b-K11_GINGIVITIS_PERIODONTAL	Gingivitis and periodontal diseases || id:finn-b-K11_GINGIVITIS_PERIODONTAL	k_Bacteria.p_Bacteroidetes.c_Bacteroidia.o_Bacteroidales	MR Egger	13	0.20263	0.315128	0.533391	-0.41502	0.82028	1.22462	0.660327	2.27114
ebi-a-GCST90027652	finn-b-K11_GINGIVITIS_PERIODONTAL	Gingivitis and periodontal diseases || id:finn-b-K11_GINGIVITIS_PERIODONTAL	k_Bacteria.p_Bacteroidetes.c_Bacteroidia	MR Egger	13	0.20255	0.315052	0.533454	-0.414951	0.820051	1.22452	0.660373	2.27062
ebi-a-GCST90027749	finn-b-K11_GINGIVITIS_PERIODONTAL	Gingivitis and periodontal diseases || id:finn-b-K11_GINGIVITIS_PERIODONTAL	k_Bacteria.p_Bacteroidetes	MR Egger	13	0.202602	0.315362	0.533746	-0.415507	0.820712	1.22459	0.660006	2.27212
ebi-a-GCST90027819	finn-b-K11_GINGIVITIS_PERIODONTAL	Gingivitis and periodontal diseases || id:finn-b-K11_GINGIVITIS_PERIODONTAL	k_Bacteria.p_Verrucomicrobia.c_Verrucomicrobiae.o_Verrucomicrobiales.f_Verrucomicrobiaceae.g_Akkermansia.s_Akkermansia_muciniphila	MR Egger	14	-0.205038	0.32039	0.534225	-0.833002	0.422926	0.814617	0.434742	1.52642
ebi-a-GCST90027773	finn-b-K11_GINGIVITIS_PERIODONTAL	Gingivitis and periodontal diseases || id:finn-b-K11_GINGIVITIS_PERIODONTAL	k_Bacteria.p_Bacteroidetes.c_Bacteroidia.o_Bacteroidales.f_Prevotellaceae.g_Paraprevotella.s_Paraprevotella_xylaniphila	Weighted median	11	0.0443065	0.07129	0.534273	-0.0954219	0.184035	1.0453	0.908989	1.20206
ebi-a-GCST90017061	finn-b-K11_GINGIVITIS_PERIODONTAL	Gingivitis and periodontal diseases || id:finn-b-K11_GINGIVITIS_PERIODONTAL	genus Ruminococcaceae UCG014 id.11371	Inverse variance weighted	11	-0.0751448	0.120966	0.534463	-0.312238	0.161948	0.927609	0.731808	1.1758
ebi-a-GCST90017098	finn-b-K11_GINGIVITIS_PERIODONTAL	Gingivitis and periodontal diseases || id:finn-b-K11_GINGIVITIS_PERIODONTAL	order Enterobacteriales id.3468	Weighted median	7	0.136426	0.219999	0.535178	-0.294772	0.567625	1.14617	0.744701	1.76407
ebi-a-GCST90027704	finn-b-K11_GINGIVITIS_PERIODONTAL	Gingivitis and periodontal diseases || id:finn-b-K11_GINGIVITIS_PERIODONTAL	k_Bacteria.p_Firmicutes.c_Clostridia.o_Clostridiales.f_Clostridiaceae.g_Clostridium	Inverse variance weighted	11	-0.0395991	0.0639108	0.535521	-0.164864	0.0856661	0.961175	0.848009	1.08944
ebi-a-GCST90016934	finn-b-K11_GINGIVITIS_PERIODONTAL	Gingivitis and periodontal diseases || id:finn-b-K11_GINGIVITIS_PERIODONTAL	family Defluviitaleaceae id.1924	MR Egger	11	0.209537	0.326162	0.536612	-0.42974	0.848815	1.23311	0.650678	2.33688
ebi-a-GCST90027769	finn-b-K11_GINGIVITIS_PERIODONTAL	Gingivitis and periodontal diseases || id:finn-b-K11_GINGIVITIS_PERIODONTAL	k_Bacteria.p_Bacteroidetes.c_Bacteroidia.o_Bacteroidales.f_Porphyromonadaceae.g_Parabacteroides.s_Parabacteroides_merdae	Weighted median	7	-0.0844279	0.137577	0.53943	-0.354079	0.185224	0.919038	0.701819	1.20349
ebi-a-GCST90027805	finn-b-K11_GINGIVITIS_PERIODONTAL	Gingivitis and periodontal diseases || id:finn-b-K11_GINGIVITIS_PERIODONTAL	k_Bacteria.p_Firmicutes.c_Erysipelotrichia.o_Erysipelotrichales.f_Erysipelotrichaceae.g_Holdemania.s_Holdemania_unclassified	Weighted median	10	-0.0450278	0.0735101	0.540181	-0.189108	0.099052	0.955971	0.827697	1.10412
ebi-a-GCST90027751	finn-b-K11_GINGIVITIS_PERIODONTAL	Gingivitis and periodontal diseases || id:finn-b-K11_GINGIVITIS_PERIODONTAL	k_Bacteria.p_Proteobacteria	Weighted median	10	0.0699203	0.114159	0.540219	-0.153831	0.293672	1.07242	0.857417	1.34134
ebi-a-GCST90027661	finn-b-K11_GINGIVITIS_PERIODONTAL	Gingivitis and periodontal diseases || id:finn-b-K11_GINGIVITIS_PERIODONTAL	k_Bacteria.p_Actinobacteria.c_Actinobacteria.o_Actinomycetales.f_Micrococcaceae	MR Egger	6	0.167723	0.25111	0.540745	-0.324453	0.659898	1.18261	0.722923	1.9346
ebi-a-GCST90027687	finn-b-K11_GINGIVITIS_PERIODONTAL	Gingivitis and periodontal diseases || id:finn-b-K11_GINGIVITIS_PERIODONTAL	k_Bacteria.p_Actinobacteria.c_Actinobacteria.o_Actinomycetales.f_Micrococcaceae.g_Rothia	MR Egger	6	0.167745	0.25184	0.541809	-0.325861	0.66135	1.18263	0.721906	1.93741
ebi-a-GCST90017086	finn-b-K11_GINGIVITIS_PERIODONTAL	Gingivitis and periodontal diseases || id:finn-b-K11_GINGIVITIS_PERIODONTAL	unknown genus id.826	Inverse variance weighted	14	-0.0600283	0.0984008	0.541836	-0.252894	0.132837	0.941738	0.77655	1.14206
ebi-a-GCST90017038	finn-b-K11_GINGIVITIS_PERIODONTAL	Gingivitis and periodontal diseases || id:finn-b-K11_GINGIVITIS_PERIODONTAL	genus Oxalobacter id.2978	Weighted median	11	0.0596138	0.0983818	0.544553	-0.133215	0.252442	1.06143	0.875277	1.28716
ebi-a-GCST90017036	finn-b-K11_GINGIVITIS_PERIODONTAL	Gingivitis and periodontal diseases || id:finn-b-K11_GINGIVITIS_PERIODONTAL	genus Oscillibacter id.2063	Weighted median	13	0.066971	0.110599	0.544826	-0.149803	0.283745	1.06926	0.860878	1.32809
ebi-a-GCST90016989	finn-b-K11_GINGIVITIS_PERIODONTAL	Gingivitis and periodontal diseases || id:finn-b-K11_GINGIVITIS_PERIODONTAL	genus Dorea id.1997	Weighted median	10	0.122541	0.203441	0.546946	-0.276203	0.521285	1.13037	0.758659	1.68419
ebi-a-GCST90027770	finn-b-K11_GINGIVITIS_PERIODONTAL	Gingivitis and periodontal diseases || id:finn-b-K11_GINGIVITIS_PERIODONTAL	k_Bacteria.p_Bacteroidetes.c_Bacteroidia.o_Bacteroidales.f_Porphyromonadaceae.g_Parabacteroides.s_Parabacteroides_unclassified	MR Egger	8	-0.395861	0.62156	0.547715	-1.61412	0.822397	0.6731	0.199066	2.27595
ebi-a-GCST90027792	finn-b-K11_GINGIVITIS_PERIODONTAL	Gingivitis and periodontal diseases || id:finn-b-K11_GINGIVITIS_PERIODONTAL	k_Bacteria.p_Firmicutes.c_Clostridia.o_Clostridiales.f_Eubacteriaceae.g_Eubacterium.s_Eubacterium_ramulus	Weighted median	10	0.0520385	0.0869704	0.549608	-0.118423	0.222501	1.05342	0.88832	1.2492
ebi-a-GCST90027765	finn-b-K11_GINGIVITIS_PERIODONTAL	Gingivitis and periodontal diseases || id:finn-b-K11_GINGIVITIS_PERIODONTAL	k_Bacteria.p_Bacteroidetes.c_Bacteroidia.o_Bacteroidales.f_Porphyromonadaceae.g_Odoribacter.s_Odoribacter_splanchnicus	Weighted median	14	0.0523225	0.0876871	0.550711	-0.119544	0.224189	1.05372	0.887325	1.25131
ebi-a-GCST90017046	finn-b-K11_GINGIVITIS_PERIODONTAL	Gingivitis and periodontal diseases || id:finn-b-K11_GINGIVITIS_PERIODONTAL	genus Rikenellaceae RC9 gut group id.11191	Inverse variance weighted	11	0.0360164	0.0604027	0.550994	-0.0823729	0.154406	1.03667	0.920928	1.16696
ebi-a-GCST90017057	finn-b-K11_GINGIVITIS_PERIODONTAL	Gingivitis and periodontal diseases || id:finn-b-K11_GINGIVITIS_PERIODONTAL	genus Ruminococcaceae UCG009 id.11366	MR Egger	12	-0.203447	0.330069	0.551419	-0.850382	0.443488	0.815914	0.427252	1.55813
ebi-a-GCST90016996	finn-b-K11_GINGIVITIS_PERIODONTAL	Gingivitis and periodontal diseases || id:finn-b-K11_GINGIVITIS_PERIODONTAL	genus Eubacterium brachy group id.11296	Inverse variance weighted	10	-0.0412311	0.069299	0.55186	-0.177057	0.0945949	0.959607	0.837732	1.09921
ebi-a-GCST90017009	finn-b-K11_GINGIVITIS_PERIODONTAL	Gingivitis and periodontal diseases || id:finn-b-K11_GINGIVITIS_PERIODONTAL	genus Family XIII UCG001 id.11294	Inverse variance weighted	8	0.0774057	0.130186	0.552124	-0.177758	0.332569	1.08048	0.837145	1.39455
ebi-a-GCST90027732	finn-b-K11_GINGIVITIS_PERIODONTAL	Gingivitis and periodontal diseases || id:finn-b-K11_GINGIVITIS_PERIODONTAL	k_Bacteria.p_Proteobacteria.c_Gammaproteobacteria.o_Enterobacteriales.f_Enterobacteriaceae.g_Escherichia	Inverse variance weighted	10	-0.0543927	0.0915741	0.552529	-0.233878	0.125093	0.94706	0.791458	1.13325
ebi-a-GCST90027666	finn-b-K11_GINGIVITIS_PERIODONTAL	Gingivitis and periodontal diseases || id:finn-b-K11_GINGIVITIS_PERIODONTAL	k_Bacteria.p_Bacteroidetes.c_Bacteroidia.o_Bacteroidales.f_Porphyromonadaceae	Weighted median	16	0.0680678	0.114629	0.552638	-0.156604	0.29274	1.07044	0.855042	1.34009
ebi-a-GCST90016909	finn-b-K11_GINGIVITIS_PERIODONTAL	Gingivitis and periodontal diseases || id:finn-b-K11_GINGIVITIS_PERIODONTAL	class Alphaproteobacteria id.2379	MR Egger	7	-0.284884	0.448851	0.553528	-1.16463	0.594863	0.752101	0.312038	1.81278
ebi-a-GCST90017075	finn-b-K11_GINGIVITIS_PERIODONTAL	Gingivitis and periodontal diseases || id:finn-b-K11_GINGIVITIS_PERIODONTAL	genus Tyzzerella3 id.11335	Inverse variance weighted	13	-0.042331	0.0717285	0.555086	-0.182919	0.0982568	0.958552	0.832836	1.10325
ebi-a-GCST90027826	finn-b-K11_GINGIVITIS_PERIODONTAL	Gingivitis and periodontal diseases || id:finn-b-K11_GINGIVITIS_PERIODONTAL	k_Bacteria.p_Bacteroidetes.c_Bacteroidia.o_Bacteroidales.f_Bacteroidaceae.g_Bacteroides.s_Bacteroides_faecis	Inverse variance weighted	14	0.0193588	0.0328312	0.555429	-0.0449904	0.0837079	1.01955	0.956007	1.08731
ebi-a-GCST90027795	finn-b-K11_GINGIVITIS_PERIODONTAL	Gingivitis and periodontal diseases || id:finn-b-K11_GINGIVITIS_PERIODONTAL	k_Bacteria.p_Firmicutes.c_Clostridia.o_Clostridiales.f_Eubacteriaceae.g_Eubacterium.s_Eubacterium_ventriosum	MR Egger	6	-0.508557	0.793205	0.55632	-2.06324	1.04612	0.601363	0.127042	2.8466
ebi-a-GCST90016912	finn-b-K11_GINGIVITIS_PERIODONTAL	Gingivitis and periodontal diseases || id:finn-b-K11_GINGIVITIS_PERIODONTAL	class Betaproteobacteria id.2867	Weighted median	11	0.112127	0.191068	0.557309	-0.262366	0.48662	1.11865	0.769229	1.62681
ebi-a-GCST90027782	finn-b-K11_GINGIVITIS_PERIODONTAL	Gingivitis and periodontal diseases || id:finn-b-K11_GINGIVITIS_PERIODONTAL	k_Bacteria.p_Firmicutes.c_Bacilli.o_Lactobacillales.f_Lactobacillaceae.g_Lactobacillus.s_Lactobacillus_delbrueckii	Weighted median	14	0.0260306	0.0444693	0.558304	-0.0611291	0.11319	1.02637	0.940702	1.11985
ebi-a-GCST90016971	finn-b-K11_GINGIVITIS_PERIODONTAL	Gingivitis and periodontal diseases || id:finn-b-K11_GINGIVITIS_PERIODONTAL	genus Bilophila id.3170	Weighted median	13	0.0947071	0.162068	0.558974	-0.222946	0.41236	1.09934	0.800158	1.51038
ebi-a-GCST90016965	finn-b-K11_GINGIVITIS_PERIODONTAL	Gingivitis and periodontal diseases || id:finn-b-K11_GINGIVITIS_PERIODONTAL	genus Anaerofilum id.2053	Inverse variance weighted	11	-0.0434122	0.074298	0.559019	-0.189036	0.102212	0.957517	0.827756	1.10762
ebi-a-GCST90027843	finn-b-K11_GINGIVITIS_PERIODONTAL	Gingivitis and periodontal diseases || id:finn-b-K11_GINGIVITIS_PERIODONTAL	k_Bacteria.p_Firmicutes.c_Clostridia.o_Clostridiales.f_Lachnospiraceae.g_Coprococcus.s_Coprococcus_catus	Weighted median	6	-0.093757	0.160802	0.559853	-0.408928	0.221414	0.910504	0.664362	1.24784
ebi-a-GCST90016992	finn-b-K11_GINGIVITIS_PERIODONTAL	Gingivitis and periodontal diseases || id:finn-b-K11_GINGIVITIS_PERIODONTAL	genus Enterorhabdus id.820	Weighted median	6	-0.0958673	0.165545	0.562521	-0.420336	0.228601	0.908585	0.656826	1.25684
ebi-a-GCST90027748	finn-b-K11_GINGIVITIS_PERIODONTAL	Gingivitis and periodontal diseases || id:finn-b-K11_GINGIVITIS_PERIODONTAL	k_Bacteria.p_Actinobacteria	Inverse variance weighted	11	0.0455698	0.0788721	0.563421	-0.10902	0.200159	1.04662	0.896713	1.2216
ebi-a-GCST90027651	finn-b-K11_GINGIVITIS_PERIODONTAL	Gingivitis and periodontal diseases || id:finn-b-K11_GINGIVITIS_PERIODONTAL	k_Bacteria.p_Actinobacteria.c_Actinobacteria	Inverse variance weighted	11	0.0455674	0.0788725	0.563443	-0.109023	0.200158	1.04662	0.89671	1.2216
ebi-a-GCST90016953	finn-b-K11_GINGIVITIS_PERIODONTAL	Gingivitis and periodontal diseases || id:finn-b-K11_GINGIVITIS_PERIODONTAL	unknown family id.1000001214	Inverse variance weighted	9	0.0500958	0.0869259	0.564409	-0.120279	0.22047	1.05137	0.886673	1.24666
ebi-a-GCST90017077	finn-b-K11_GINGIVITIS_PERIODONTAL	Gingivitis and periodontal diseases || id:finn-b-K11_GINGIVITIS_PERIODONTAL	unknown genus id.1000001215	Inverse variance weighted	9	0.0500958	0.0869259	0.564409	-0.120279	0.22047	1.05137	0.886673	1.24666
ebi-a-GCST90017100	finn-b-K11_GINGIVITIS_PERIODONTAL	Gingivitis and periodontal diseases || id:finn-b-K11_GINGIVITIS_PERIODONTAL	order Gastranaerophilales id.1591	Inverse variance weighted	9	0.0500958	0.0869259	0.564409	-0.120279	0.22047	1.05137	0.886673	1.24666
ebi-a-GCST90017074	finn-b-K11_GINGIVITIS_PERIODONTAL	Gingivitis and periodontal diseases || id:finn-b-K11_GINGIVITIS_PERIODONTAL	genus Turicibacter id.2162	Inverse variance weighted	10	0.0730204	0.12687	0.564917	-0.175644	0.321685	1.07575	0.838916	1.37945
ebi-a-GCST90016964	finn-b-K11_GINGIVITIS_PERIODONTAL	Gingivitis and periodontal diseases || id:finn-b-K11_GINGIVITIS_PERIODONTAL	genus Alloprevotella id.961	Weighted median	6	-0.0575057	0.0999438	0.565034	-0.253396	0.138384	0.944117	0.776161	1.14842
ebi-a-GCST90027716	finn-b-K11_GINGIVITIS_PERIODONTAL	Gingivitis and periodontal diseases || id:finn-b-K11_GINGIVITIS_PERIODONTAL	k_Bacteria.p_Firmicutes.c_Clostridia.o_Clostridiales.f_Ruminococcaceae.g_Faecalibacterium	Weighted median	7	0.088963	0.154716	0.565286	-0.21428	0.392206	1.09304	0.807122	1.48024
ebi-a-GCST90027680	finn-b-K11_GINGIVITIS_PERIODONTAL	Gingivitis and periodontal diseases || id:finn-b-K11_GINGIVITIS_PERIODONTAL	k_Bacteria.p_Proteobacteria.c_Betaproteobacteria.o_Burkholderiales.f_Burkholderiales_noname	Weighted median	12	0.0424701	0.0738603	0.565287	-0.102296	0.187236	1.04338	0.902762	1.20591
ebi-a-GCST90027725	finn-b-K11_GINGIVITIS_PERIODONTAL	Gingivitis and periodontal diseases || id:finn-b-K11_GINGIVITIS_PERIODONTAL	k_Bacteria.p_Proteobacteria.c_Betaproteobacteria.o_Burkholderiales.f_Burkholderiales_noname.g_Burkholderiales_noname	Weighted median	12	0.042463	0.07408	0.566506	-0.102734	0.18766	1.04338	0.902367	1.20642
ebi-a-GCST90027809	finn-b-K11_GINGIVITIS_PERIODONTAL	Gingivitis and periodontal diseases || id:finn-b-K11_GINGIVITIS_PERIODONTAL	k_Bacteria.p_Proteobacteria.c_Betaproteobacteria.o_Burkholderiales.f_Burkholderiales_noname.g_Burkholderiales_noname.s_Burkholderiales_bacterium_1_1_47	Weighted median	12	0.0419871	0.0733567	0.567072	-0.101792	0.185766	1.04288	0.903217	1.20414
ebi-a-GCST90016962	finn-b-K11_GINGIVITIS_PERIODONTAL	Gingivitis and periodontal diseases || id:finn-b-K11_GINGIVITIS_PERIODONTAL	genus Alistipes id.968	MR Egger	13	0.39632	0.673335	0.568024	-0.923417	1.71606	1.48634	0.39716	5.56255
ebi-a-GCST90027707	finn-b-K11_GINGIVITIS_PERIODONTAL	Gingivitis and periodontal diseases || id:finn-b-K11_GINGIVITIS_PERIODONTAL	k_Bacteria.p_Firmicutes.c_Clostridia.o_Clostridiales.f_Eubacteriaceae.g_Eubacterium	MR Egger	6	-0.455581	0.738237	0.570551	-1.90253	0.991364	0.634079	0.149191	2.69491
ebi-a-GCST90017060	finn-b-K11_GINGIVITIS_PERIODONTAL	Gingivitis and periodontal diseases || id:finn-b-K11_GINGIVITIS_PERIODONTAL	genus Ruminococcaceae UCG013 id.11370	Inverse variance weighted	12	-0.0678743	0.119719	0.57075	-0.302523	0.166775	0.934378	0.738951	1.18149
ebi-a-GCST90027724	finn-b-K11_GINGIVITIS_PERIODONTAL	Gingivitis and periodontal diseases || id:finn-b-K11_GINGIVITIS_PERIODONTAL	k_Bacteria.p_Firmicutes.c_Negativicutes.o_Selenomonadales.f_Veillonellaceae.g_Veillonella	Inverse variance weighted	8	-0.0316424	0.0558506	0.571018	-0.14111	0.0778248	0.968853	0.868394	1.08093
ebi-a-GCST90027787	finn-b-K11_GINGIVITIS_PERIODONTAL	Gingivitis and periodontal diseases || id:finn-b-K11_GINGIVITIS_PERIODONTAL	k_Bacteria.p_Firmicutes.c_Clostridia.o_Clostridiales.f_Clostridiaceae.g_Clostridium.s_Clostridium_leptum	Inverse variance weighted	7	0.0407731	0.0723617	0.57312	-0.101056	0.182602	1.04162	0.903883	1.20034
ebi-a-GCST90017042	finn-b-K11_GINGIVITIS_PERIODONTAL	Gingivitis and periodontal diseases || id:finn-b-K11_GINGIVITIS_PERIODONTAL	genus Peptococcus id.2037	Weighted median	12	-0.0540397	0.0960563	0.573719	-0.24231	0.134231	0.947395	0.784813	1.14366
ebi-a-GCST90027673	finn-b-K11_GINGIVITIS_PERIODONTAL	Gingivitis and periodontal diseases || id:finn-b-K11_GINGIVITIS_PERIODONTAL	k_Bacteria.p_Firmicutes.c_Clostridia.o_Clostridiales.f_Eubacteriaceae	MR Egger	6	-0.450833	0.736983	0.573779	-1.89532	0.993654	0.637097	0.15027	2.70109
ebi-a-GCST90027853	finn-b-K11_GINGIVITIS_PERIODONTAL	Gingivitis and periodontal diseases || id:finn-b-K11_GINGIVITIS_PERIODONTAL	k_Bacteria.p_Firmicutes.c_Clostridia.o_Clostridiales.f_Lachnospiraceae.g_Lachnospiraceae_noname.s_Lachnospiraceae_bacterium_8_1_57FAA	Weighted median	17	-0.0252952	0.0452778	0.576389	-0.11404	0.0634493	0.975022	0.892223	1.06551
ebi-a-GCST90027852	finn-b-K11_GINGIVITIS_PERIODONTAL	Gingivitis and periodontal diseases || id:finn-b-K11_GINGIVITIS_PERIODONTAL	k_Bacteria.p_Firmicutes.c_Clostridia.o_Clostridiales.f_Lachnospiraceae.g_Lachnospiraceae_noname.s_Lachnospiraceae_bacterium_7_1_58FAA	Inverse variance weighted	11	0.0462507	0.0831486	0.578046	-0.116721	0.209222	1.04734	0.889834	1.23272
ebi-a-GCST90027817	finn-b-K11_GINGIVITIS_PERIODONTAL	Gingivitis and periodontal diseases || id:finn-b-K11_GINGIVITIS_PERIODONTAL	k_Bacteria.p_Proteobacteria.c_Gammaproteobacteria.o_Enterobacteriales.f_Enterobacteriaceae.g_Escherichia.s_Escherichia_unclassified	Weighted median	8	-0.0697575	0.125899	0.579528	-0.31652	0.177005	0.93262	0.728681	1.19364
ebi-a-GCST90017021	finn-b-K11_GINGIVITIS_PERIODONTAL	Gingivitis and periodontal diseases || id:finn-b-K11_GINGIVITIS_PERIODONTAL	genus Lachnospiraceae FCS020 group id.11314	MR Egger	12	-0.164579	0.287847	0.58011	-0.72876	0.399602	0.848251	0.482507	1.49123
ebi-a-GCST90016914	finn-b-K11_GINGIVITIS_PERIODONTAL	Gingivitis and periodontal diseases || id:finn-b-K11_GINGIVITIS_PERIODONTAL	class Coriobacteriia id.809	Inverse variance weighted	13	-0.0682237	0.123885	0.581837	-0.311038	0.17459	0.934052	0.732686	1.19076
ebi-a-GCST90016933	finn-b-K11_GINGIVITIS_PERIODONTAL	Gingivitis and periodontal diseases || id:finn-b-K11_GINGIVITIS_PERIODONTAL	family Coriobacteriaceae id.811	Inverse variance weighted	13	-0.0682237	0.123885	0.581837	-0.311038	0.17459	0.934052	0.732686	1.19076
ebi-a-GCST90017096	finn-b-K11_GINGIVITIS_PERIODONTAL	Gingivitis and periodontal diseases || id:finn-b-K11_GINGIVITIS_PERIODONTAL	order Coriobacteriales id.810	Inverse variance weighted	13	-0.0682237	0.123885	0.581837	-0.311038	0.17459	0.934052	0.732686	1.19076
ebi-a-GCST90017004	finn-b-K11_GINGIVITIS_PERIODONTAL	Gingivitis and periodontal diseases || id:finn-b-K11_GINGIVITIS_PERIODONTAL	genus Eubacterium ruminantium group id.11340	Inverse variance weighted	18	-0.0367355	0.0669259	0.583075	-0.16791	0.0944392	0.963931	0.84543	1.09904
ebi-a-GCST90017005	finn-b-K11_GINGIVITIS_PERIODONTAL	Gingivitis and periodontal diseases || id:finn-b-K11_GINGIVITIS_PERIODONTAL	genus Eubacterium ventriosum group id.11341	Weighted median	15	0.0861602	0.157366	0.584025	-0.222277	0.394598	1.08998	0.800693	1.48379
ebi-a-GCST90027658	finn-b-K11_GINGIVITIS_PERIODONTAL	Gingivitis and periodontal diseases || id:finn-b-K11_GINGIVITIS_PERIODONTAL	k_Bacteria.p_Proteobacteria.c_Deltaproteobacteria	Weighted median	6	0.0922602	0.168693	0.58444	-0.238379	0.422899	1.09665	0.787904	1.52638
ebi-a-GCST90016951	finn-b-K11_GINGIVITIS_PERIODONTAL	Gingivitis and periodontal diseases || id:finn-b-K11_GINGIVITIS_PERIODONTAL	family Ruminococcaceae id.2050	MR Egger	9	0.196038	0.343143	0.585662	-0.476521	0.868597	1.21657	0.62094	2.38357
ebi-a-GCST90027822	finn-b-K11_GINGIVITIS_PERIODONTAL	Gingivitis and periodontal diseases || id:finn-b-K11_GINGIVITIS_PERIODONTAL	k_Bacteria.p_Bacteroidetes.c_Bacteroidia.o_Bacteroidales.f_Bacteroidaceae.g_Bacteroides.s_Bacteroides_clarus	Inverse variance weighted	8	0.0292219	0.0537093	0.58639	-0.0760484	0.134492	1.02965	0.926771	1.14396
ebi-a-GCST90027847	finn-b-K11_GINGIVITIS_PERIODONTAL	Gingivitis and periodontal diseases || id:finn-b-K11_GINGIVITIS_PERIODONTAL	k_Bacteria.p_Firmicutes.c_Clostridia.o_Clostridiales.f_Lachnospiraceae.g_Dorea.s_Dorea_longicatena	MR Egger	11	-0.355818	0.631874	0.587109	-1.59429	0.882655	0.7006	0.203053	2.41731
ebi-a-GCST90017016	finn-b-K11_GINGIVITIS_PERIODONTAL	Gingivitis and periodontal diseases || id:finn-b-K11_GINGIVITIS_PERIODONTAL	genus Howardella id.2000	Inverse variance weighted	9	-0.0414726	0.0765859	0.588151	-0.191581	0.108636	0.959376	0.825653	1.11476
ebi-a-GCST90027683	finn-b-K11_GINGIVITIS_PERIODONTAL	Gingivitis and periodontal diseases || id:finn-b-K11_GINGIVITIS_PERIODONTAL	k_Bacteria.p_Proteobacteria.c_Deltaproteobacteria.o_Desulfovibrionales.f_Desulfovibrionaceae	Weighted median	6	0.0922094	0.170895	0.589495	-0.242744	0.427163	1.09659	0.784472	1.5329
ebi-a-GCST90017018	finn-b-K11_GINGIVITIS_PERIODONTAL	Gingivitis and periodontal diseases || id:finn-b-K11_GINGIVITIS_PERIODONTAL	genus Intestinibacter id.11345	MR Egger	15	-0.169656	0.306907	0.589784	-0.771194	0.431881	0.843955	0.46246	1.54015
ebi-a-GCST90027690	finn-b-K11_GINGIVITIS_PERIODONTAL	Gingivitis and periodontal diseases || id:finn-b-K11_GINGIVITIS_PERIODONTAL	k_Bacteria.p_Actinobacteria.c_Actinobacteria.o_Coriobacteriales.f_Coriobacteriaceae.g_Collinsella	Inverse variance weighted	8	-0.0500225	0.0930084	0.590696	-0.232319	0.132274	0.951208	0.792693	1.14142
ebi-a-GCST90027743	finn-b-K11_GINGIVITIS_PERIODONTAL	Gingivitis and periodontal diseases || id:finn-b-K11_GINGIVITIS_PERIODONTAL	k_Bacteria.p_Proteobacteria.c_Betaproteobacteria.o_Burkholderiales	MR Egger	14	0.182439	0.330332	0.590888	-0.465011	0.82989	1.20014	0.628128	2.29307
ebi-a-GCST90027669	finn-b-K11_GINGIVITIS_PERIODONTAL	Gingivitis and periodontal diseases || id:finn-b-K11_GINGIVITIS_PERIODONTAL	k_Bacteria.p_Firmicutes.c_Bacilli.o_Lactobacillales.f_Lactobacillaceae	Weighted median	12	0.0315724	0.0587809	0.591185	-0.0836382	0.146783	1.03208	0.919764	1.1581
ebi-a-GCST90027744	finn-b-K11_GINGIVITIS_PERIODONTAL	Gingivitis and periodontal diseases || id:finn-b-K11_GINGIVITIS_PERIODONTAL	k_Bacteria.p_Proteobacteria.c_Deltaproteobacteria.o_Desulfovibrionales	Weighted median	6	0.0922662	0.171932	0.591514	-0.244721	0.429253	1.09666	0.782923	1.53611
ebi-a-GCST90017019	finn-b-K11_GINGIVITIS_PERIODONTAL	Gingivitis and periodontal diseases || id:finn-b-K11_GINGIVITIS_PERIODONTAL	genus Intestinimonas id.2062	Inverse variance weighted	16	-0.0480867	0.0899538	0.592946	-0.224396	0.128223	0.953051	0.798999	1.13681
ebi-a-GCST90016920	finn-b-K11_GINGIVITIS_PERIODONTAL	Gingivitis and periodontal diseases || id:finn-b-K11_GINGIVITIS_PERIODONTAL	class Methanobacteria id.119	MR Egger	10	-0.154156	0.277552	0.593799	-0.698159	0.389846	0.857138	0.4975	1.47675
ebi-a-GCST90016942	finn-b-K11_GINGIVITIS_PERIODONTAL	Gingivitis and periodontal diseases || id:finn-b-K11_GINGIVITIS_PERIODONTAL	family Methanobacteriaceae id.121	MR Egger	10	-0.154156	0.277552	0.593799	-0.698159	0.389846	0.857138	0.4975	1.47675
ebi-a-GCST90017102	finn-b-K11_GINGIVITIS_PERIODONTAL	Gingivitis and periodontal diseases || id:finn-b-K11_GINGIVITIS_PERIODONTAL	order Methanobacteriales id.120	MR Egger	10	-0.154156	0.277552	0.593799	-0.698159	0.389846	0.857138	0.4975	1.47675
ebi-a-GCST90016935	finn-b-K11_GINGIVITIS_PERIODONTAL	Gingivitis and periodontal diseases || id:finn-b-K11_GINGIVITIS_PERIODONTAL	family Desulfovibrionaceae id.3169	MR Egger	10	0.158244	0.285698	0.594797	-0.401724	0.718211	1.17145	0.669165	2.05076
ebi-a-GCST90017013	finn-b-K11_GINGIVITIS_PERIODONTAL	Gingivitis and periodontal diseases || id:finn-b-K11_GINGIVITIS_PERIODONTAL	genus Haemophilus id.3698	Weighted median	9	-0.0659645	0.124143	0.595171	-0.309285	0.177356	0.936164	0.733971	1.19406
ebi-a-GCST90017010	finn-b-K11_GINGIVITIS_PERIODONTAL	Gingivitis and periodontal diseases || id:finn-b-K11_GINGIVITIS_PERIODONTAL	genus Flavonifractor id.2059	Inverse variance weighted	5	-0.0812769	0.153184	0.595707	-0.381517	0.218963	0.921938	0.682825	1.24479
ebi-a-GCST90027667	finn-b-K11_GINGIVITIS_PERIODONTAL	Gingivitis and periodontal diseases || id:finn-b-K11_GINGIVITIS_PERIODONTAL	k_Bacteria.p_Bacteroidetes.c_Bacteroidia.o_Bacteroidales.f_Prevotellaceae	MR Egger	8	0.177031	0.317776	0.597615	-0.44581	0.799872	1.19367	0.640305	2.22526
ebi-a-GCST90027796	finn-b-K11_GINGIVITIS_PERIODONTAL	Gingivitis and periodontal diseases || id:finn-b-K11_GINGIVITIS_PERIODONTAL	k_Bacteria.p_Firmicutes.c_Clostridia.o_Clostridiales.f_Oscillospiraceae.g_Oscillibacter.s_Oscillibacter_unclassified	MR Egger	8	0.418363	0.751339	0.597789	-1.05426	1.89099	1.51947	0.34845	6.62591
ebi-a-GCST90027829	finn-b-K11_GINGIVITIS_PERIODONTAL	Gingivitis and periodontal diseases || id:finn-b-K11_GINGIVITIS_PERIODONTAL	k_Bacteria.p_Bacteroidetes.c_Bacteroidia.o_Bacteroidales.f_Bacteroidaceae.g_Bacteroides.s_Bacteroides_intestinalis	MR Egger	3	0.752712	1.02861	0.597826	-1.26337	2.76879	2.12275	0.2827	15.9394
ebi-a-GCST90027821	finn-b-K11_GINGIVITIS_PERIODONTAL	Gingivitis and periodontal diseases || id:finn-b-K11_GINGIVITIS_PERIODONTAL	k_Bacteria.p_Bacteroidetes.c_Bacteroidia.o_Bacteroidales.f_Bacteroidaceae.g_Bacteroides.s_Bacteroides_cellulosilyticus	Inverse variance weighted	11	0.0364092	0.0690818	0.598163	-0.0989911	0.171809	1.03708	0.905751	1.18745
ebi-a-GCST90027817	finn-b-K11_GINGIVITIS_PERIODONTAL	Gingivitis and periodontal diseases || id:finn-b-K11_GINGIVITIS_PERIODONTAL	k_Bacteria.p_Proteobacteria.c_Gammaproteobacteria.o_Enterobacteriales.f_Enterobacteriaceae.g_Escherichia.s_Escherichia_unclassified	Inverse variance weighted	8	-0.0570155	0.108182	0.598171	-0.269053	0.155022	0.944579	0.764103	1.16768
ebi-a-GCST90017009	finn-b-K11_GINGIVITIS_PERIODONTAL	Gingivitis and periodontal diseases || id:finn-b-K11_GINGIVITIS_PERIODONTAL	genus Family XIII UCG001 id.11294	MR Egger	8	-0.22166	0.400624	0.600059	-1.00688	0.563562	0.801187	0.365356	1.75692
ebi-a-GCST90017087	finn-b-K11_GINGIVITIS_PERIODONTAL	Gingivitis and periodontal diseases || id:finn-b-K11_GINGIVITIS_PERIODONTAL	unknown genus id.959	Inverse variance weighted	11	0.0421453	0.080575	0.600935	-0.115782	0.200072	1.04305	0.89067	1.22149
ebi-a-GCST90027756	finn-b-K11_GINGIVITIS_PERIODONTAL	Gingivitis and periodontal diseases || id:finn-b-K11_GINGIVITIS_PERIODONTAL	k_Bacteria.p_Actinobacteria.c_Actinobacteria.o_Bifidobacteriales.f_Bifidobacteriaceae.g_Bifidobacterium.s_Bifidobacterium_catenulatum	MR Egger	6	0.125734	0.221935	0.601308	-0.309259	0.560727	1.13398	0.73399	1.75195
ebi-a-GCST90016999	finn-b-K11_GINGIVITIS_PERIODONTAL	Gingivitis and periodontal diseases || id:finn-b-K11_GINGIVITIS_PERIODONTAL	genus Eubacterium fissicatena group id.14373	MR Egger	9	-0.2097	0.383568	0.601563	-0.961494	0.542094	0.810827	0.382321	1.7196
ebi-a-GCST90027715	finn-b-K11_GINGIVITIS_PERIODONTAL	Gingivitis and periodontal diseases || id:finn-b-K11_GINGIVITIS_PERIODONTAL	k_Bacteria.p_Firmicutes.c_Clostridia.o_Clostridiales.f_Ruminococcaceae.g_Anaerotruncus	MR Egger	5	0.323435	0.557924	0.602776	-0.770096	1.41697	1.38187	0.462969	4.12459
ebi-a-GCST90027757	finn-b-K11_GINGIVITIS_PERIODONTAL	Gingivitis and periodontal diseases || id:finn-b-K11_GINGIVITIS_PERIODONTAL	k_Bacteria.p_Actinobacteria.c_Actinobacteria.o_Bifidobacteriales.f_Bifidobacteriaceae.g_Bifidobacterium.s_Bifidobacterium_longum	MR Egger	11	-0.186934	0.347363	0.603524	-0.867765	0.493897	0.829499	0.419889	1.63869
ebi-a-GCST90027716	finn-b-K11_GINGIVITIS_PERIODONTAL	Gingivitis and periodontal diseases || id:finn-b-K11_GINGIVITIS_PERIODONTAL	k_Bacteria.p_Firmicutes.c_Clostridia.o_Clostridiales.f_Ruminococcaceae.g_Faecalibacterium	Inverse variance weighted	7	0.0619512	0.119293	0.603537	-0.171862	0.295765	1.06391	0.842095	1.34415
ebi-a-GCST90017036	finn-b-K11_GINGIVITIS_PERIODONTAL	Gingivitis and periodontal diseases || id:finn-b-K11_GINGIVITIS_PERIODONTAL	genus Oscillibacter id.2063	Inverse variance weighted	13	0.0447996	0.0863843	0.604034	-0.124514	0.214113	1.04582	0.882926	1.23876
ebi-a-GCST90027725	finn-b-K11_GINGIVITIS_PERIODONTAL	Gingivitis and periodontal diseases || id:finn-b-K11_GINGIVITIS_PERIODONTAL	k_Bacteria.p_Proteobacteria.c_Betaproteobacteria.o_Burkholderiales.f_Burkholderiales_noname.g_Burkholderiales_noname	Inverse variance weighted	12	0.0278896	0.0537909	0.604121	-0.0775404	0.13332	1.02828	0.92539	1.14262
ebi-a-GCST90016958	finn-b-K11_GINGIVITIS_PERIODONTAL	Gingivitis and periodontal diseases || id:finn-b-K11_GINGIVITIS_PERIODONTAL	family Victivallaceae id.2255	MR Egger	12	-0.149336	0.279055	0.604241	-0.696284	0.397611	0.861279	0.498434	1.48826
ebi-a-GCST90027680	finn-b-K11_GINGIVITIS_PERIODONTAL	Gingivitis and periodontal diseases || id:finn-b-K11_GINGIVITIS_PERIODONTAL	k_Bacteria.p_Proteobacteria.c_Betaproteobacteria.o_Burkholderiales.f_Burkholderiales_noname	Inverse variance weighted	12	0.0278668	0.0537713	0.604285	-0.0775248	0.133259	1.02826	0.925404	1.14255
ebi-a-GCST90027809	finn-b-K11_GINGIVITIS_PERIODONTAL	Gingivitis and periodontal diseases || id:finn-b-K11_GINGIVITIS_PERIODONTAL	k_Bacteria.p_Proteobacteria.c_Betaproteobacteria.o_Burkholderiales.f_Burkholderiales_noname.g_Burkholderiales_noname.s_Burkholderiales_bacterium_1_1_47	Inverse variance weighted	12	0.0278162	0.053796	0.605109	-0.077624	0.133256	1.02821	0.925312	1.14254
ebi-a-GCST90027852	finn-b-K11_GINGIVITIS_PERIODONTAL	Gingivitis and periodontal diseases || id:finn-b-K11_GINGIVITIS_PERIODONTAL	k_Bacteria.p_Firmicutes.c_Clostridia.o_Clostridiales.f_Lachnospiraceae.g_Lachnospiraceae_noname.s_Lachnospiraceae_bacterium_7_1_58FAA	Weighted median	11	0.0567008	0.109674	0.60516	-0.15826	0.271661	1.05834	0.853628	1.31214
ebi-a-GCST90017082	finn-b-K11_GINGIVITIS_PERIODONTAL	Gingivitis and periodontal diseases || id:finn-b-K11_GINGIVITIS_PERIODONTAL	unknown genus id.2001	Weighted median	10	-0.066022	0.127745	0.605277	-0.316402	0.184358	0.93611	0.728766	1.20245
ebi-a-GCST90016983	finn-b-K11_GINGIVITIS_PERIODONTAL	Gingivitis and periodontal diseases || id:finn-b-K11_GINGIVITIS_PERIODONTAL	genus Coprococcus1 id.11301	Weighted median	11	0.0819154	0.16011	0.608918	-0.231901	0.395731	1.08536	0.793025	1.48547
ebi-a-GCST90027753	finn-b-K11_GINGIVITIS_PERIODONTAL	Gingivitis and periodontal diseases || id:finn-b-K11_GINGIVITIS_PERIODONTAL	k_Bacteria.p_Actinobacteria.c_Actinobacteria.o_Actinomycetales.f_Micrococcaceae.g_Rothia.s_Rothia_mucilaginosa	Inverse variance weighted	4	0.0522924	0.102336	0.609359	-0.148286	0.25287	1.05368	0.862185	1.28772
ebi-a-GCST90027666	finn-b-K11_GINGIVITIS_PERIODONTAL	Gingivitis and periodontal diseases || id:finn-b-K11_GINGIVITIS_PERIODONTAL	k_Bacteria.p_Bacteroidetes.c_Bacteroidia.o_Bacteroidales.f_Porphyromonadaceae	Inverse variance weighted	16	0.0500766	0.0982348	0.610216	-0.142464	0.242617	1.05135	0.867219	1.27458
ebi-a-GCST90017097	finn-b-K11_GINGIVITIS_PERIODONTAL	Gingivitis and periodontal diseases || id:finn-b-K11_GINGIVITIS_PERIODONTAL	order Desulfovibrionales id.3156	MR Egger	12	0.146479	0.280583	0.613001	-0.403464	0.696422	1.15775	0.668002	2.00656
ebi-a-GCST90027760	finn-b-K11_GINGIVITIS_PERIODONTAL	Gingivitis and periodontal diseases || id:finn-b-K11_GINGIVITIS_PERIODONTAL	k_Bacteria.p_Actinobacteria.c_Actinobacteria.o_Coriobacteriales.f_Coriobacteriaceae.g_Eggerthella.s_Eggerthella_unclassified	MR Egger	3	-0.751093	1.08348	0.614105	-2.87471	1.37253	0.471851	0.0564324	3.94531
ebi-a-GCST90027774	finn-b-K11_GINGIVITIS_PERIODONTAL	Gingivitis and periodontal diseases || id:finn-b-K11_GINGIVITIS_PERIODONTAL	k_Bacteria.p_Bacteroidetes.c_Bacteroidia.o_Bacteroidales.f_Prevotellaceae.g_Prevotella.s_Prevotella_copri	Weighted median	13	-0.0442491	0.0878641	0.614537	-0.216463	0.127965	0.956716	0.805363	1.13651
ebi-a-GCST90016949	finn-b-K11_GINGIVITIS_PERIODONTAL	Gingivitis and periodontal diseases || id:finn-b-K11_GINGIVITIS_PERIODONTAL	family Rhodospirillaceae id.2717	Inverse variance weighted	15	-0.0391411	0.0779551	0.615598	-0.191933	0.113651	0.961615	0.825362	1.12036
ebi-a-GCST90017081	finn-b-K11_GINGIVITIS_PERIODONTAL	Gingivitis and periodontal diseases || id:finn-b-K11_GINGIVITIS_PERIODONTAL	unknown genus id.1868	MR Egger	12	-0.211425	0.408324	0.615868	-1.01174	0.588891	0.80943	0.363585	1.80199
ebi-a-GCST90027678	finn-b-K11_GINGIVITIS_PERIODONTAL	Gingivitis and periodontal diseases || id:finn-b-K11_GINGIVITIS_PERIODONTAL	k_Bacteria.p_Firmicutes.c_Negativicutes.o_Selenomonadales.f_Acidaminococcaceae	MR Egger	7	0.239802	0.449537	0.616578	-0.641291	1.1209	1.271	0.526612	3.0676
ebi-a-GCST90016912	finn-b-K11_GINGIVITIS_PERIODONTAL	Gingivitis and periodontal diseases || id:finn-b-K11_GINGIVITIS_PERIODONTAL	class Betaproteobacteria id.2867	Inverse variance weighted	11	0.0999825	0.200685	0.618338	-0.29336	0.493324	1.10515	0.745754	1.63775
ebi-a-GCST90027701	finn-b-K11_GINGIVITIS_PERIODONTAL	Gingivitis and periodontal diseases || id:finn-b-K11_GINGIVITIS_PERIODONTAL	k_Bacteria.p_Bacteroidetes.c_Bacteroidia.o_Bacteroidales.f_Rikenellaceae.g_Alistipes	Weighted median	11	0.057117	0.115009	0.61945	-0.168301	0.282535	1.05878	0.845099	1.32649
ebi-a-GCST90027753	finn-b-K11_GINGIVITIS_PERIODONTAL	Gingivitis and periodontal diseases || id:finn-b-K11_GINGIVITIS_PERIODONTAL	k_Bacteria.p_Actinobacteria.c_Actinobacteria.o_Actinomycetales.f_Micrococcaceae.g_Rothia.s_Rothia_mucilaginosa	MR Egger	4	-0.313584	0.539702	0.619973	-1.3714	0.744232	0.730823	0.253752	2.10482
ebi-a-GCST90016913	finn-b-K11_GINGIVITIS_PERIODONTAL	Gingivitis and periodontal diseases || id:finn-b-K11_GINGIVITIS_PERIODONTAL	class Clostridia id.1859	Inverse variance weighted	11	0.0613191	0.1243	0.62179	-0.182309	0.304948	1.06324	0.833344	1.35655
ebi-a-GCST90027840	finn-b-K11_GINGIVITIS_PERIODONTAL	Gingivitis and periodontal diseases || id:finn-b-K11_GINGIVITIS_PERIODONTAL	k_Bacteria.p_Firmicutes.c_Clostridia.o_Clostridiales.f_Lachnospiraceae.g_Blautia.s_Ruminococcus_obeum	Weighted median	13	-0.0491787	0.0997168	0.621883	-0.244624	0.146266	0.952011	0.782999	1.1575
ebi-a-GCST90027802	finn-b-K11_GINGIVITIS_PERIODONTAL	Gingivitis and periodontal diseases || id:finn-b-K11_GINGIVITIS_PERIODONTAL	k_Bacteria.p_Firmicutes.c_Clostridia.o_Clostridiales.f_Ruminococcaceae.g_Subdoligranulum.s_Subdoligranulum_unclassified	Inverse variance weighted	13	-0.042266	0.0863579	0.624538	-0.211527	0.126995	0.958615	0.809347	1.13541
ebi-a-GCST90027799	finn-b-K11_GINGIVITIS_PERIODONTAL	Gingivitis and periodontal diseases || id:finn-b-K11_GINGIVITIS_PERIODONTAL	k_Bacteria.p_Firmicutes.c_Clostridia.o_Clostridiales.f_Ruminococcaceae.g_Ruminococcus.s_Ruminococcus_bromii	MR Egger	7	-0.488866	0.938922	0.624825	-2.32915	1.35142	0.613322	0.0973781	3.86291
ebi-a-GCST90027728	finn-b-K11_GINGIVITIS_PERIODONTAL	Gingivitis and periodontal diseases || id:finn-b-K11_GINGIVITIS_PERIODONTAL	k_Bacteria.p_Proteobacteria.c_Betaproteobacteria.o_Burkholderiales.f_Sutterellaceae.g_Sutterellaceae_unclassified	MR Egger	6	-0.157922	0.300687	0.627206	-0.747268	0.431424	0.853916	0.473659	1.53945
ebi-a-GCST90027786	finn-b-K11_GINGIVITIS_PERIODONTAL	Gingivitis and periodontal diseases || id:finn-b-K11_GINGIVITIS_PERIODONTAL	k_Bacteria.p_Firmicutes.c_Clostridia.o_Clostridiales.f_Clostridiaceae.g_Clostridium.s_Clostridium_asparagiforme	Inverse variance weighted	13	0.0172613	0.0356487	0.628239	-0.0526101	0.0871328	1.01741	0.94875	1.09104
ebi-a-GCST90027854	finn-b-K11_GINGIVITIS_PERIODONTAL	Gingivitis and periodontal diseases || id:finn-b-K11_GINGIVITIS_PERIODONTAL	k_Bacteria.p_Firmicutes.c_Clostridia.o_Clostridiales.f_Lachnospiraceae.g_Roseburia.s_Roseburia_hominis	MR Egger	7	-0.520653	1.01194	0.628824	-2.50406	1.46276	0.594132	0.0817521	4.31785
ebi-a-GCST90016973	finn-b-K11_GINGIVITIS_PERIODONTAL	Gingivitis and periodontal diseases || id:finn-b-K11_GINGIVITIS_PERIODONTAL	genus Butyricicoccus id.2055	Inverse variance weighted	8	-0.0658819	0.136396	0.629083	-0.333219	0.201455	0.936241	0.716614	1.22318
ebi-a-GCST90016971	finn-b-K11_GINGIVITIS_PERIODONTAL	Gingivitis and periodontal diseases || id:finn-b-K11_GINGIVITIS_PERIODONTAL	genus Bilophila id.3170	MR Egger	13	-0.287848	0.581716	0.630458	-1.42801	0.852315	0.749875	0.239785	2.34507
ebi-a-GCST90017081	finn-b-K11_GINGIVITIS_PERIODONTAL	Gingivitis and periodontal diseases || id:finn-b-K11_GINGIVITIS_PERIODONTAL	unknown genus id.1868	Inverse variance weighted	12	-0.0522098	0.108689	0.63097	-0.26524	0.16082	0.94913	0.767022	1.17447
ebi-a-GCST90027836	finn-b-K11_GINGIVITIS_PERIODONTAL	Gingivitis and periodontal diseases || id:finn-b-K11_GINGIVITIS_PERIODONTAL	k_Bacteria.p_Bacteroidetes.c_Bacteroidia.o_Bacteroidales.f_Bacteroidaceae.g_Bacteroides.s_Bacteroides_thetaiotaomicron	Inverse variance weighted	8	0.0434765	0.0905367	0.631079	-0.133975	0.220929	1.04444	0.874612	1.24723
ebi-a-GCST90027695	finn-b-K11_GINGIVITIS_PERIODONTAL	Gingivitis and periodontal diseases || id:finn-b-K11_GINGIVITIS_PERIODONTAL	k_Bacteria.p_Bacteroidetes.c_Bacteroidia.o_Bacteroidales.f_Porphyromonadaceae.g_Barnesiella	Inverse variance weighted	14	0.0375423	0.0781983	0.631162	-0.115726	0.190811	1.03826	0.890719	1.21023
ebi-a-GCST90017061	finn-b-K11_GINGIVITIS_PERIODONTAL	Gingivitis and periodontal diseases || id:finn-b-K11_GINGIVITIS_PERIODONTAL	genus Ruminococcaceae UCG014 id.11371	Weighted median	11	0.074602	0.155398	0.631177	-0.229978	0.379182	1.07746	0.794551	1.46109
ebi-a-GCST90017059	finn-b-K11_GINGIVITIS_PERIODONTAL	Gingivitis and periodontal diseases || id:finn-b-K11_GINGIVITIS_PERIODONTAL	genus Ruminococcaceae UCG011 id.11368	Weighted median	8	-0.0468726	0.098035	0.632564	-0.239021	0.145276	0.954209	0.787398	1.15636
ebi-a-GCST90017075	finn-b-K11_GINGIVITIS_PERIODONTAL	Gingivitis and periodontal diseases || id:finn-b-K11_GINGIVITIS_PERIODONTAL	genus Tyzzerella3 id.11335	Weighted median	13	-0.046409	0.0974384	0.633868	-0.237388	0.14457	0.954651	0.788685	1.15554
ebi-a-GCST90027668	finn-b-K11_GINGIVITIS_PERIODONTAL	Gingivitis and periodontal diseases || id:finn-b-K11_GINGIVITIS_PERIODONTAL	k_Bacteria.p_Bacteroidetes.c_Bacteroidia.o_Bacteroidales.f_Rikenellaceae	Weighted median	11	0.0571605	0.120053	0.633982	-0.178142	0.292464	1.05883	0.836823	1.33972
ebi-a-GCST90017036	finn-b-K11_GINGIVITIS_PERIODONTAL	Gingivitis and periodontal diseases || id:finn-b-K11_GINGIVITIS_PERIODONTAL	genus Oscillibacter id.2063	MR Egger	13	0.159396	0.326681	0.635181	-0.480898	0.79969	1.1728	0.618228	2.22485
ebi-a-GCST90016974	finn-b-K11_GINGIVITIS_PERIODONTAL	Gingivitis and periodontal diseases || id:finn-b-K11_GINGIVITIS_PERIODONTAL	genus Butyricimonas id.945	MR Egger	13	0.18012	0.369218	0.635239	-0.543546	0.903787	1.19736	0.580685	2.46893
ebi-a-GCST90017088	finn-b-K11_GINGIVITIS_PERIODONTAL	Gingivitis and periodontal diseases || id:finn-b-K11_GINGIVITIS_PERIODONTAL	genus Veillonella id.2198	MR Egger	6	-0.546884	1.06724	0.635348	-2.63866	1.5449	0.578751	0.0714566	4.68749
ebi-a-GCST90017016	finn-b-K11_GINGIVITIS_PERIODONTAL	Gingivitis and periodontal diseases || id:finn-b-K11_GINGIVITIS_PERIODONTAL	genus Howardella id.2000	MR Egger	9	-0.15957	0.322289	0.635681	-0.791256	0.472116	0.852511	0.453275	1.60338
ebi-a-GCST90027656	finn-b-K11_GINGIVITIS_PERIODONTAL	Gingivitis and periodontal diseases || id:finn-b-K11_GINGIVITIS_PERIODONTAL	k_Bacteria.p_Firmicutes.c_Negativicutes	MR Egger	7	0.296479	0.590184	0.636759	-0.860283	1.45324	1.34511	0.423042	4.27695
ebi-a-GCST90027742	finn-b-K11_GINGIVITIS_PERIODONTAL	Gingivitis and periodontal diseases || id:finn-b-K11_GINGIVITIS_PERIODONTAL	k_Bacteria.p_Firmicutes.c_Negativicutes.o_Selenomonadales	MR Egger	7	0.296452	0.590242	0.636821	-0.860423	1.45333	1.34508	0.422983	4.27732
ebi-a-GCST90016910	finn-b-K11_GINGIVITIS_PERIODONTAL	Gingivitis and periodontal diseases || id:finn-b-K11_GINGIVITIS_PERIODONTAL	class Bacilli id.1673	Weighted median	18	-0.0643473	0.136595	0.637583	-0.332074	0.203379	0.937679	0.717434	1.22554
ebi-a-GCST90027684	finn-b-K11_GINGIVITIS_PERIODONTAL	Gingivitis and periodontal diseases || id:finn-b-K11_GINGIVITIS_PERIODONTAL	k_Bacteria.p_Proteobacteria.c_Gammaproteobacteria.o_Enterobacteriales.f_Enterobacteriaceae	Weighted median	5	-0.0690992	0.148478	0.641656	-0.360116	0.221917	0.933234	0.697596	1.24847
ebi-a-GCST90017024	finn-b-K11_GINGIVITIS_PERIODONTAL	Gingivitis and periodontal diseases || id:finn-b-K11_GINGIVITIS_PERIODONTAL	genus Lachnospiraceae NK4A136 group id.11319	MR Egger	15	0.103751	0.218715	0.643108	-0.324931	0.532433	1.10932	0.722577	1.70307
ebi-a-GCST90027806	finn-b-K11_GINGIVITIS_PERIODONTAL	Gingivitis and periodontal diseases || id:finn-b-K11_GINGIVITIS_PERIODONTAL	k_Bacteria.p_Firmicutes.c_Negativicutes.o_Selenomonadales.f_Acidaminococcaceae.g_Phascolarctobacterium.s_Phascolarctobacterium_succinatutens	Inverse variance weighted	8	0.03106	0.0671993	0.643933	-0.100651	0.162771	1.03155	0.904249	1.17677
ebi-a-GCST90027722	finn-b-K11_GINGIVITIS_PERIODONTAL	Gingivitis and periodontal diseases || id:finn-b-K11_GINGIVITIS_PERIODONTAL	k_Bacteria.p_Firmicutes.c_Negativicutes.o_Selenomonadales.f_Acidaminococcaceae.g_Phascolarctobacterium	Inverse variance weighted	8	0.0310346	0.0672934	0.644666	-0.10086	0.16293	1.03152	0.904059	1.17695
ebi-a-GCST90017097	finn-b-K11_GINGIVITIS_PERIODONTAL	Gingivitis and periodontal diseases || id:finn-b-K11_GINGIVITIS_PERIODONTAL	order Desulfovibrionales id.3156	Inverse variance weighted	12	0.0513899	0.111565	0.645067	-0.167278	0.270058	1.05273	0.845964	1.31004
ebi-a-GCST90017089	finn-b-K11_GINGIVITIS_PERIODONTAL	Gingivitis and periodontal diseases || id:finn-b-K11_GINGIVITIS_PERIODONTAL	genus Victivallis id.2256	MR Egger	10	-0.234963	0.491867	0.645645	-1.19902	0.729095	0.7906	0.301489	2.0732
ebi-a-GCST90027712	finn-b-K11_GINGIVITIS_PERIODONTAL	Gingivitis and periodontal diseases || id:finn-b-K11_GINGIVITIS_PERIODONTAL	k_Bacteria.p_Firmicutes.c_Clostridia.o_Clostridiales.f_Lachnospiraceae.g_Lachnospiraceae_noname	MR Egger	6	-0.403789	0.814234	0.645967	-1.99969	1.19211	0.667785	0.135378	3.29402
ebi-a-GCST90027816	finn-b-K11_GINGIVITIS_PERIODONTAL	Gingivitis and periodontal diseases || id:finn-b-K11_GINGIVITIS_PERIODONTAL	k_Bacteria.p_Proteobacteria.c_Gammaproteobacteria.o_Enterobacteriales.f_Enterobacteriaceae.g_Escherichia.s_Escherichia_coli	MR Egger	12	-0.117943	0.25007	0.647307	-0.608081	0.372195	0.888747	0.544395	1.45092
ebi-a-GCST90027822	finn-b-K11_GINGIVITIS_PERIODONTAL	Gingivitis and periodontal diseases || id:finn-b-K11_GINGIVITIS_PERIODONTAL	k_Bacteria.p_Bacteroidetes.c_Bacteroidia.o_Bacteroidales.f_Bacteroidaceae.g_Bacteroides.s_Bacteroides_clarus	Weighted median	8	-0.0304412	0.0666181	0.647706	-0.161013	0.10013	0.970017	0.851281	1.10531
ebi-a-GCST90017010	finn-b-K11_GINGIVITIS_PERIODONTAL	Gingivitis and periodontal diseases || id:finn-b-K11_GINGIVITIS_PERIODONTAL	genus Flavonifractor id.2059	Weighted median	5	-0.0838053	0.183625	0.648107	-0.44371	0.276099	0.91961	0.641652	1.31798
ebi-a-GCST90027838	finn-b-K11_GINGIVITIS_PERIODONTAL	Gingivitis and periodontal diseases || id:finn-b-K11_GINGIVITIS_PERIODONTAL	k_Bacteria.p_Bacteroidetes.c_Bacteroidia.o_Bacteroidales.f_Bacteroidaceae.g_Bacteroides.s_Bacteroides_vulgatus	MR Egger	8	-0.231441	0.487464	0.651729	-1.18687	0.72399	0.79339	0.305175	2.06265
ebi-a-GCST90027811	finn-b-K11_GINGIVITIS_PERIODONTAL	Gingivitis and periodontal diseases || id:finn-b-K11_GINGIVITIS_PERIODONTAL	k_Bacteria.p_Proteobacteria.c_Betaproteobacteria.o_Burkholderiales.f_Sutterellaceae.g_Parasutterella.s_Parasutterella_excrementihominis	MR Egger	13	0.164167	0.356886	0.654477	-0.53533	0.863664	1.17841	0.585476	2.37183
ebi-a-GCST90027714	finn-b-K11_GINGIVITIS_PERIODONTAL	Gingivitis and periodontal diseases || id:finn-b-K11_GINGIVITIS_PERIODONTAL	k_Bacteria.p_Firmicutes.c_Clostridia.o_Clostridiales.f_Oscillospiraceae.g_Oscillibacter	MR Egger	8	0.332278	0.707578	0.655222	-1.05457	1.71913	1.39414	0.348341	5.57968
ebi-a-GCST90017071	finn-b-K11_GINGIVITIS_PERIODONTAL	Gingivitis and periodontal diseases || id:finn-b-K11_GINGIVITIS_PERIODONTAL	genus Subdoligranulum id.2070	Weighted median	11	0.0755741	0.169761	0.65619	-0.257158	0.408306	1.0785	0.773246	1.50427
ebi-a-GCST90027745	finn-b-K11_GINGIVITIS_PERIODONTAL	Gingivitis and periodontal diseases || id:finn-b-K11_GINGIVITIS_PERIODONTAL	k_Bacteria.p_Proteobacteria.c_Gammaproteobacteria.o_Enterobacteriales	Weighted median	5	-0.0691235	0.155778	0.657237	-0.374448	0.236201	0.933211	0.687669	1.26643
ebi-a-GCST90027795	finn-b-K11_GINGIVITIS_PERIODONTAL	Gingivitis and periodontal diseases || id:finn-b-K11_GINGIVITIS_PERIODONTAL	k_Bacteria.p_Firmicutes.c_Clostridia.o_Clostridiales.f_Eubacteriaceae.g_Eubacterium.s_Eubacterium_ventriosum	Inverse variance weighted	6	0.0313148	0.0709067	0.658754	-0.107662	0.170292	1.03181	0.897931	1.18565
ebi-a-GCST90017112	finn-b-K11_GINGIVITIS_PERIODONTAL	Gingivitis and periodontal diseases || id:finn-b-K11_GINGIVITIS_PERIODONTAL	phylum Cyanobacteria id.1500	Inverse variance weighted	8	0.0436268	0.0990386	0.659573	-0.150489	0.237742	1.04459	0.860287	1.26838
ebi-a-GCST90016909	finn-b-K11_GINGIVITIS_PERIODONTAL	Gingivitis and periodontal diseases || id:finn-b-K11_GINGIVITIS_PERIODONTAL	class Alphaproteobacteria id.2379	Inverse variance weighted	7	-0.0524656	0.119528	0.660705	-0.286741	0.181809	0.948887	0.750706	1.19939
ebi-a-GCST90017063	finn-b-K11_GINGIVITIS_PERIODONTAL	Gingivitis and periodontal diseases || id:finn-b-K11_GINGIVITIS_PERIODONTAL	genus Ruminococcus2 id.11374	Inverse variance weighted	15	-0.0462652	0.105402	0.660706	-0.252854	0.160323	0.954789	0.776581	1.17389
ebi-a-GCST90017101	finn-b-K11_GINGIVITIS_PERIODONTAL	Gingivitis and periodontal diseases || id:finn-b-K11_GINGIVITIS_PERIODONTAL	order Lactobacillales id.1800	Weighted median	15	-0.0641423	0.146793	0.662141	-0.351856	0.223571	0.937872	0.703381	1.25053
ebi-a-GCST90027675	finn-b-K11_GINGIVITIS_PERIODONTAL	Gingivitis and periodontal diseases || id:finn-b-K11_GINGIVITIS_PERIODONTAL	k_Bacteria.p_Firmicutes.c_Clostridia.o_Clostridiales.f_Oscillospiraceae	MR Egger	7	0.34744	0.748871	0.662181	-1.12035	1.81523	1.41544	0.326166	6.14247
ebi-a-GCST90027809	finn-b-K11_GINGIVITIS_PERIODONTAL	Gingivitis and periodontal diseases || id:finn-b-K11_GINGIVITIS_PERIODONTAL	k_Bacteria.p_Proteobacteria.c_Betaproteobacteria.o_Burkholderiales.f_Burkholderiales_noname.g_Burkholderiales_noname.s_Burkholderiales_bacterium_1_1_47	MR Egger	12	-0.135522	0.303166	0.664384	-0.729728	0.458683	0.87326	0.48204	1.58199
ebi-a-GCST90027844	finn-b-K11_GINGIVITIS_PERIODONTAL	Gingivitis and periodontal diseases || id:finn-b-K11_GINGIVITIS_PERIODONTAL	k_Bacteria.p_Firmicutes.c_Clostridia.o_Clostridiales.f_Lachnospiraceae.g_Coprococcus.s_Coprococcus_comes	Inverse variance weighted	9	-0.0336405	0.0776123	0.664693	-0.185761	0.11848	0.966919	0.830472	1.12578
ebi-a-GCST90017094	finn-b-K11_GINGIVITIS_PERIODONTAL	Gingivitis and periodontal diseases || id:finn-b-K11_GINGIVITIS_PERIODONTAL	order Burkholderiales id.2874	Weighted median	10	0.0875034	0.203009	0.666445	-0.310394	0.485401	1.09145	0.733158	1.62483
ebi-a-GCST90027680	finn-b-K11_GINGIVITIS_PERIODONTAL	Gingivitis and periodontal diseases || id:finn-b-K11_GINGIVITIS_PERIODONTAL	k_Bacteria.p_Proteobacteria.c_Betaproteobacteria.o_Burkholderiales.f_Burkholderiales_noname	MR Egger	12	-0.134046	0.303582	0.66821	-0.729066	0.460974	0.87455	0.482359	1.58562
ebi-a-GCST90027842	finn-b-K11_GINGIVITIS_PERIODONTAL	Gingivitis and periodontal diseases || id:finn-b-K11_GINGIVITIS_PERIODONTAL	k_Bacteria.p_Firmicutes.c_Clostridia.o_Clostridiales.f_Lachnospiraceae.g_Butyrivibrio.s_Butyrivibrio_crossotus	Weighted median	11	0.0225854	0.052712	0.66831	-0.0807301	0.125901	1.02284	0.922443	1.13417
ebi-a-GCST90027725	finn-b-K11_GINGIVITIS_PERIODONTAL	Gingivitis and periodontal diseases || id:finn-b-K11_GINGIVITIS_PERIODONTAL	k_Bacteria.p_Proteobacteria.c_Betaproteobacteria.o_Burkholderiales.f_Burkholderiales_noname.g_Burkholderiales_noname	MR Egger	12	-0.133594	0.303588	0.669259	-0.728626	0.461438	0.874945	0.482571	1.58635
ebi-a-GCST90017118	finn-b-K11_GINGIVITIS_PERIODONTAL	Gingivitis and periodontal diseases || id:finn-b-K11_GINGIVITIS_PERIODONTAL	phylum Verrucomicrobia id.3982	MR Egger	12	-0.117524	0.267478	0.669729	-0.641781	0.406732	0.889119	0.526354	1.5019
ebi-a-GCST90027670	finn-b-K11_GINGIVITIS_PERIODONTAL	Gingivitis and periodontal diseases || id:finn-b-K11_GINGIVITIS_PERIODONTAL	k_Bacteria.p_Firmicutes.c_Bacilli.o_Lactobacillales.f_Streptococcaceae	MR Egger	14	0.112518	0.258981	0.67166	-0.395084	0.620121	1.11909	0.673624	1.85915
ebi-a-GCST90016985	finn-b-K11_GINGIVITIS_PERIODONTAL	Gingivitis and periodontal diseases || id:finn-b-K11_GINGIVITIS_PERIODONTAL	genus Coprococcus3 id.11303	Inverse variance weighted	9	0.0627262	0.148293	0.672303	-0.227928	0.35338	1.06474	0.796182	1.42387
ebi-a-GCST90027799	finn-b-K11_GINGIVITIS_PERIODONTAL	Gingivitis and periodontal diseases || id:finn-b-K11_GINGIVITIS_PERIODONTAL	k_Bacteria.p_Firmicutes.c_Clostridia.o_Clostridiales.f_Ruminococcaceae.g_Ruminococcus.s_Ruminococcus_bromii	Weighted median	7	-0.0561482	0.132955	0.672799	-0.31674	0.204443	0.945399	0.72852	1.22684
ebi-a-GCST90027855	finn-b-K11_GINGIVITIS_PERIODONTAL	Gingivitis and periodontal diseases || id:finn-b-K11_GINGIVITIS_PERIODONTAL	k_Bacteria.p_Firmicutes.c_Clostridia.o_Clostridiales.f_Lachnospiraceae.g_Roseburia.s_Roseburia_intestinalis	MR Egger	9	-0.154615	0.351069	0.672918	-0.842711	0.533481	0.856745	0.430542	1.70486
ebi-a-GCST90027710	finn-b-K11_GINGIVITIS_PERIODONTAL	Gingivitis and periodontal diseases || id:finn-b-K11_GINGIVITIS_PERIODONTAL	k_Bacteria.p_Firmicutes.c_Clostridia.o_Clostridiales.f_Lachnospiraceae.g_Coprococcus	Inverse variance weighted	11	0.0357667	0.0851864	0.674585	-0.131199	0.202732	1.03641	0.877044	1.22474
ebi-a-GCST90017035	finn-b-K11_GINGIVITIS_PERIODONTAL	Gingivitis and periodontal diseases || id:finn-b-K11_GINGIVITIS_PERIODONTAL	genus Olsenella id.822	MR Egger	10	-0.0882398	0.203257	0.675666	-0.486624	0.310145	0.915541	0.614698	1.36362
ebi-a-GCST90016981	finn-b-K11_GINGIVITIS_PERIODONTAL	Gingivitis and periodontal diseases || id:finn-b-K11_GINGIVITIS_PERIODONTAL	genus Collinsella id.815	Weighted median	9	-0.0801473	0.193757	0.679132	-0.459912	0.299617	0.92298	0.631339	1.34934
ebi-a-GCST90027708	finn-b-K11_GINGIVITIS_PERIODONTAL	Gingivitis and periodontal diseases || id:finn-b-K11_GINGIVITIS_PERIODONTAL	k_Bacteria.p_Firmicutes.c_Clostridia.o_Clostridiales.f_Lachnospiraceae.g_Blautia	MR Egger	12	-0.250894	0.590087	0.679709	-1.40746	0.905676	0.778105	0.244763	2.4736
ebi-a-GCST90017067	finn-b-K11_GINGIVITIS_PERIODONTAL	Gingivitis and periodontal diseases || id:finn-b-K11_GINGIVITIS_PERIODONTAL	genus Sellimonas id.14369	MR Egger	9	0.154063	0.35871	0.680476	-0.549009	0.857135	1.16656	0.577522	2.3564
ebi-a-GCST90017072	finn-b-K11_GINGIVITIS_PERIODONTAL	Gingivitis and periodontal diseases || id:finn-b-K11_GINGIVITIS_PERIODONTAL	genus Sutterella id.2896	MR Egger	12	-0.22761	0.545807	0.685478	-1.29739	0.842171	0.796435	0.273244	2.3214
ebi-a-GCST90017085	finn-b-K11_GINGIVITIS_PERIODONTAL	Gingivitis and periodontal diseases || id:finn-b-K11_GINGIVITIS_PERIODONTAL	unknown genus id.2755	Inverse variance weighted	13	-0.0323837	0.0801327	0.68612	-0.189444	0.124676	0.968135	0.827419	1.13278
ebi-a-GCST90016962	finn-b-K11_GINGIVITIS_PERIODONTAL	Gingivitis and periodontal diseases || id:finn-b-K11_GINGIVITIS_PERIODONTAL	genus Alistipes id.968	Weighted median	13	-0.0777152	0.192852	0.686965	-0.455706	0.300275	0.925228	0.634	1.35023
ebi-a-GCST90017048	finn-b-K11_GINGIVITIS_PERIODONTAL	Gingivitis and periodontal diseases || id:finn-b-K11_GINGIVITIS_PERIODONTAL	genus Roseburia id.2012	Inverse variance weighted	13	-0.0498799	0.123809	0.687037	-0.292545	0.192785	0.951344	0.746362	1.21262
ebi-a-GCST90027681	finn-b-K11_GINGIVITIS_PERIODONTAL	Gingivitis and periodontal diseases || id:finn-b-K11_GINGIVITIS_PERIODONTAL	k_Bacteria.p_Proteobacteria.c_Betaproteobacteria.o_Burkholderiales.f_Oxalobacteraceae	Weighted median	10	-0.0356657	0.0885332	0.687057	-0.209191	0.137859	0.964963	0.81124	1.14781
ebi-a-GCST90027761	finn-b-K11_GINGIVITIS_PERIODONTAL	Gingivitis and periodontal diseases || id:finn-b-K11_GINGIVITIS_PERIODONTAL	k_Bacteria.p_Actinobacteria.c_Actinobacteria.o_Coriobacteriales.f_Coriobacteriaceae.g_Gordonibacter.s_Gordonibacter_pamelaeae	Weighted median	4	0.025393	0.0633254	0.688426	-0.0987249	0.149511	1.02572	0.905992	1.16127
ebi-a-GCST90017106	finn-b-K11_GINGIVITIS_PERIODONTAL	Gingivitis and periodontal diseases || id:finn-b-K11_GINGIVITIS_PERIODONTAL	order Rhodospirillales id.2667	Inverse variance weighted	14	-0.0320712	0.0800184	0.688569	-0.188907	0.124765	0.968438	0.827863	1.13288
ebi-a-GCST90017090	finn-b-K11_GINGIVITIS_PERIODONTAL	Gingivitis and periodontal diseases || id:finn-b-K11_GINGIVITIS_PERIODONTAL	order Actinomycetales id.420	Inverse variance weighted	5	0.0908549	0.226989	0.688964	-0.354044	0.535753	1.09511	0.701844	1.70874
ebi-a-GCST90016925	finn-b-K11_GINGIVITIS_PERIODONTAL	Gingivitis and periodontal diseases || id:finn-b-K11_GINGIVITIS_PERIODONTAL	family Actinomycetaceae id.421	Inverse variance weighted	5	0.0906244	0.226718	0.689361	-0.353743	0.534992	1.09486	0.702056	1.70743
ebi-a-GCST90027727	finn-b-K11_GINGIVITIS_PERIODONTAL	Gingivitis and periodontal diseases || id:finn-b-K11_GINGIVITIS_PERIODONTAL	k_Bacteria.p_Proteobacteria.c_Betaproteobacteria.o_Burkholderiales.f_Sutterellaceae.g_Parasutterella	MR Egger	13	0.108293	0.264602	0.6902	-0.410326	0.626912	1.11437	0.663434	1.87182
ebi-a-GCST90027810	finn-b-K11_GINGIVITIS_PERIODONTAL	Gingivitis and periodontal diseases || id:finn-b-K11_GINGIVITIS_PERIODONTAL	k_Bacteria.p_Proteobacteria.c_Betaproteobacteria.o_Burkholderiales.f_Oxalobacteraceae.g_Oxalobacter.s_Oxalobacter_formigenes	Weighted median	10	-0.0346063	0.0871649	0.691352	-0.20545	0.136237	0.965986	0.814281	1.14595
ebi-a-GCST90016980	finn-b-K11_GINGIVITIS_PERIODONTAL	Gingivitis and periodontal diseases || id:finn-b-K11_GINGIVITIS_PERIODONTAL	genus Clostridium sensustricto1 id.1873	Weighted median	7	0.064902	0.163544	0.69148	-0.255644	0.385448	1.06705	0.774418	1.47027
ebi-a-GCST90027783	finn-b-K11_GINGIVITIS_PERIODONTAL	Gingivitis and periodontal diseases || id:finn-b-K11_GINGIVITIS_PERIODONTAL	k_Bacteria.p_Firmicutes.c_Bacilli.o_Lactobacillales.f_Streptococcaceae.g_Streptococcus.s_Streptococcus_parasanguinis	MR Egger	3	-0.169625	0.322596	0.691824	-0.801913	0.462664	0.843982	0.44847	1.5883
ebi-a-GCST90016957	finn-b-K11_GINGIVITIS_PERIODONTAL	Gingivitis and periodontal diseases || id:finn-b-K11_GINGIVITIS_PERIODONTAL	family Verrucomicrobiaceae id.4036	Weighted median	11	0.0584185	0.147627	0.692314	-0.23093	0.347767	1.06016	0.793795	1.4159
ebi-a-GCST90016961	finn-b-K11_GINGIVITIS_PERIODONTAL	Gingivitis and periodontal diseases || id:finn-b-K11_GINGIVITIS_PERIODONTAL	genus Akkermansia id.4037	Weighted median	11	0.058513	0.147945	0.69247	-0.231459	0.348485	1.06026	0.793375	1.41692
ebi-a-GCST90017011	finn-b-K11_GINGIVITIS_PERIODONTAL	Gingivitis and periodontal diseases || id:finn-b-K11_GINGIVITIS_PERIODONTAL	genus Fusicatenibacter id.11305	Weighted median	18	0.0576922	0.146312	0.693353	-0.22908	0.344464	1.05939	0.795265	1.41123
ebi-a-GCST90017031	finn-b-K11_GINGIVITIS_PERIODONTAL	Gingivitis and periodontal diseases || id:finn-b-K11_GINGIVITIS_PERIODONTAL	genus Lactococcus id.1851	Inverse variance weighted	9	-0.0290489	0.0737922	0.693834	-0.173682	0.115584	0.971369	0.840565	1.12253
ebi-a-GCST90017110	finn-b-K11_GINGIVITIS_PERIODONTAL	Gingivitis and periodontal diseases || id:finn-b-K11_GINGIVITIS_PERIODONTAL	phylum Actinobacteria id.400	Weighted median	15	0.0617201	0.157622	0.695375	-0.247218	0.370658	1.06366	0.78097	1.44869
ebi-a-GCST90027804	finn-b-K11_GINGIVITIS_PERIODONTAL	Gingivitis and periodontal diseases || id:finn-b-K11_GINGIVITIS_PERIODONTAL	k_Bacteria.p_Firmicutes.c_Erysipelotrichia.o_Erysipelotrichales.f_Erysipelotrichaceae.g_Holdemania.s_Holdemania_filiformis	Inverse variance weighted	3	-0.0412042	0.105538	0.696225	-0.248058	0.16565	0.959633	0.780314	1.18016
ebi-a-GCST90016935	finn-b-K11_GINGIVITIS_PERIODONTAL	Gingivitis and periodontal diseases || id:finn-b-K11_GINGIVITIS_PERIODONTAL	family Desulfovibrionaceae id.3169	Inverse variance weighted	10	0.046021	0.118295	0.69725	-0.185837	0.277879	1.0471	0.830409	1.32033
ebi-a-GCST90016923	finn-b-K11_GINGIVITIS_PERIODONTAL	Gingivitis and periodontal diseases || id:finn-b-K11_GINGIVITIS_PERIODONTAL	class Verrucomicrobiae id.4029	Weighted median	11	0.0583081	0.150485	0.69841	-0.236643	0.353259	1.06004	0.789273	1.4237
ebi-a-GCST90027780	finn-b-K11_GINGIVITIS_PERIODONTAL	Gingivitis and periodontal diseases || id:finn-b-K11_GINGIVITIS_PERIODONTAL	k_Bacteria.p_Bacteroidetes.c_Bacteroidia.o_Bacteroidales.f_Rikenellaceae.g_Alistipes.s_Alistipes_shahii	Weighted median	11	0.0510203	0.13173	0.698527	-0.20717	0.309211	1.05234	0.812881	1.36235
ebi-a-GCST90016980	finn-b-K11_GINGIVITIS_PERIODONTAL	Gingivitis and periodontal diseases || id:finn-b-K11_GINGIVITIS_PERIODONTAL	genus Clostridium sensustricto1 id.1873	Inverse variance weighted	7	0.049778	0.128585	0.698666	-0.202249	0.301805	1.05104	0.816892	1.3523
ebi-a-GCST90027685	finn-b-K11_GINGIVITIS_PERIODONTAL	Gingivitis and periodontal diseases || id:finn-b-K11_GINGIVITIS_PERIODONTAL	k_Bacteria.p_Proteobacteria.c_Gammaproteobacteria.o_Pasteurellales.f_Pasteurellaceae	MR Egger	3	0.358424	0.70002	0.698741	-1.01362	1.73046	1.43107	0.362904	5.64327
ebi-a-GCST90027785	finn-b-K11_GINGIVITIS_PERIODONTAL	Gingivitis and periodontal diseases || id:finn-b-K11_GINGIVITIS_PERIODONTAL	k_Bacteria.p_Firmicutes.c_Bacilli.o_Lactobacillales.f_Streptococcaceae.g_Streptococcus.s_Streptococcus_thermophilus	MR Egger	4	-0.200112	0.448067	0.698857	-1.07832	0.678099	0.818639	0.340165	1.97013
ebi-a-GCST90027746	finn-b-K11_GINGIVITIS_PERIODONTAL	Gingivitis and periodontal diseases || id:finn-b-K11_GINGIVITIS_PERIODONTAL	k_Bacteria.p_Proteobacteria.c_Gammaproteobacteria.o_Pasteurellales	MR Egger	3	0.357806	0.699527	0.699004	-1.01327	1.72888	1.43019	0.363031	5.63433
ebi-a-GCST90017108	finn-b-K11_GINGIVITIS_PERIODONTAL	Gingivitis and periodontal diseases || id:finn-b-K11_GINGIVITIS_PERIODONTAL	order Verrucomicrobiales id.4030	Weighted median	11	0.0583081	0.151072	0.699525	-0.237794	0.35441	1.06004	0.788365	1.42534
ebi-a-GCST90027698	finn-b-K11_GINGIVITIS_PERIODONTAL	Gingivitis and periodontal diseases || id:finn-b-K11_GINGIVITIS_PERIODONTAL	k_Bacteria.p_Bacteroidetes.c_Bacteroidia.o_Bacteroidales.f_Porphyromonadaceae.g_Parabacteroides	MR Egger	12	0.258549	0.652705	0.700337	-1.02075	1.53785	1.29505	0.360324	4.65458
ebi-a-GCST90027692	finn-b-K11_GINGIVITIS_PERIODONTAL	Gingivitis and periodontal diseases || id:finn-b-K11_GINGIVITIS_PERIODONTAL	k_Bacteria.p_Actinobacteria.c_Actinobacteria.o_Coriobacteriales.f_Coriobacteriaceae.g_Gordonibacter	Weighted median	4	0.0255383	0.066516	0.701021	-0.104833	0.15591	1.02587	0.900475	1.16872
ebi-a-GCST90017059	finn-b-K11_GINGIVITIS_PERIODONTAL	Gingivitis and periodontal diseases || id:finn-b-K11_GINGIVITIS_PERIODONTAL	genus Ruminococcaceae UCG011 id.11368	Inverse variance weighted	8	-0.0280981	0.0747113	0.70685	-0.174532	0.118336	0.972293	0.83985	1.12562
ebi-a-GCST90017008	finn-b-K11_GINGIVITIS_PERIODONTAL	Gingivitis and periodontal diseases || id:finn-b-K11_GINGIVITIS_PERIODONTAL	genus Family XIII AD3011 group id.11293	MR Egger	13	-0.267355	0.694263	0.707511	-1.62811	1.0934	0.765401	0.1963	2.9844
ebi-a-GCST90017038	finn-b-K11_GINGIVITIS_PERIODONTAL	Gingivitis and periodontal diseases || id:finn-b-K11_GINGIVITIS_PERIODONTAL	genus Oxalobacter id.2978	Inverse variance weighted	11	0.0285119	0.0760493	0.707725	-0.120545	0.177569	1.02892	0.886437	1.19431
ebi-a-GCST90017015	finn-b-K11_GINGIVITIS_PERIODONTAL	Gingivitis and periodontal diseases || id:finn-b-K11_GINGIVITIS_PERIODONTAL	genus Holdemania id.2157	MR Egger	14	-0.0967229	0.252383	0.708246	-0.591394	0.397948	0.907808	0.553555	1.48877
ebi-a-GCST90016921	finn-b-K11_GINGIVITIS_PERIODONTAL	Gingivitis and periodontal diseases || id:finn-b-K11_GINGIVITIS_PERIODONTAL	class Mollicutes id.3920	Inverse variance weighted	12	-0.0416968	0.111703	0.708938	-0.260635	0.177241	0.959161	0.770562	1.19392
ebi-a-GCST90017117	finn-b-K11_GINGIVITIS_PERIODONTAL	Gingivitis and periodontal diseases || id:finn-b-K11_GINGIVITIS_PERIODONTAL	phylum Tenericutes id.3919	Inverse variance weighted	12	-0.0416968	0.111703	0.708938	-0.260635	0.177241	0.959161	0.770562	1.19392
ebi-a-GCST90016933	finn-b-K11_GINGIVITIS_PERIODONTAL	Gingivitis and periodontal diseases || id:finn-b-K11_GINGIVITIS_PERIODONTAL	family Coriobacteriaceae id.811	Weighted median	13	-0.0611505	0.164019	0.709279	-0.382629	0.260328	0.940682	0.682066	1.29736
ebi-a-GCST90016986	finn-b-K11_GINGIVITIS_PERIODONTAL	Gingivitis and periodontal diseases || id:finn-b-K11_GINGIVITIS_PERIODONTAL	genus Defluviitaleaceae UCG011 id.11287	MR Egger	9	0.148583	0.385715	0.711515	-0.607417	0.904584	1.16019	0.544756	2.4709
ebi-a-GCST90027740	finn-b-K11_GINGIVITIS_PERIODONTAL	Gingivitis and periodontal diseases || id:finn-b-K11_GINGIVITIS_PERIODONTAL	k_Bacteria.p_Firmicutes.c_Clostridia.o_Clostridiales	MR Egger	7	0.149097	0.381082	0.711731	-0.597823	0.896017	1.16079	0.550008	2.44983
ebi-a-GCST90027654	finn-b-K11_GINGIVITIS_PERIODONTAL	Gingivitis and periodontal diseases || id:finn-b-K11_GINGIVITIS_PERIODONTAL	k_Bacteria.p_Firmicutes.c_Clostridia	MR Egger	7	0.149052	0.381096	0.711824	-0.597896	0.895999	1.16073	0.549967	2.44978
ebi-a-GCST90016996	finn-b-K11_GINGIVITIS_PERIODONTAL	Gingivitis and periodontal diseases || id:finn-b-K11_GINGIVITIS_PERIODONTAL	genus Eubacterium brachy group id.11296	MR Egger	10	-0.110306	0.288891	0.712532	-0.676532	0.45592	0.89556	0.508377	1.57762
ebi-a-GCST90017017	finn-b-K11_GINGIVITIS_PERIODONTAL	Gingivitis and periodontal diseases || id:finn-b-K11_GINGIVITIS_PERIODONTAL	genus Hungatella id.11306	MR Egger	5	-0.403682	0.997345	0.712788	-2.35848	1.55111	0.667857	0.094564	4.71672
ebi-a-GCST90016969	finn-b-K11_GINGIVITIS_PERIODONTAL	Gingivitis and periodontal diseases || id:finn-b-K11_GINGIVITIS_PERIODONTAL	genus Barnesiella id.944	MR Egger	13	0.171707	0.454606	0.712837	-0.719321	1.06273	1.18733	0.487083	2.89427
ebi-a-GCST90016915	finn-b-K11_GINGIVITIS_PERIODONTAL	Gingivitis and periodontal diseases || id:finn-b-K11_GINGIVITIS_PERIODONTAL	class Deltaproteobacteria id.3087	Weighted median	13	0.0522832	0.142192	0.713101	-0.226412	0.330979	1.05367	0.797389	1.39233
ebi-a-GCST90027820	finn-b-K11_GINGIVITIS_PERIODONTAL	Gingivitis and periodontal diseases || id:finn-b-K11_GINGIVITIS_PERIODONTAL	k_Bacteria.p_Bacteroidetes.c_Bacteroidia.o_Bacteroidales.f_Bacteroidaceae.g_Bacteroides.s_Bacteroides_caccae	MR Egger	9	0.109178	0.2851	0.713122	-0.449618	0.667974	1.11536	0.637872	1.95028
ebi-a-GCST90016991	finn-b-K11_GINGIVITIS_PERIODONTAL	Gingivitis and periodontal diseases || id:finn-b-K11_GINGIVITIS_PERIODONTAL	genus Eisenbergiella id.11304	Inverse variance weighted	11	-0.0281881	0.0767567	0.71344	-0.178631	0.122255	0.972205	0.836414	1.13004
ebi-a-GCST90027820	finn-b-K11_GINGIVITIS_PERIODONTAL	Gingivitis and periodontal diseases || id:finn-b-K11_GINGIVITIS_PERIODONTAL	k_Bacteria.p_Bacteroidetes.c_Bacteroidia.o_Bacteroidales.f_Bacteroidaceae.g_Bacteroides.s_Bacteroides_caccae	Inverse variance weighted	9	-0.0308958	0.0841836	0.713615	-0.195896	0.134104	0.969577	0.822098	1.14351
ebi-a-GCST90016926	finn-b-K11_GINGIVITIS_PERIODONTAL	Gingivitis and periodontal diseases || id:finn-b-K11_GINGIVITIS_PERIODONTAL	family Alcaligenaceae id.2875	Weighted median	11	-0.0713063	0.194705	0.714195	-0.452928	0.310316	0.931177	0.635764	1.36386
ebi-a-GCST90016914	finn-b-K11_GINGIVITIS_PERIODONTAL	Gingivitis and periodontal diseases || id:finn-b-K11_GINGIVITIS_PERIODONTAL	class Coriobacteriia id.809	Weighted median	13	-0.0611505	0.16731	0.714745	-0.389079	0.266778	0.940682	0.677681	1.30575
ebi-a-GCST90017096	finn-b-K11_GINGIVITIS_PERIODONTAL	Gingivitis and periodontal diseases || id:finn-b-K11_GINGIVITIS_PERIODONTAL	order Coriobacteriales id.810	Weighted median	13	-0.0611505	0.168326	0.716392	-0.39107	0.268769	0.940682	0.676333	1.30835
ebi-a-GCST90027771	finn-b-K11_GINGIVITIS_PERIODONTAL	Gingivitis and periodontal diseases || id:finn-b-K11_GINGIVITIS_PERIODONTAL	k_Bacteria.p_Bacteroidetes.c_Bacteroidia.o_Bacteroidales.f_Prevotellaceae.g_Paraprevotella.s_Paraprevotella_clara	Weighted median	13	0.0267706	0.0743299	0.718728	-0.118916	0.172457	1.02713	0.887882	1.18822
ebi-a-GCST90017004	finn-b-K11_GINGIVITIS_PERIODONTAL	Gingivitis and periodontal diseases || id:finn-b-K11_GINGIVITIS_PERIODONTAL	genus Eubacterium ruminantium group id.11340	MR Egger	18	0.0821665	0.224281	0.7189	-0.357424	0.521757	1.08564	0.699476	1.68499
ebi-a-GCST90027716	finn-b-K11_GINGIVITIS_PERIODONTAL	Gingivitis and periodontal diseases || id:finn-b-K11_GINGIVITIS_PERIODONTAL	k_Bacteria.p_Firmicutes.c_Clostridia.o_Clostridiales.f_Ruminococcaceae.g_Faecalibacterium	MR Egger	7	0.220432	0.579649	0.719353	-0.91568	1.35654	1.24661	0.400245	3.88275
ebi-a-GCST90017020	finn-b-K11_GINGIVITIS_PERIODONTAL	Gingivitis and periodontal diseases || id:finn-b-K11_GINGIVITIS_PERIODONTAL	genus Lachnoclostridium id.11308	Inverse variance weighted	13	0.0525243	0.146477	0.719907	-0.234571	0.33962	1.05393	0.79091	1.40441
ebi-a-GCST90017023	finn-b-K11_GINGIVITIS_PERIODONTAL	Gingivitis and periodontal diseases || id:finn-b-K11_GINGIVITIS_PERIODONTAL	genus Lachnospiraceae ND3007 group id.11317	Inverse variance weighted	3	-0.0906273	0.252981	0.720165	-0.58647	0.405215	0.913358	0.556288	1.49962
ebi-a-GCST90017074	finn-b-K11_GINGIVITIS_PERIODONTAL	Gingivitis and periodontal diseases || id:finn-b-K11_GINGIVITIS_PERIODONTAL	genus Turicibacter id.2162	MR Egger	10	0.212803	0.575426	0.721117	-0.915032	1.34064	1.23714	0.400504	3.82148
ebi-a-GCST90017042	finn-b-K11_GINGIVITIS_PERIODONTAL	Gingivitis and periodontal diseases || id:finn-b-K11_GINGIVITIS_PERIODONTAL	genus Peptococcus id.2037	MR Egger	12	0.120758	0.32892	0.721169	-0.523925	0.76544	1.12835	0.592192	2.14994
ebi-a-GCST90027710	finn-b-K11_GINGIVITIS_PERIODONTAL	Gingivitis and periodontal diseases || id:finn-b-K11_GINGIVITIS_PERIODONTAL	k_Bacteria.p_Firmicutes.c_Clostridia.o_Clostridiales.f_Lachnospiraceae.g_Coprococcus	Weighted median	11	-0.042146	0.1184	0.721868	-0.27421	0.189918	0.95873	0.760172	1.20915
ebi-a-GCST90017049	finn-b-K11_GINGIVITIS_PERIODONTAL	Gingivitis and periodontal diseases || id:finn-b-K11_GINGIVITIS_PERIODONTAL	genus Ruminiclostridium5 id.11355	MR Egger	11	0.204313	0.557543	0.722494	-0.888471	1.2971	1.22668	0.411284	3.65866
ebi-a-GCST90027730	finn-b-K11_GINGIVITIS_PERIODONTAL	Gingivitis and periodontal diseases || id:finn-b-K11_GINGIVITIS_PERIODONTAL	k_Bacteria.p_Proteobacteria.c_Deltaproteobacteria.o_Desulfovibrionales.f_Desulfovibrionaceae.g_Bilophila	MR Egger	8	0.206676	0.555738	0.722752	-0.882571	1.29592	1.22958	0.413718	3.65437
ebi-a-GCST90017056	finn-b-K11_GINGIVITIS_PERIODONTAL	Gingivitis and periodontal diseases || id:finn-b-K11_GINGIVITIS_PERIODONTAL	genus Ruminococcaceae UCG005 id.11363	Inverse variance weighted	14	-0.0361511	0.1019	0.722761	-0.235875	0.163573	0.964495	0.789879	1.17771
ebi-a-GCST90016984	finn-b-K11_GINGIVITIS_PERIODONTAL	Gingivitis and periodontal diseases || id:finn-b-K11_GINGIVITIS_PERIODONTAL	genus Coprococcus2 id.11302	MR Egger	8	-0.385107	1.03612	0.722903	-2.41591	1.64569	0.680378	0.0892862	5.18461
ebi-a-GCST90027684	finn-b-K11_GINGIVITIS_PERIODONTAL	Gingivitis and periodontal diseases || id:finn-b-K11_GINGIVITIS_PERIODONTAL	k_Bacteria.p_Proteobacteria.c_Gammaproteobacteria.o_Enterobacteriales.f_Enterobacteriaceae	Inverse variance weighted	5	-0.0438178	0.123985	0.723779	-0.286828	0.199192	0.957128	0.750641	1.22042
ebi-a-GCST90027745	finn-b-K11_GINGIVITIS_PERIODONTAL	Gingivitis and periodontal diseases || id:finn-b-K11_GINGIVITIS_PERIODONTAL	k_Bacteria.p_Proteobacteria.c_Gammaproteobacteria.o_Enterobacteriales	Inverse variance weighted	5	-0.0438172	0.124002	0.723818	-0.28686	0.199226	0.957129	0.750617	1.22046
ebi-a-GCST90017012	finn-b-K11_GINGIVITIS_PERIODONTAL	Gingivitis and periodontal diseases || id:finn-b-K11_GINGIVITIS_PERIODONTAL	genus Gordonibacter id.821	Inverse variance weighted	12	-0.0215134	0.0609617	0.724163	-0.140998	0.0979716	0.978716	0.868491	1.10293
ebi-a-GCST90016945	finn-b-K11_GINGIVITIS_PERIODONTAL	Gingivitis and periodontal diseases || id:finn-b-K11_GINGIVITIS_PERIODONTAL	family Peptococcaceae id.2024	MR Egger	9	0.1209	0.330357	0.725198	-0.526599	0.7684	1.12851	0.59061	2.15631
ebi-a-GCST90027777	finn-b-K11_GINGIVITIS_PERIODONTAL	Gingivitis and periodontal diseases || id:finn-b-K11_GINGIVITIS_PERIODONTAL	k_Bacteria.p_Bacteroidetes.c_Bacteroidia.o_Bacteroidales.f_Rikenellaceae.g_Alistipes.s_Alistipes_onderdonkii	Weighted median	8	-0.0463357	0.132455	0.726473	-0.305948	0.213277	0.954721	0.736425	1.23773
ebi-a-GCST90027793	finn-b-K11_GINGIVITIS_PERIODONTAL	Gingivitis and periodontal diseases || id:finn-b-K11_GINGIVITIS_PERIODONTAL	k_Bacteria.p_Firmicutes.c_Clostridia.o_Clostridiales.f_Eubacteriaceae.g_Eubacterium.s_Eubacterium_rectale	Weighted median	9	0.048768	0.139743	0.727102	-0.225128	0.322664	1.04998	0.798414	1.3808
ebi-a-GCST90027777	finn-b-K11_GINGIVITIS_PERIODONTAL	Gingivitis and periodontal diseases || id:finn-b-K11_GINGIVITIS_PERIODONTAL	k_Bacteria.p_Bacteroidetes.c_Bacteroidia.o_Bacteroidales.f_Rikenellaceae.g_Alistipes.s_Alistipes_onderdonkii	MR Egger	8	0.202736	0.55476	0.727313	-0.884592	1.29007	1.22475	0.412883	3.63302
ebi-a-GCST90027764	finn-b-K11_GINGIVITIS_PERIODONTAL	Gingivitis and periodontal diseases || id:finn-b-K11_GINGIVITIS_PERIODONTAL	k_Bacteria.p_Bacteroidetes.c_Bacteroidia.o_Bacteroidales.f_Porphyromonadaceae.g_Coprobacter.s_Coprobacter_fastidiosus	Weighted median	7	0.0361244	0.103647	0.727441	-0.167024	0.239273	1.03678	0.846179	1.27033
ebi-a-GCST90027788	finn-b-K11_GINGIVITIS_PERIODONTAL	Gingivitis and periodontal diseases || id:finn-b-K11_GINGIVITIS_PERIODONTAL	k_Bacteria.p_Firmicutes.c_Clostridia.o_Clostridiales.f_Clostridiales_noname.g_Flavonifractor.s_Flavonifractor_plautii	MR Egger	6	0.513867	1.38308	0.72908	-2.19697	3.22471	1.67174	0.111139	25.1462
ebi-a-GCST90016917	finn-b-K11_GINGIVITIS_PERIODONTAL	Gingivitis and periodontal diseases || id:finn-b-K11_GINGIVITIS_PERIODONTAL	class Gammaproteobacteria id.3303	MR Egger	6	-0.246975	0.670395	0.731242	-1.56095	1.067	0.78116	0.209937	2.90664
ebi-a-GCST90016963	finn-b-K11_GINGIVITIS_PERIODONTAL	Gingivitis and periodontal diseases || id:finn-b-K11_GINGIVITIS_PERIODONTAL	genus Allisonella id.2174	Inverse variance weighted	8	0.0226081	0.0660065	0.731964	-0.106765	0.151981	1.02287	0.898737	1.16414
ebi-a-GCST90016922	finn-b-K11_GINGIVITIS_PERIODONTAL	Gingivitis and periodontal diseases || id:finn-b-K11_GINGIVITIS_PERIODONTAL	class Negativicutes id.2164	MR Egger	12	-0.191776	0.546681	0.733016	-1.26327	0.879718	0.825492	0.282728	2.41022
ebi-a-GCST90017107	finn-b-K11_GINGIVITIS_PERIODONTAL	Gingivitis and periodontal diseases || id:finn-b-K11_GINGIVITIS_PERIODONTAL	order Selenomonadales id.2165	MR Egger	12	-0.191776	0.546681	0.733016	-1.26327	0.879718	0.825492	0.282728	2.41022
ebi-a-GCST90027696	finn-b-K11_GINGIVITIS_PERIODONTAL	Gingivitis and periodontal diseases || id:finn-b-K11_GINGIVITIS_PERIODONTAL	k_Bacteria.p_Bacteroidetes.c_Bacteroidia.o_Bacteroidales.f_Porphyromonadaceae.g_Coprobacter	Weighted median	7	0.0366006	0.107774	0.734153	-0.174636	0.247837	1.03728	0.839763	1.28125
ebi-a-GCST90016975	finn-b-K11_GINGIVITIS_PERIODONTAL	Gingivitis and periodontal diseases || id:finn-b-K11_GINGIVITIS_PERIODONTAL	genus Butyrivibrio id.1993	Weighted median	15	0.022979	0.0677083	0.734322	-0.109729	0.155687	1.02325	0.896077	1.16846
ebi-a-GCST90016965	finn-b-K11_GINGIVITIS_PERIODONTAL	Gingivitis and periodontal diseases || id:finn-b-K11_GINGIVITIS_PERIODONTAL	genus Anaerofilum id.2053	Weighted median	11	-0.0331512	0.0980933	0.735396	-0.225414	0.159112	0.967392	0.798186	1.17247
ebi-a-GCST90016995	finn-b-K11_GINGIVITIS_PERIODONTAL	Gingivitis and periodontal diseases || id:finn-b-K11_GINGIVITIS_PERIODONTAL	genus Escherichia Shigella id.3504	MR Egger	10	-0.134091	0.384444	0.736248	-0.887601	0.619419	0.874511	0.411642	1.85785
ebi-a-GCST90027820	finn-b-K11_GINGIVITIS_PERIODONTAL	Gingivitis and periodontal diseases || id:finn-b-K11_GINGIVITIS_PERIODONTAL	k_Bacteria.p_Bacteroidetes.c_Bacteroidia.o_Bacteroidales.f_Bacteroidaceae.g_Bacteroides.s_Bacteroides_caccae	Weighted median	9	-0.0360857	0.10717	0.736331	-0.246138	0.173967	0.964558	0.781814	1.19002
ebi-a-GCST90017112	finn-b-K11_GINGIVITIS_PERIODONTAL	Gingivitis and periodontal diseases || id:finn-b-K11_GINGIVITIS_PERIODONTAL	phylum Cyanobacteria id.1500	Weighted median	8	0.0408603	0.121614	0.736882	-0.197502	0.279223	1.04171	0.820778	1.3221
ebi-a-GCST90016977	finn-b-K11_GINGIVITIS_PERIODONTAL	Gingivitis and periodontal diseases || id:finn-b-K11_GINGIVITIS_PERIODONTAL	genus Catenibacterium id.2153	Weighted median	4	-0.0407676	0.121795	0.737833	-0.279486	0.19795	0.960052	0.756173	1.2189
ebi-a-GCST90017097	finn-b-K11_GINGIVITIS_PERIODONTAL	Gingivitis and periodontal diseases || id:finn-b-K11_GINGIVITIS_PERIODONTAL	order Desulfovibrionales id.3156	Weighted median	12	0.0482532	0.14424	0.737976	-0.234457	0.330963	1.04944	0.791	1.39231
ebi-a-GCST90027728	finn-b-K11_GINGIVITIS_PERIODONTAL	Gingivitis and periodontal diseases || id:finn-b-K11_GINGIVITIS_PERIODONTAL	k_Bacteria.p_Proteobacteria.c_Betaproteobacteria.o_Burkholderiales.f_Sutterellaceae.g_Sutterellaceae_unclassified	Inverse variance weighted	6	-0.0259097	0.0775939	0.738444	-0.177994	0.126174	0.974423	0.836948	1.13448
ebi-a-GCST90017019	finn-b-K11_GINGIVITIS_PERIODONTAL	Gingivitis and periodontal diseases || id:finn-b-K11_GINGIVITIS_PERIODONTAL	genus Intestinimonas id.2062	Weighted median	16	-0.0401212	0.120881	0.73996	-0.277048	0.196805	0.960673	0.758018	1.21751
ebi-a-GCST90016990	finn-b-K11_GINGIVITIS_PERIODONTAL	Gingivitis and periodontal diseases || id:finn-b-K11_GINGIVITIS_PERIODONTAL	genus Eggerthella id.819	Inverse variance weighted	10	0.0263603	0.0794713	0.740119	-0.129404	0.182124	1.02671	0.878619	1.19976
ebi-a-GCST90016917	finn-b-K11_GINGIVITIS_PERIODONTAL	Gingivitis and periodontal diseases || id:finn-b-K11_GINGIVITIS_PERIODONTAL	class Gammaproteobacteria id.3303	Inverse variance weighted	6	0.0677547	0.204456	0.74035	-0.332979	0.468488	1.0701	0.716785	1.59758
ebi-a-GCST90016918	finn-b-K11_GINGIVITIS_PERIODONTAL	Gingivitis and periodontal diseases || id:finn-b-K11_GINGIVITIS_PERIODONTAL	class Lentisphaeria id.2250	Weighted median	8	0.0382542	0.115571	0.740642	-0.188264	0.264772	1.039	0.828396	1.30313
ebi-a-GCST90016985	finn-b-K11_GINGIVITIS_PERIODONTAL	Gingivitis and periodontal diseases || id:finn-b-K11_GINGIVITIS_PERIODONTAL	genus Coprococcus3 id.11303	MR Egger	9	-0.282226	0.820798	0.741061	-1.89099	1.32654	0.754103	0.150922	3.76798
ebi-a-GCST90017109	finn-b-K11_GINGIVITIS_PERIODONTAL	Gingivitis and periodontal diseases || id:finn-b-K11_GINGIVITIS_PERIODONTAL	order Victivallales id.2254	Weighted median	8	0.0382542	0.116154	0.741899	-0.189408	0.265917	1.039	0.827449	1.30463
ebi-a-GCST90017062	finn-b-K11_GINGIVITIS_PERIODONTAL	Gingivitis and periodontal diseases || id:finn-b-K11_GINGIVITIS_PERIODONTAL	genus Ruminococcus1 id.11373	MR Egger	10	0.141318	0.41556	0.742562	-0.673178	0.955815	1.15179	0.510085	2.60079
ebi-a-GCST90016950	finn-b-K11_GINGIVITIS_PERIODONTAL	Gingivitis and periodontal diseases || id:finn-b-K11_GINGIVITIS_PERIODONTAL	family Rikenellaceae id.967	MR Egger	17	0.137637	0.412455	0.743225	-0.670776	0.946049	1.14756	0.511312	2.57551
ebi-a-GCST90017057	finn-b-K11_GINGIVITIS_PERIODONTAL	Gingivitis and periodontal diseases || id:finn-b-K11_GINGIVITIS_PERIODONTAL	genus Ruminococcaceae UCG009 id.11366	Weighted median	12	-0.0360443	0.11041	0.744076	-0.252447	0.180358	0.964598	0.776897	1.19765
ebi-a-GCST90027651	finn-b-K11_GINGIVITIS_PERIODONTAL	Gingivitis and periodontal diseases || id:finn-b-K11_GINGIVITIS_PERIODONTAL	k_Bacteria.p_Actinobacteria.c_Actinobacteria	Weighted median	11	0.0376333	0.115614	0.744796	-0.18897	0.264236	1.03835	0.827812	1.30244
ebi-a-GCST90016998	finn-b-K11_GINGIVITIS_PERIODONTAL	Gingivitis and periodontal diseases || id:finn-b-K11_GINGIVITIS_PERIODONTAL	genus Eubacterium eligens group id.14372	MR Egger	6	0.215619	0.618633	0.745006	-0.996902	1.42814	1.24063	0.369021	4.17094
ebi-a-GCST90027772	finn-b-K11_GINGIVITIS_PERIODONTAL	Gingivitis and periodontal diseases || id:finn-b-K11_GINGIVITIS_PERIODONTAL	k_Bacteria.p_Bacteroidetes.c_Bacteroidia.o_Bacteroidales.f_Prevotellaceae.g_Paraprevotella.s_Paraprevotella_unclassified	Weighted median	9	0.0382214	0.118145	0.746308	-0.193344	0.269786	1.03896	0.824199	1.30968
ebi-a-GCST90027764	finn-b-K11_GINGIVITIS_PERIODONTAL	Gingivitis and periodontal diseases || id:finn-b-K11_GINGIVITIS_PERIODONTAL	k_Bacteria.p_Bacteroidetes.c_Bacteroidia.o_Bacteroidales.f_Porphyromonadaceae.g_Coprobacter.s_Coprobacter_fastidiosus	Inverse variance weighted	7	-0.0287735	0.0890123	0.746504	-0.203237	0.145691	0.971637	0.816084	1.15684
ebi-a-GCST90027807	finn-b-K11_GINGIVITIS_PERIODONTAL	Gingivitis and periodontal diseases || id:finn-b-K11_GINGIVITIS_PERIODONTAL	k_Bacteria.p_Firmicutes.c_Negativicutes.o_Selenomonadales.f_Veillonellaceae.g_Dialister.s_Dialister_invisus	Weighted median	6	-0.0358324	0.111034	0.746911	-0.253459	0.181794	0.964802	0.776111	1.19937
ebi-a-GCST90027703	finn-b-K11_GINGIVITIS_PERIODONTAL	Gingivitis and periodontal diseases || id:finn-b-K11_GINGIVITIS_PERIODONTAL	k_Bacteria.p_Firmicutes.c_Bacilli.o_Lactobacillales.f_Streptococcaceae.g_Streptococcus	Inverse variance weighted	9	0.0216225	0.0673442	0.748154	-0.110372	0.153617	1.02186	0.895501	1.16604
ebi-a-GCST90027748	finn-b-K11_GINGIVITIS_PERIODONTAL	Gingivitis and periodontal diseases || id:finn-b-K11_GINGIVITIS_PERIODONTAL	k_Bacteria.p_Actinobacteria	Weighted median	11	0.0376316	0.117264	0.748277	-0.192207	0.26747	1.03835	0.825136	1.30665
ebi-a-GCST90027789	finn-b-K11_GINGIVITIS_PERIODONTAL	Gingivitis and periodontal diseases || id:finn-b-K11_GINGIVITIS_PERIODONTAL	k_Bacteria.p_Firmicutes.c_Clostridia.o_Clostridiales.f_Clostridiales_noname.g_Pseudoflavonifractor.s_Pseudoflavonifractor_capillosus	MR Egger	11	0.0823854	0.249115	0.748431	-0.405881	0.570651	1.08587	0.66639	1.76942
ebi-a-GCST90016931	finn-b-K11_GINGIVITIS_PERIODONTAL	Gingivitis and periodontal diseases || id:finn-b-K11_GINGIVITIS_PERIODONTAL	family Clostridiaceae1 id.1869	Inverse variance weighted	10	-0.0394275	0.123303	0.74915	-0.281102	0.202247	0.96134	0.754952	1.22415
ebi-a-GCST90027696	finn-b-K11_GINGIVITIS_PERIODONTAL	Gingivitis and periodontal diseases || id:finn-b-K11_GINGIVITIS_PERIODONTAL	k_Bacteria.p_Bacteroidetes.c_Bacteroidia.o_Bacteroidales.f_Porphyromonadaceae.g_Coprobacter	Inverse variance weighted	7	-0.0283852	0.0891279	0.750123	-0.203076	0.146306	0.972014	0.816216	1.15755
ebi-a-GCST90027792	finn-b-K11_GINGIVITIS_PERIODONTAL	Gingivitis and periodontal diseases || id:finn-b-K11_GINGIVITIS_PERIODONTAL	k_Bacteria.p_Firmicutes.c_Clostridia.o_Clostridiales.f_Eubacteriaceae.g_Eubacterium.s_Eubacterium_ramulus	Inverse variance weighted	10	0.0214831	0.0675637	0.750509	-0.110942	0.153908	1.02172	0.894991	1.16638
ebi-a-GCST90017012	finn-b-K11_GINGIVITIS_PERIODONTAL	Gingivitis and periodontal diseases || id:finn-b-K11_GINGIVITIS_PERIODONTAL	genus Gordonibacter id.821	Weighted median	12	-0.025582	0.0806081	0.750968	-0.183574	0.13241	0.974742	0.83229	1.14158
ebi-a-GCST90027833	finn-b-K11_GINGIVITIS_PERIODONTAL	Gingivitis and periodontal diseases || id:finn-b-K11_GINGIVITIS_PERIODONTAL	k_Bacteria.p_Bacteroidetes.c_Bacteroidia.o_Bacteroidales.f_Bacteroidaceae.g_Bacteroides.s_Bacteroides_plebeius	Weighted median	7	0.0245772	0.0777452	0.751908	-0.127803	0.176958	1.02488	0.880026	1.19358
ebi-a-GCST90027851	finn-b-K11_GINGIVITIS_PERIODONTAL	Gingivitis and periodontal diseases || id:finn-b-K11_GINGIVITIS_PERIODONTAL	k_Bacteria.p_Firmicutes.c_Clostridia.o_Clostridiales.f_Lachnospiraceae.g_Lachnospiraceae_noname.s_Lachnospiraceae_bacterium_5_1_63FAA	Weighted median	6	0.020982	0.0665163	0.752427	-0.10939	0.151354	1.0212	0.896381	1.16341
ebi-a-GCST90027832	finn-b-K11_GINGIVITIS_PERIODONTAL	Gingivitis and periodontal diseases || id:finn-b-K11_GINGIVITIS_PERIODONTAL	k_Bacteria.p_Bacteroidetes.c_Bacteroidia.o_Bacteroidales.f_Bacteroidaceae.g_Bacteroides.s_Bacteroides_ovatus	MR Egger	15	0.128121	0.397969	0.752618	-0.651898	0.90814	1.13669	0.521056	2.47971
ebi-a-GCST90027772	finn-b-K11_GINGIVITIS_PERIODONTAL	Gingivitis and periodontal diseases || id:finn-b-K11_GINGIVITIS_PERIODONTAL	k_Bacteria.p_Bacteroidetes.c_Bacteroidia.o_Bacteroidales.f_Prevotellaceae.g_Paraprevotella.s_Paraprevotella_unclassified	MR Egger	9	0.352737	1.08213	0.753978	-1.76823	2.47371	1.42296	0.170634	11.8663
ebi-a-GCST90016965	finn-b-K11_GINGIVITIS_PERIODONTAL	Gingivitis and periodontal diseases || id:finn-b-K11_GINGIVITIS_PERIODONTAL	genus Anaerofilum id.2053	MR Egger	11	-0.129796	0.403761	0.755197	-0.921168	0.661576	0.878275	0.398054	1.93784
ebi-a-GCST90027838	finn-b-K11_GINGIVITIS_PERIODONTAL	Gingivitis and periodontal diseases || id:finn-b-K11_GINGIVITIS_PERIODONTAL	k_Bacteria.p_Bacteroidetes.c_Bacteroidia.o_Bacteroidales.f_Bacteroidaceae.g_Bacteroides.s_Bacteroides_vulgatus	Inverse variance weighted	8	0.0354169	0.114283	0.756634	-0.188579	0.259412	1.03605	0.828135	1.29617
ebi-a-GCST90016978	finn-b-K11_GINGIVITIS_PERIODONTAL	Gingivitis and periodontal diseases || id:finn-b-K11_GINGIVITIS_PERIODONTAL	genus Christensenellaceae R 7group id.11283	Weighted median	10	-0.0569906	0.184048	0.756826	-0.417724	0.303743	0.944603	0.658544	1.35492
ebi-a-GCST90016909	finn-b-K11_GINGIVITIS_PERIODONTAL	Gingivitis and periodontal diseases || id:finn-b-K11_GINGIVITIS_PERIODONTAL	class Alphaproteobacteria id.2379	Weighted median	7	-0.0474976	0.153459	0.756932	-0.348278	0.253283	0.953613	0.705903	1.28825
ebi-a-GCST90016935	finn-b-K11_GINGIVITIS_PERIODONTAL	Gingivitis and periodontal diseases || id:finn-b-K11_GINGIVITIS_PERIODONTAL	family Desulfovibrionaceae id.3169	Weighted median	10	0.048924	0.158324	0.757313	-0.261392	0.35924	1.05014	0.769979	1.43224
ebi-a-GCST90017060	finn-b-K11_GINGIVITIS_PERIODONTAL	Gingivitis and periodontal diseases || id:finn-b-K11_GINGIVITIS_PERIODONTAL	genus Ruminococcaceae UCG013 id.11370	Weighted median	12	0.0495311	0.160471	0.757579	-0.264991	0.364053	1.05078	0.767213	1.43915
ebi-a-GCST90017011	finn-b-K11_GINGIVITIS_PERIODONTAL	Gingivitis and periodontal diseases || id:finn-b-K11_GINGIVITIS_PERIODONTAL	genus Fusicatenibacter id.11305	MR Egger	18	-0.124492	0.397082	0.757937	-0.902774	0.653789	0.882945	0.405443	1.92281
ebi-a-GCST90027694	finn-b-K11_GINGIVITIS_PERIODONTAL	Gingivitis and periodontal diseases || id:finn-b-K11_GINGIVITIS_PERIODONTAL	k_Bacteria.p_Bacteroidetes.c_Bacteroidia.o_Bacteroidales.f_Bacteroidales_noname.g_Bacteroidales_noname	Inverse variance weighted	8	-0.038658	0.128342	0.763253	-0.290207	0.212891	0.96208	0.748108	1.23725
ebi-a-GCST90016990	finn-b-K11_GINGIVITIS_PERIODONTAL	Gingivitis and periodontal diseases || id:finn-b-K11_GINGIVITIS_PERIODONTAL	genus Eggerthella id.819	MR Egger	10	0.114336	0.366855	0.763262	-0.604699	0.833372	1.12113	0.546239	2.30106
ebi-a-GCST90027665	finn-b-K11_GINGIVITIS_PERIODONTAL	Gingivitis and periodontal diseases || id:finn-b-K11_GINGIVITIS_PERIODONTAL	k_Bacteria.p_Bacteroidetes.c_Bacteroidia.o_Bacteroidales.f_Bacteroidales_noname	Inverse variance weighted	8	-0.038598	0.128362	0.763646	-0.290187	0.212991	0.962137	0.748124	1.23737
ebi-a-GCST90017010	finn-b-K11_GINGIVITIS_PERIODONTAL	Gingivitis and periodontal diseases || id:finn-b-K11_GINGIVITIS_PERIODONTAL	genus Flavonifractor id.2059	MR Egger	5	-0.200959	0.611179	0.763918	-1.39887	0.996952	0.817946	0.246876	2.71001
ebi-a-GCST90027662	finn-b-K11_GINGIVITIS_PERIODONTAL	Gingivitis and periodontal diseases || id:finn-b-K11_GINGIVITIS_PERIODONTAL	k_Bacteria.p_Actinobacteria.c_Actinobacteria.o_Bifidobacteriales.f_Bifidobacteriaceae	Weighted median	13	-0.0305552	0.102853	0.766408	-0.232147	0.171036	0.969907	0.79283	1.18653
ebi-a-GCST90027736	finn-b-K11_GINGIVITIS_PERIODONTAL	Gingivitis and periodontal diseases || id:finn-b-K11_GINGIVITIS_PERIODONTAL	k_Bacteria.p_Actinobacteria.c_Actinobacteria.o_Bifidobacteriales	Weighted median	13	-0.0305076	0.102835	0.766721	-0.232064	0.171048	0.969953	0.792896	1.18655
ebi-a-GCST90027733	finn-b-K11_GINGIVITIS_PERIODONTAL	Gingivitis and periodontal diseases || id:finn-b-K11_GINGIVITIS_PERIODONTAL	k_Bacteria.p_Proteobacteria.c_Gammaproteobacteria.o_Pasteurellales.f_Pasteurellaceae.g_Haemophilus	Inverse variance weighted	5	0.02737	0.0934576	0.769629	-0.155807	0.210547	1.02775	0.855724	1.23435
ebi-a-GCST90017008	finn-b-K11_GINGIVITIS_PERIODONTAL	Gingivitis and periodontal diseases || id:finn-b-K11_GINGIVITIS_PERIODONTAL	genus Family XIII AD3011 group id.11293	Inverse variance weighted	13	-0.0413951	0.141659	0.770121	-0.319047	0.236257	0.95945	0.726841	1.2665
ebi-a-GCST90017118	finn-b-K11_GINGIVITIS_PERIODONTAL	Gingivitis and periodontal diseases || id:finn-b-K11_GINGIVITIS_PERIODONTAL	phylum Verrucomicrobia id.3982	Weighted median	12	-0.0395775	0.136191	0.771355	-0.306511	0.227356	0.961196	0.73601	1.25528
ebi-a-GCST90016932	finn-b-K11_GINGIVITIS_PERIODONTAL	Gingivitis and periodontal diseases || id:finn-b-K11_GINGIVITIS_PERIODONTAL	family Clostridiales vadin BB60 group id.11286	MR Egger	15	-0.0697184	0.235895	0.772243	-0.532073	0.392636	0.932656	0.587386	1.48088
ebi-a-GCST90017076	finn-b-K11_GINGIVITIS_PERIODONTAL	Gingivitis and periodontal diseases || id:finn-b-K11_GINGIVITIS_PERIODONTAL	unknown genus id.1000000073	MR Egger	15	-0.0697184	0.235895	0.772243	-0.532073	0.392636	0.932656	0.587386	1.48088
ebi-a-GCST90027747	finn-b-K11_GINGIVITIS_PERIODONTAL	Gingivitis and periodontal diseases || id:finn-b-K11_GINGIVITIS_PERIODONTAL	k_Bacteria.p_Verrucomicrobia.c_Verrucomicrobiae.o_Verrucomicrobiales	Weighted median	15	0.0250171	0.0865094	0.772441	-0.144541	0.194576	1.02533	0.865419	1.2148
ebi-a-GCST90027660	finn-b-K11_GINGIVITIS_PERIODONTAL	Gingivitis and periodontal diseases || id:finn-b-K11_GINGIVITIS_PERIODONTAL	k_Bacteria.p_Verrucomicrobia.c_Verrucomicrobiae	Weighted median	15	0.0250176	0.0867601	0.773076	-0.145032	0.195067	1.02533	0.864995	1.21539
ebi-a-GCST90027767	finn-b-K11_GINGIVITIS_PERIODONTAL	Gingivitis and periodontal diseases || id:finn-b-K11_GINGIVITIS_PERIODONTAL	k_Bacteria.p_Bacteroidetes.c_Bacteroidia.o_Bacteroidales.f_Porphyromonadaceae.g_Parabacteroides.s_Parabacteroides_goldsteinii	Inverse variance weighted	7	-0.0206706	0.0717118	0.773158	-0.161226	0.119885	0.979542	0.8511	1.12737
ebi-a-GCST90016966	finn-b-K11_GINGIVITIS_PERIODONTAL	Gingivitis and periodontal diseases || id:finn-b-K11_GINGIVITIS_PERIODONTAL	genus Anaerostipes id.1991	Weighted median	13	0.0498147	0.173795	0.774397	-0.290824	0.390453	1.05108	0.747647	1.47765
ebi-a-GCST90027819	finn-b-K11_GINGIVITIS_PERIODONTAL	Gingivitis and periodontal diseases || id:finn-b-K11_GINGIVITIS_PERIODONTAL	k_Bacteria.p_Verrucomicrobia.c_Verrucomicrobiae.o_Verrucomicrobiales.f_Verrucomicrobiaceae.g_Akkermansia.s_Akkermansia_muciniphila	Inverse variance weighted	14	-0.0192492	0.0671848	0.774487	-0.150931	0.112433	0.980935	0.859907	1.119
ebi-a-GCST90016952	finn-b-K11_GINGIVITIS_PERIODONTAL	Gingivitis and periodontal diseases || id:finn-b-K11_GINGIVITIS_PERIODONTAL	family Streptococcaceae id.1850	MR Egger	13	-0.141242	0.481503	0.774726	-1.08499	0.802504	0.868279	0.337906	2.23112
ebi-a-GCST90027794	finn-b-K11_GINGIVITIS_PERIODONTAL	Gingivitis and periodontal diseases || id:finn-b-K11_GINGIVITIS_PERIODONTAL	k_Bacteria.p_Firmicutes.c_Clostridia.o_Clostridiales.f_Eubacteriaceae.g_Eubacterium.s_Eubacterium_siraeum	Inverse variance weighted	14	-0.0222099	0.0776484	0.774854	-0.174401	0.129981	0.978035	0.83996	1.13881
ebi-a-GCST90027814	finn-b-K11_GINGIVITIS_PERIODONTAL	Gingivitis and periodontal diseases || id:finn-b-K11_GINGIVITIS_PERIODONTAL	k_Bacteria.p_Proteobacteria.c_Deltaproteobacteria.o_Desulfovibrionales.f_Desulfovibrionaceae.g_Bilophila.s_Bilophila_wadsworthia	Weighted median	7	-0.0388384	0.135984	0.775176	-0.305366	0.227689	0.961906	0.736854	1.2557
ebi-a-GCST90016910	finn-b-K11_GINGIVITIS_PERIODONTAL	Gingivitis and periodontal diseases || id:finn-b-K11_GINGIVITIS_PERIODONTAL	class Bacilli id.1673	MR Egger	18	-0.0789564	0.276169	0.778624	-0.620248	0.462336	0.92408	0.537811	1.58778
ebi-a-GCST90027734	finn-b-K11_GINGIVITIS_PERIODONTAL	Gingivitis and periodontal diseases || id:finn-b-K11_GINGIVITIS_PERIODONTAL	k_Bacteria.p_Verrucomicrobia.c_Verrucomicrobiae.o_Verrucomicrobiales.f_Verrucomicrobiaceae.g_Akkermansia	Weighted median	15	0.0250378	0.0893683	0.779352	-0.150124	0.2002	1.02535	0.860601	1.22165
ebi-a-GCST90027752	finn-b-K11_GINGIVITIS_PERIODONTAL	Gingivitis and periodontal diseases || id:finn-b-K11_GINGIVITIS_PERIODONTAL	k_Bacteria.p_Verrucomicrobia	Weighted median	15	0.0250153	0.0894305	0.779694	-0.150268	0.200299	1.02533	0.860477	1.22177
ebi-a-GCST90027686	finn-b-K11_GINGIVITIS_PERIODONTAL	Gingivitis and periodontal diseases || id:finn-b-K11_GINGIVITIS_PERIODONTAL	k_Bacteria.p_Verrucomicrobia.c_Verrucomicrobiae.o_Verrucomicrobiales.f_Verrucomicrobiaceae	Weighted median	15	0.0250161	0.0894362	0.7797	-0.150279	0.200311	1.02533	0.860468	1.22178
ebi-a-GCST90027776	finn-b-K11_GINGIVITIS_PERIODONTAL	Gingivitis and periodontal diseases || id:finn-b-K11_GINGIVITIS_PERIODONTAL	k_Bacteria.p_Bacteroidetes.c_Bacteroidia.o_Bacteroidales.f_Rikenellaceae.g_Alistipes.s_Alistipes_indistinctus	Weighted median	12	-0.0259766	0.0930026	0.780006	-0.208262	0.156308	0.974358	0.811995	1.16919
ebi-a-GCST90017052	finn-b-K11_GINGIVITIS_PERIODONTAL	Gingivitis and periodontal diseases || id:finn-b-K11_GINGIVITIS_PERIODONTAL	genus Ruminococcaceae NK4A214 group id.11358	MR Egger	13	-0.10645	0.372625	0.780434	-0.836795	0.623895	0.89902	0.433096	1.86618
ebi-a-GCST90027783	finn-b-K11_GINGIVITIS_PERIODONTAL	Gingivitis and periodontal diseases || id:finn-b-K11_GINGIVITIS_PERIODONTAL	k_Bacteria.p_Firmicutes.c_Bacilli.o_Lactobacillales.f_Streptococcaceae.g_Streptococcus.s_Streptococcus_parasanguinis	Weighted median	3	-0.024626	0.0885709	0.780984	-0.198225	0.148973	0.975675	0.820185	1.16064
ebi-a-GCST90017050	finn-b-K11_GINGIVITIS_PERIODONTAL	Gingivitis and periodontal diseases || id:finn-b-K11_GINGIVITIS_PERIODONTAL	genus Ruminiclostridium6 id.11356	Weighted median	15	-0.0402553	0.145242	0.781657	-0.324929	0.244419	0.960544	0.722578	1.27688
ebi-a-GCST90016968	finn-b-K11_GINGIVITIS_PERIODONTAL	Gingivitis and periodontal diseases || id:finn-b-K11_GINGIVITIS_PERIODONTAL	genus Bacteroides id.918	Weighted median	9	0.050617	0.183294	0.782431	-0.308639	0.409873	1.05192	0.734446	1.50663
ebi-a-GCST90016962	finn-b-K11_GINGIVITIS_PERIODONTAL	Gingivitis and periodontal diseases || id:finn-b-K11_GINGIVITIS_PERIODONTAL	genus Alistipes id.968	Inverse variance weighted	13	-0.0375526	0.136342	0.782986	-0.304782	0.229677	0.963144	0.737284	1.25819
ebi-a-GCST90016927	finn-b-K11_GINGIVITIS_PERIODONTAL	Gingivitis and periodontal diseases || id:finn-b-K11_GINGIVITIS_PERIODONTAL	family Bacteroidaceae id.917	Weighted median	9	0.050617	0.184252	0.783534	-0.310516	0.41175	1.05192	0.733068	1.50946
ebi-a-GCST90017052	finn-b-K11_GINGIVITIS_PERIODONTAL	Gingivitis and periodontal diseases || id:finn-b-K11_GINGIVITIS_PERIODONTAL	genus Ruminococcaceae NK4A214 group id.11358	Inverse variance weighted	13	0.0310342	0.113009	0.783611	-0.190464	0.252533	1.03152	0.826575	1.28728
ebi-a-GCST90027689	finn-b-K11_GINGIVITIS_PERIODONTAL	Gingivitis and periodontal diseases || id:finn-b-K11_GINGIVITIS_PERIODONTAL	k_Bacteria.p_Actinobacteria.c_Actinobacteria.o_Coriobacteriales.f_Coriobacteriaceae.g_Adlercreutzia	Weighted median	7	0.032048	0.118027	0.785984	-0.199286	0.263382	1.03257	0.819316	1.30132
ebi-a-GCST90027739	finn-b-K11_GINGIVITIS_PERIODONTAL	Gingivitis and periodontal diseases || id:finn-b-K11_GINGIVITIS_PERIODONTAL	k_Bacteria.p_Firmicutes.c_Bacilli.o_Lactobacillales	Inverse variance weighted	12	-0.0167107	0.0620486	0.787686	-0.138326	0.104905	0.983428	0.870815	1.1106
ebi-a-GCST90027755	finn-b-K11_GINGIVITIS_PERIODONTAL	Gingivitis and periodontal diseases || id:finn-b-K11_GINGIVITIS_PERIODONTAL	k_Bacteria.p_Actinobacteria.c_Actinobacteria.o_Bifidobacteriales.f_Bifidobacteriaceae.g_Bifidobacterium.s_Bifidobacterium_bifidum	MR Egger	16	0.0407734	0.149867	0.789544	-0.252966	0.334513	1.04162	0.776494	1.39726
ebi-a-GCST90017083	finn-b-K11_GINGIVITIS_PERIODONTAL	Gingivitis and periodontal diseases || id:finn-b-K11_GINGIVITIS_PERIODONTAL	unknown genus id.2041	MR Egger	12	-0.0964572	0.351875	0.789569	-0.786132	0.593218	0.908049	0.455604	1.8098
ebi-a-GCST90016940	finn-b-K11_GINGIVITIS_PERIODONTAL	Gingivitis and periodontal diseases || id:finn-b-K11_GINGIVITIS_PERIODONTAL	family Lachnospiraceae id.1987	Inverse variance weighted	16	0.0314096	0.117708	0.78959	-0.199298	0.262118	1.03191	0.819305	1.29968
ebi-a-GCST90027693	finn-b-K11_GINGIVITIS_PERIODONTAL	Gingivitis and periodontal diseases || id:finn-b-K11_GINGIVITIS_PERIODONTAL	k_Bacteria.p_Bacteroidetes.c_Bacteroidia.o_Bacteroidales.f_Bacteroidaceae.g_Bacteroides	MR Egger	14	0.0929499	0.340646	0.789597	-0.574717	0.760617	1.09741	0.562864	2.1396
ebi-a-GCST90027712	finn-b-K11_GINGIVITIS_PERIODONTAL	Gingivitis and periodontal diseases || id:finn-b-K11_GINGIVITIS_PERIODONTAL	k_Bacteria.p_Firmicutes.c_Clostridia.o_Clostridiales.f_Lachnospiraceae.g_Lachnospiraceae_noname	Inverse variance weighted	6	-0.0447815	0.169214	0.791284	-0.376441	0.286878	0.956206	0.686299	1.33226
ebi-a-GCST90027723	finn-b-K11_GINGIVITIS_PERIODONTAL	Gingivitis and periodontal diseases || id:finn-b-K11_GINGIVITIS_PERIODONTAL	k_Bacteria.p_Firmicutes.c_Negativicutes.o_Selenomonadales.f_Veillonellaceae.g_Dialister	Inverse variance weighted	6	0.0252979	0.0956486	0.791404	-0.162173	0.212769	1.02562	0.850294	1.2371
ebi-a-GCST90017047	finn-b-K11_GINGIVITIS_PERIODONTAL	Gingivitis and periodontal diseases || id:finn-b-K11_GINGIVITIS_PERIODONTAL	genus Romboutsia id.11347	MR Egger	13	0.098087	0.363867	0.792482	-0.615092	0.811266	1.10306	0.540591	2.25076
ebi-a-GCST90017039	finn-b-K11_GINGIVITIS_PERIODONTAL	Gingivitis and periodontal diseases || id:finn-b-K11_GINGIVITIS_PERIODONTAL	genus Parabacteroides id.954	Inverse variance weighted	5	-0.0685449	0.260644	0.792564	-0.579408	0.442318	0.933752	0.56023	1.55631
ebi-a-GCST90027762	finn-b-K11_GINGIVITIS_PERIODONTAL	Gingivitis and periodontal diseases || id:finn-b-K11_GINGIVITIS_PERIODONTAL	k_Bacteria.p_Bacteroidetes.c_Bacteroidia.o_Bacteroidales.f_Bacteroidales_noname.g_Bacteroidales_noname.s_Bacteroidales_bacterium_ph8	Inverse variance weighted	8	-0.0341748	0.129995	0.792632	-0.288964	0.220614	0.966403	0.749039	1.24684
ebi-a-GCST90017095	finn-b-K11_GINGIVITIS_PERIODONTAL	Gingivitis and periodontal diseases || id:finn-b-K11_GINGIVITIS_PERIODONTAL	order Clostridiales id.1863	Inverse variance weighted	12	0.0318147	0.121625	0.793645	-0.206571	0.2702	1.03233	0.813369	1.31023
ebi-a-GCST90027701	finn-b-K11_GINGIVITIS_PERIODONTAL	Gingivitis and periodontal diseases || id:finn-b-K11_GINGIVITIS_PERIODONTAL	k_Bacteria.p_Bacteroidetes.c_Bacteroidia.o_Bacteroidales.f_Rikenellaceae.g_Alistipes	Inverse variance weighted	11	0.0233828	0.0895653	0.794039	-0.152165	0.198931	1.02366	0.858846	1.2201
ebi-a-GCST90027842	finn-b-K11_GINGIVITIS_PERIODONTAL	Gingivitis and periodontal diseases || id:finn-b-K11_GINGIVITIS_PERIODONTAL	k_Bacteria.p_Firmicutes.c_Clostridia.o_Clostridiales.f_Lachnospiraceae.g_Butyrivibrio.s_Butyrivibrio_crossotus	Inverse variance weighted	11	0.00977921	0.037499	0.794258	-0.0637188	0.0832772	1.00983	0.938269	1.08684
ebi-a-GCST90017005	finn-b-K11_GINGIVITIS_PERIODONTAL	Gingivitis and periodontal diseases || id:finn-b-K11_GINGIVITIS_PERIODONTAL	genus Eubacterium ventriosum group id.11341	Inverse variance weighted	15	0.0309787	0.119174	0.794905	-0.202602	0.264559	1.03146	0.816603	1.30286
ebi-a-GCST90027668	finn-b-K11_GINGIVITIS_PERIODONTAL	Gingivitis and periodontal diseases || id:finn-b-K11_GINGIVITIS_PERIODONTAL	k_Bacteria.p_Bacteroidetes.c_Bacteroidia.o_Bacteroidales.f_Rikenellaceae	Inverse variance weighted	11	0.0232628	0.0896113	0.795175	-0.152375	0.198901	1.02354	0.858666	1.22006
ebi-a-GCST90027774	finn-b-K11_GINGIVITIS_PERIODONTAL	Gingivitis and periodontal diseases || id:finn-b-K11_GINGIVITIS_PERIODONTAL	k_Bacteria.p_Bacteroidetes.c_Bacteroidia.o_Bacteroidales.f_Prevotellaceae.g_Prevotella.s_Prevotella_copri	Inverse variance weighted	13	-0.0185322	0.0714461	0.795336	-0.158566	0.121502	0.981638	0.853366	1.12919
ebi-a-GCST90017035	finn-b-K11_GINGIVITIS_PERIODONTAL	Gingivitis and periodontal diseases || id:finn-b-K11_GINGIVITIS_PERIODONTAL	genus Olsenella id.822	Inverse variance weighted	10	0.0163749	0.0633848	0.796144	-0.107859	0.140609	1.01651	0.897754	1.15097
ebi-a-GCST90017046	finn-b-K11_GINGIVITIS_PERIODONTAL	Gingivitis and periodontal diseases || id:finn-b-K11_GINGIVITIS_PERIODONTAL	genus Rikenellaceae RC9 gut group id.11191	Weighted median	11	0.0214654	0.0832955	0.796637	-0.141794	0.184725	1.0217	0.8678	1.20289
ebi-a-GCST90016913	finn-b-K11_GINGIVITIS_PERIODONTAL	Gingivitis and periodontal diseases || id:finn-b-K11_GINGIVITIS_PERIODONTAL	class Clostridia id.1859	MR Egger	11	0.0862813	0.326834	0.797732	-0.554312	0.726875	1.09011	0.574467	2.06861
ebi-a-GCST90027830	finn-b-K11_GINGIVITIS_PERIODONTAL	Gingivitis and periodontal diseases || id:finn-b-K11_GINGIVITIS_PERIODONTAL	k_Bacteria.p_Bacteroidetes.c_Bacteroidia.o_Bacteroidales.f_Bacteroidaceae.g_Bacteroides.s_Bacteroides_massiliensis	MR Egger	6	-0.130971	0.478628	0.79791	-1.06908	0.807139	0.877243	0.343324	2.24149
ebi-a-GCST90016953	finn-b-K11_GINGIVITIS_PERIODONTAL	Gingivitis and periodontal diseases || id:finn-b-K11_GINGIVITIS_PERIODONTAL	unknown family id.1000001214	Weighted median	9	0.0277929	0.109326	0.799325	-0.186486	0.242071	1.02818	0.82987	1.27389
ebi-a-GCST90017011	finn-b-K11_GINGIVITIS_PERIODONTAL	Gingivitis and periodontal diseases || id:finn-b-K11_GINGIVITIS_PERIODONTAL	genus Fusicatenibacter id.11305	Inverse variance weighted	18	0.0269886	0.106189	0.799375	-0.181142	0.23512	1.02736	0.834317	1.26506
ebi-a-GCST90017046	finn-b-K11_GINGIVITIS_PERIODONTAL	Gingivitis and periodontal diseases || id:finn-b-K11_GINGIVITIS_PERIODONTAL	genus Rikenellaceae RC9 gut group id.11191	MR Egger	11	0.0982722	0.376401	0.799904	-0.639474	0.836018	1.10326	0.52757	2.30716
ebi-a-GCST90017077	finn-b-K11_GINGIVITIS_PERIODONTAL	Gingivitis and periodontal diseases || id:finn-b-K11_GINGIVITIS_PERIODONTAL	unknown genus id.1000001215	Weighted median	9	0.0277929	0.110047	0.800613	-0.1879	0.243485	1.02818	0.828698	1.27569
ebi-a-GCST90027692	finn-b-K11_GINGIVITIS_PERIODONTAL	Gingivitis and periodontal diseases || id:finn-b-K11_GINGIVITIS_PERIODONTAL	k_Bacteria.p_Actinobacteria.c_Actinobacteria.o_Coriobacteriales.f_Coriobacteriaceae.g_Gordonibacter	MR Egger	4	-0.112733	0.391905	0.800679	-0.880867	0.655401	0.893389	0.414423	1.92591
ebi-a-GCST90027818	finn-b-K11_GINGIVITIS_PERIODONTAL	Gingivitis and periodontal diseases || id:finn-b-K11_GINGIVITIS_PERIODONTAL	k_Bacteria.p_Proteobacteria.c_Gammaproteobacteria.o_Pasteurellales.f_Pasteurellaceae.g_Haemophilus.s_Haemophilus_parainfluenzae	MR Egger	6	-0.130972	0.486442	0.801059	-1.0844	0.822454	0.877242	0.338105	2.27608
ebi-a-GCST90027728	finn-b-K11_GINGIVITIS_PERIODONTAL	Gingivitis and periodontal diseases || id:finn-b-K11_GINGIVITIS_PERIODONTAL	k_Bacteria.p_Proteobacteria.c_Betaproteobacteria.o_Burkholderiales.f_Sutterellaceae.g_Sutterellaceae_unclassified	Weighted median	6	-0.0243799	0.0971431	0.801838	-0.21478	0.166021	0.975915	0.806719	1.1806
ebi-a-GCST90017100	finn-b-K11_GINGIVITIS_PERIODONTAL	Gingivitis and periodontal diseases || id:finn-b-K11_GINGIVITIS_PERIODONTAL	order Gastranaerophilales id.1591	Weighted median	9	0.0277929	0.110826	0.801985	-0.189427	0.245013	1.02818	0.827433	1.27764
ebi-a-GCST90017064	finn-b-K11_GINGIVITIS_PERIODONTAL	Gingivitis and periodontal diseases || id:finn-b-K11_GINGIVITIS_PERIODONTAL	genus Ruminococcus gauvreauii group id.11342	MR Egger	12	-0.117642	0.457036	0.802087	-1.01343	0.778148	0.889014	0.362971	2.17744
ebi-a-GCST90027797	finn-b-K11_GINGIVITIS_PERIODONTAL	Gingivitis and periodontal diseases || id:finn-b-K11_GINGIVITIS_PERIODONTAL	k_Bacteria.p_Firmicutes.c_Clostridia.o_Clostridiales.f_Ruminococcaceae.g_Faecalibacterium.s_Faecalibacterium_prausnitzii	Weighted median	8	0.0362303	0.144572	0.80212	-0.24713	0.319591	1.03689	0.781039	1.37656
ebi-a-GCST90027758	finn-b-K11_GINGIVITIS_PERIODONTAL	Gingivitis and periodontal diseases || id:finn-b-K11_GINGIVITIS_PERIODONTAL	k_Bacteria.p_Actinobacteria.c_Actinobacteria.o_Coriobacteriales.f_Coriobacteriaceae.g_Adlercreutzia.s_Adlercreutzia_equolifaciens	Weighted median	7	0.032214	0.1294	0.8034	-0.22141	0.285838	1.03274	0.801388	1.33088
ebi-a-GCST90027851	finn-b-K11_GINGIVITIS_PERIODONTAL	Gingivitis and periodontal diseases || id:finn-b-K11_GINGIVITIS_PERIODONTAL	k_Bacteria.p_Firmicutes.c_Clostridia.o_Clostridiales.f_Lachnospiraceae.g_Lachnospiraceae_noname.s_Lachnospiraceae_bacterium_5_1_63FAA	MR Egger	6	-0.0865397	0.326609	0.804131	-0.726693	0.553614	0.917099	0.483505	1.73953
ebi-a-GCST90027761	finn-b-K11_GINGIVITIS_PERIODONTAL	Gingivitis and periodontal diseases || id:finn-b-K11_GINGIVITIS_PERIODONTAL	k_Bacteria.p_Actinobacteria.c_Actinobacteria.o_Coriobacteriales.f_Coriobacteriaceae.g_Gordonibacter.s_Gordonibacter_pamelaeae	MR Egger	4	-0.108319	0.384668	0.804719	-0.862267	0.64563	0.897341	0.422204	1.90719
ebi-a-GCST90016963	finn-b-K11_GINGIVITIS_PERIODONTAL	Gingivitis and periodontal diseases || id:finn-b-K11_GINGIVITIS_PERIODONTAL	genus Allisonella id.2174	MR Egger	8	-0.114953	0.446538	0.805447	-0.990167	0.760262	0.891408	0.371514	2.13884
ebi-a-GCST90027788	finn-b-K11_GINGIVITIS_PERIODONTAL	Gingivitis and periodontal diseases || id:finn-b-K11_GINGIVITIS_PERIODONTAL	k_Bacteria.p_Firmicutes.c_Clostridia.o_Clostridiales.f_Clostridiales_noname.g_Flavonifractor.s_Flavonifractor_plautii	Inverse variance weighted	6	-0.0243066	0.0988737	0.80581	-0.218099	0.169486	0.975986	0.804046	1.1847
ebi-a-GCST90027767	finn-b-K11_GINGIVITIS_PERIODONTAL	Gingivitis and periodontal diseases || id:finn-b-K11_GINGIVITIS_PERIODONTAL	k_Bacteria.p_Bacteroidetes.c_Bacteroidia.o_Bacteroidales.f_Porphyromonadaceae.g_Parabacteroides.s_Parabacteroides_goldsteinii	MR Egger	7	0.139783	0.540974	0.806404	-0.920527	1.20009	1.15002	0.398309	3.32043
ebi-a-GCST90017023	finn-b-K11_GINGIVITIS_PERIODONTAL	Gingivitis and periodontal diseases || id:finn-b-K11_GINGIVITIS_PERIODONTAL	genus Lachnospiraceae ND3007 group id.11317	Weighted median	3	-0.0767257	0.314111	0.807027	-0.692384	0.538933	0.926144	0.500382	1.71418
ebi-a-GCST90017002	finn-b-K11_GINGIVITIS_PERIODONTAL	Gingivitis and periodontal diseases || id:finn-b-K11_GINGIVITIS_PERIODONTAL	genus Eubacterium oxidoreducens group id.11339	Weighted median	5	-0.0331332	0.135666	0.807055	-0.299039	0.232772	0.96741	0.741531	1.26209
ebi-a-GCST90027750	finn-b-K11_GINGIVITIS_PERIODONTAL	Gingivitis and periodontal diseases || id:finn-b-K11_GINGIVITIS_PERIODONTAL	k_Bacteria.p_Firmicutes	Weighted median	7	-0.0363443	0.14991	0.808438	-0.330167	0.257479	0.964308	0.718803	1.29366
ebi-a-GCST90016985	finn-b-K11_GINGIVITIS_PERIODONTAL	Gingivitis and periodontal diseases || id:finn-b-K11_GINGIVITIS_PERIODONTAL	genus Coprococcus3 id.11303	Weighted median	9	-0.0453308	0.187199	0.808661	-0.412241	0.321579	0.955681	0.662165	1.3793
ebi-a-GCST90017039	finn-b-K11_GINGIVITIS_PERIODONTAL	Gingivitis and periodontal diseases || id:finn-b-K11_GINGIVITIS_PERIODONTAL	genus Parabacteroides id.954	MR Egger	5	-0.490656	1.85747	0.80877	-4.1313	3.14999	0.612225	0.0160619	23.3359
ebi-a-GCST90017091	finn-b-K11_GINGIVITIS_PERIODONTAL	Gingivitis and periodontal diseases || id:finn-b-K11_GINGIVITIS_PERIODONTAL	order Bacillales id.1674	MR Egger	9	-0.0697081	0.278974	0.80986	-0.616497	0.477081	0.932666	0.539832	1.61136
ebi-a-GCST90027839	finn-b-K11_GINGIVITIS_PERIODONTAL	Gingivitis and periodontal diseases || id:finn-b-K11_GINGIVITIS_PERIODONTAL	k_Bacteria.p_Bacteroidetes.c_Bacteroidia.o_Bacteroidales.f_Bacteroidaceae.g_Bacteroides.s_Bacteroides_xylanisolvens	Weighted median	13	-0.0231196	0.0965236	0.8107	-0.212306	0.166067	0.977146	0.808717	1.18065
ebi-a-GCST90027833	finn-b-K11_GINGIVITIS_PERIODONTAL	Gingivitis and periodontal diseases || id:finn-b-K11_GINGIVITIS_PERIODONTAL	k_Bacteria.p_Bacteroidetes.c_Bacteroidia.o_Bacteroidales.f_Bacteroidaceae.g_Bacteroides.s_Bacteroides_plebeius	Inverse variance weighted	7	-0.0178781	0.0746621	0.810754	-0.164216	0.12846	0.982281	0.848559	1.13708
ebi-a-GCST90017071	finn-b-K11_GINGIVITIS_PERIODONTAL	Gingivitis and periodontal diseases || id:finn-b-K11_GINGIVITIS_PERIODONTAL	genus Subdoligranulum id.2070	Inverse variance weighted	11	0.0312599	0.130707	0.810982	-0.224927	0.287446	1.03175	0.798575	1.33302
ebi-a-GCST90017026	finn-b-K11_GINGIVITIS_PERIODONTAL	Gingivitis and periodontal diseases || id:finn-b-K11_GINGIVITIS_PERIODONTAL	genus Lachnospiraceae UCG004 id.11324	Weighted median	12	-0.0395382	0.166298	0.812072	-0.365483	0.286407	0.961233	0.693861	1.33163
ebi-a-GCST90016992	finn-b-K11_GINGIVITIS_PERIODONTAL	Gingivitis and periodontal diseases || id:finn-b-K11_GINGIVITIS_PERIODONTAL	genus Enterorhabdus id.820	Inverse variance weighted	6	-0.0328547	0.138343	0.812279	-0.304007	0.238298	0.967679	0.737856	1.26909
ebi-a-GCST90027705	finn-b-K11_GINGIVITIS_PERIODONTAL	Gingivitis and periodontal diseases || id:finn-b-K11_GINGIVITIS_PERIODONTAL	k_Bacteria.p_Firmicutes.c_Clostridia.o_Clostridiales.f_Clostridiales_noname.g_Flavonifractor	MR Egger	5	0.414398	1.60247	0.812672	-2.72644	3.55524	1.51346	0.0654516	34.9962
ebi-a-GCST90017091	finn-b-K11_GINGIVITIS_PERIODONTAL	Gingivitis and periodontal diseases || id:finn-b-K11_GINGIVITIS_PERIODONTAL	order Bacillales id.1674	Inverse variance weighted	9	0.0149575	0.0632611	0.81309	-0.109034	0.138949	1.01507	0.8967	1.14907
ebi-a-GCST90017014	finn-b-K11_GINGIVITIS_PERIODONTAL	Gingivitis and periodontal diseases || id:finn-b-K11_GINGIVITIS_PERIODONTAL	genus Holdemanella id.11393	Weighted median	11	-0.0260738	0.110905	0.814131	-0.243448	0.191301	0.974263	0.78392	1.21082
ebi-a-GCST90016955	finn-b-K11_GINGIVITIS_PERIODONTAL	Gingivitis and periodontal diseases || id:finn-b-K11_GINGIVITIS_PERIODONTAL	unknown family id.1000006161	MR Egger	13	0.078714	0.328018	0.814768	-0.564202	0.72163	1.08189	0.568814	2.05778
ebi-a-GCST90017080	finn-b-K11_GINGIVITIS_PERIODONTAL	Gingivitis and periodontal diseases || id:finn-b-K11_GINGIVITIS_PERIODONTAL	unknown genus id.1000006162	MR Egger	13	0.078714	0.328018	0.814768	-0.564202	0.72163	1.08189	0.568814	2.05778
ebi-a-GCST90017104	finn-b-K11_GINGIVITIS_PERIODONTAL	Gingivitis and periodontal diseases || id:finn-b-K11_GINGIVITIS_PERIODONTAL	order NB1n id.3953	MR Egger	13	0.078714	0.328018	0.814768	-0.564202	0.72163	1.08189	0.568814	2.05778
ebi-a-GCST90027772	finn-b-K11_GINGIVITIS_PERIODONTAL	Gingivitis and periodontal diseases || id:finn-b-K11_GINGIVITIS_PERIODONTAL	k_Bacteria.p_Bacteroidetes.c_Bacteroidia.o_Bacteroidales.f_Prevotellaceae.g_Paraprevotella.s_Paraprevotella_unclassified	Inverse variance weighted	9	0.0275763	0.118388	0.815814	-0.204464	0.259617	1.02796	0.815084	1.29643
ebi-a-GCST90027699	finn-b-K11_GINGIVITIS_PERIODONTAL	Gingivitis and periodontal diseases || id:finn-b-K11_GINGIVITIS_PERIODONTAL	k_Bacteria.p_Bacteroidetes.c_Bacteroidia.o_Bacteroidales.f_Prevotellaceae.g_Paraprevotella	Weighted median	10	-0.0224415	0.0963479	0.815823	-0.211283	0.1664	0.977808	0.809545	1.18105
ebi-a-GCST90017004	finn-b-K11_GINGIVITIS_PERIODONTAL	Gingivitis and periodontal diseases || id:finn-b-K11_GINGIVITIS_PERIODONTAL	genus Eubacterium ruminantium group id.11340	Weighted median	18	0.0209041	0.0916824	0.819642	-0.158793	0.200602	1.02112	0.853173	1.22214
ebi-a-GCST90017033	finn-b-K11_GINGIVITIS_PERIODONTAL	Gingivitis and periodontal diseases || id:finn-b-K11_GINGIVITIS_PERIODONTAL	genus Methanobrevibacter id.123	MR Egger	6	-0.130024	0.534831	0.819876	-1.17829	0.918244	0.878074	0.307804	2.50489
ebi-a-GCST90017000	finn-b-K11_GINGIVITIS_PERIODONTAL	Gingivitis and periodontal diseases || id:finn-b-K11_GINGIVITIS_PERIODONTAL	genus Eubacterium hallii group id.11338	Weighted median	16	0.029992	0.131897	0.820121	-0.228526	0.28851	1.03045	0.795706	1.33444
ebi-a-GCST90027825	finn-b-K11_GINGIVITIS_PERIODONTAL	Gingivitis and periodontal diseases || id:finn-b-K11_GINGIVITIS_PERIODONTAL	k_Bacteria.p_Bacteroidetes.c_Bacteroidia.o_Bacteroidales.f_Bacteroidaceae.g_Bacteroides.s_Bacteroides_eggerthii	Inverse variance weighted	7	-0.0149364	0.0665879	0.822515	-0.145449	0.115576	0.985175	0.864634	1.12252
ebi-a-GCST90027700	finn-b-K11_GINGIVITIS_PERIODONTAL	Gingivitis and periodontal diseases || id:finn-b-K11_GINGIVITIS_PERIODONTAL	k_Bacteria.p_Bacteroidetes.c_Bacteroidia.o_Bacteroidales.f_Prevotellaceae.g_Prevotella	Weighted median	8	-0.0255628	0.113964	0.822519	-0.248932	0.197806	0.974761	0.779633	1.21873
ebi-a-GCST90016916	finn-b-K11_GINGIVITIS_PERIODONTAL	Gingivitis and periodontal diseases || id:finn-b-K11_GINGIVITIS_PERIODONTAL	class Erysipelotrichia id.2147	MR Egger	13	-0.128368	0.55986	0.822853	-1.22569	0.968957	0.879529	0.293554	2.63519
ebi-a-GCST90016937	finn-b-K11_GINGIVITIS_PERIODONTAL	Gingivitis and periodontal diseases || id:finn-b-K11_GINGIVITIS_PERIODONTAL	family Erysipelotrichaceae id.2149	MR Egger	13	-0.128368	0.55986	0.822853	-1.22569	0.968957	0.879529	0.293554	2.63519
ebi-a-GCST90017099	finn-b-K11_GINGIVITIS_PERIODONTAL	Gingivitis and periodontal diseases || id:finn-b-K11_GINGIVITIS_PERIODONTAL	order Erysipelotrichales id.2148	MR Egger	13	-0.128368	0.55986	0.822853	-1.22569	0.968957	0.879529	0.293554	2.63519
ebi-a-GCST90017064	finn-b-K11_GINGIVITIS_PERIODONTAL	Gingivitis and periodontal diseases || id:finn-b-K11_GINGIVITIS_PERIODONTAL	genus Ruminococcus gauvreauii group id.11342	Inverse variance weighted	12	0.0242333	0.110199	0.825946	-0.191757	0.240224	1.02453	0.825507	1.27153
ebi-a-GCST90027779	finn-b-K11_GINGIVITIS_PERIODONTAL	Gingivitis and periodontal diseases || id:finn-b-K11_GINGIVITIS_PERIODONTAL	k_Bacteria.p_Bacteroidetes.c_Bacteroidia.o_Bacteroidales.f_Rikenellaceae.g_Alistipes.s_Alistipes_senegalensis	MR Egger	12	0.0954605	0.425022	0.826812	-0.737582	0.928503	1.10017	0.478269	2.53072
ebi-a-GCST90017115	finn-b-K11_GINGIVITIS_PERIODONTAL	Gingivitis and periodontal diseases || id:finn-b-K11_GINGIVITIS_PERIODONTAL	phylum Lentisphaerae id.2238	Inverse variance weighted	9	0.0229695	0.105197	0.827158	-0.183216	0.229155	1.02324	0.832588	1.25754
ebi-a-GCST90017003	finn-b-K11_GINGIVITIS_PERIODONTAL	Gingivitis and periodontal diseases || id:finn-b-K11_GINGIVITIS_PERIODONTAL	genus Eubacterium rectale group id.14374	Weighted median	8	-0.0472913	0.217136	0.827588	-0.472878	0.378295	0.95381	0.623206	1.45979
ebi-a-GCST90016910	finn-b-K11_GINGIVITIS_PERIODONTAL	Gingivitis and periodontal diseases || id:finn-b-K11_GINGIVITIS_PERIODONTAL	class Bacilli id.1673	Inverse variance weighted	18	0.021792	0.100531	0.828389	-0.175249	0.218833	1.02203	0.839248	1.24462
ebi-a-GCST90027819	finn-b-K11_GINGIVITIS_PERIODONTAL	Gingivitis and periodontal diseases || id:finn-b-K11_GINGIVITIS_PERIODONTAL	k_Bacteria.p_Verrucomicrobia.c_Verrucomicrobiae.o_Verrucomicrobiales.f_Verrucomicrobiaceae.g_Akkermansia.s_Akkermansia_muciniphila	Weighted median	14	0.0199854	0.0926571	0.829228	-0.161623	0.201593	1.02019	0.850762	1.22335
ebi-a-GCST90027806	finn-b-K11_GINGIVITIS_PERIODONTAL	Gingivitis and periodontal diseases || id:finn-b-K11_GINGIVITIS_PERIODONTAL	k_Bacteria.p_Firmicutes.c_Negativicutes.o_Selenomonadales.f_Acidaminococcaceae.g_Phascolarctobacterium.s_Phascolarctobacterium_succinatutens	Weighted median	8	0.0162724	0.0760117	0.830487	-0.13271	0.165255	1.01641	0.875719	1.17969
ebi-a-GCST90027840	finn-b-K11_GINGIVITIS_PERIODONTAL	Gingivitis and periodontal diseases || id:finn-b-K11_GINGIVITIS_PERIODONTAL	k_Bacteria.p_Firmicutes.c_Clostridia.o_Clostridiales.f_Lachnospiraceae.g_Blautia.s_Ruminococcus_obeum	Inverse variance weighted	13	-0.0150198	0.0703364	0.830904	-0.152879	0.12284	0.985092	0.858233	1.1307
ebi-a-GCST90027757	finn-b-K11_GINGIVITIS_PERIODONTAL	Gingivitis and periodontal diseases || id:finn-b-K11_GINGIVITIS_PERIODONTAL	k_Bacteria.p_Actinobacteria.c_Actinobacteria.o_Bifidobacteriales.f_Bifidobacteriaceae.g_Bifidobacterium.s_Bifidobacterium_longum	Weighted median	11	-0.0227867	0.107709	0.832453	-0.233897	0.188324	0.977471	0.791443	1.20722
ebi-a-GCST90027744	finn-b-K11_GINGIVITIS_PERIODONTAL	Gingivitis and periodontal diseases || id:finn-b-K11_GINGIVITIS_PERIODONTAL	k_Bacteria.p_Proteobacteria.c_Deltaproteobacteria.o_Desulfovibrionales	MR Egger	6	0.217673	0.964683	0.83254	-1.67311	2.10845	1.24318	0.187663	8.23548
ebi-a-GCST90027658	finn-b-K11_GINGIVITIS_PERIODONTAL	Gingivitis and periodontal diseases || id:finn-b-K11_GINGIVITIS_PERIODONTAL	k_Bacteria.p_Proteobacteria.c_Deltaproteobacteria	MR Egger	6	0.217496	0.964693	0.832675	-1.6733	2.10829	1.24296	0.187626	8.23419
ebi-a-GCST90016953	finn-b-K11_GINGIVITIS_PERIODONTAL	Gingivitis and periodontal diseases || id:finn-b-K11_GINGIVITIS_PERIODONTAL	unknown family id.1000001214	MR Egger	9	0.0569227	0.259733	0.83278	-0.452153	0.565999	1.05857	0.636257	1.76121
ebi-a-GCST90017077	finn-b-K11_GINGIVITIS_PERIODONTAL	Gingivitis and periodontal diseases || id:finn-b-K11_GINGIVITIS_PERIODONTAL	unknown genus id.1000001215	MR Egger	9	0.0569227	0.259733	0.83278	-0.452153	0.565999	1.05857	0.636257	1.76121
ebi-a-GCST90017100	finn-b-K11_GINGIVITIS_PERIODONTAL	Gingivitis and periodontal diseases || id:finn-b-K11_GINGIVITIS_PERIODONTAL	order Gastranaerophilales id.1591	MR Egger	9	0.0569227	0.259733	0.83278	-0.452153	0.565999	1.05857	0.636257	1.76121
ebi-a-GCST90027683	finn-b-K11_GINGIVITIS_PERIODONTAL	Gingivitis and periodontal diseases || id:finn-b-K11_GINGIVITIS_PERIODONTAL	k_Bacteria.p_Proteobacteria.c_Deltaproteobacteria.o_Desulfovibrionales.f_Desulfovibrionaceae	MR Egger	6	0.217014	0.964402	0.832989	-1.67321	2.10724	1.24236	0.187643	8.22551
ebi-a-GCST90016926	finn-b-K11_GINGIVITIS_PERIODONTAL	Gingivitis and periodontal diseases || id:finn-b-K11_GINGIVITIS_PERIODONTAL	family Alcaligenaceae id.2875	MR Egger	11	-0.185834	0.873489	0.836263	-1.89787	1.52621	0.830412	0.149887	4.60068
ebi-a-GCST90017070	finn-b-K11_GINGIVITIS_PERIODONTAL	Gingivitis and periodontal diseases || id:finn-b-K11_GINGIVITIS_PERIODONTAL	genus Streptococcus id.1853	MR Egger	14	0.0885955	0.421356	0.83699	-0.737262	0.914453	1.09264	0.478422	2.49541
ebi-a-GCST90027707	finn-b-K11_GINGIVITIS_PERIODONTAL	Gingivitis and periodontal diseases || id:finn-b-K11_GINGIVITIS_PERIODONTAL	k_Bacteria.p_Firmicutes.c_Clostridia.o_Clostridiales.f_Eubacteriaceae.g_Eubacterium	Inverse variance weighted	6	-0.0336159	0.163712	0.83731	-0.354491	0.28726	0.966943	0.70153	1.33277
ebi-a-GCST90027673	finn-b-K11_GINGIVITIS_PERIODONTAL	Gingivitis and periodontal diseases || id:finn-b-K11_GINGIVITIS_PERIODONTAL	k_Bacteria.p_Firmicutes.c_Clostridia.o_Clostridiales.f_Eubacteriaceae	Inverse variance weighted	6	-0.0334535	0.163667	0.838041	-0.354241	0.287334	0.9671	0.701706	1.33287
ebi-a-GCST90027855	finn-b-K11_GINGIVITIS_PERIODONTAL	Gingivitis and periodontal diseases || id:finn-b-K11_GINGIVITIS_PERIODONTAL	k_Bacteria.p_Firmicutes.c_Clostridia.o_Clostridiales.f_Lachnospiraceae.g_Roseburia.s_Roseburia_intestinalis	Weighted median	9	0.0241257	0.118708	0.838951	-0.208542	0.256793	1.02442	0.811767	1.29278
ebi-a-GCST90027722	finn-b-K11_GINGIVITIS_PERIODONTAL	Gingivitis and periodontal diseases || id:finn-b-K11_GINGIVITIS_PERIODONTAL	k_Bacteria.p_Firmicutes.c_Negativicutes.o_Selenomonadales.f_Acidaminococcaceae.g_Phascolarctobacterium	Weighted median	8	0.017306	0.0853014	0.839228	-0.149885	0.184497	1.01746	0.860807	1.20261
ebi-a-GCST90017066	finn-b-K11_GINGIVITIS_PERIODONTAL	Gingivitis and periodontal diseases || id:finn-b-K11_GINGIVITIS_PERIODONTAL	genus Ruminococcus torques group id.14377	Weighted median	9	-0.0423106	0.211826	0.841683	-0.45749	0.372869	0.958572	0.63287	1.45189
ebi-a-GCST90017045	finn-b-K11_GINGIVITIS_PERIODONTAL	Gingivitis and periodontal diseases || id:finn-b-K11_GINGIVITIS_PERIODONTAL	genus Prevotella9 id.11183	Inverse variance weighted	15	-0.0161206	0.0809298	0.842112	-0.174743	0.142502	0.984009	0.839673	1.15316
ebi-a-GCST90017086	finn-b-K11_GINGIVITIS_PERIODONTAL	Gingivitis and periodontal diseases || id:finn-b-K11_GINGIVITIS_PERIODONTAL	unknown genus id.826	Weighted median	14	-0.0268304	0.135184	0.842675	-0.291792	0.238131	0.973526	0.746924	1.26888
ebi-a-GCST90027795	finn-b-K11_GINGIVITIS_PERIODONTAL	Gingivitis and periodontal diseases || id:finn-b-K11_GINGIVITIS_PERIODONTAL	k_Bacteria.p_Firmicutes.c_Clostridia.o_Clostridiales.f_Eubacteriaceae.g_Eubacterium.s_Eubacterium_ventriosum	Weighted median	6	0.0165183	0.0833535	0.84291	-0.146855	0.179891	1.01666	0.86342	1.19709
ebi-a-GCST90027735	finn-b-K11_GINGIVITIS_PERIODONTAL	Gingivitis and periodontal diseases || id:finn-b-K11_GINGIVITIS_PERIODONTAL	k_Bacteria.p_Actinobacteria.c_Actinobacteria.o_Actinomycetales	Inverse variance weighted	3	0.0183934	0.0931783	0.843514	-0.164236	0.201023	1.01856	0.848542	1.22265
ebi-a-GCST90027814	finn-b-K11_GINGIVITIS_PERIODONTAL	Gingivitis and periodontal diseases || id:finn-b-K11_GINGIVITIS_PERIODONTAL	k_Bacteria.p_Proteobacteria.c_Deltaproteobacteria.o_Desulfovibrionales.f_Desulfovibrionaceae.g_Bilophila.s_Bilophila_wadsworthia	MR Egger	7	0.0840349	0.406001	0.844189	-0.711727	0.879797	1.08767	0.490796	2.41041
ebi-a-GCST90017091	finn-b-K11_GINGIVITIS_PERIODONTAL	Gingivitis and periodontal diseases || id:finn-b-K11_GINGIVITIS_PERIODONTAL	order Bacillales id.1674	Weighted median	9	-0.0162519	0.0839386	0.846476	-0.180772	0.148268	0.983879	0.834626	1.15982
ebi-a-GCST90027691	finn-b-K11_GINGIVITIS_PERIODONTAL	Gingivitis and periodontal diseases || id:finn-b-K11_GINGIVITIS_PERIODONTAL	k_Bacteria.p_Actinobacteria.c_Actinobacteria.o_Coriobacteriales.f_Coriobacteriaceae.g_Eggerthella	MR Egger	6	0.0651452	0.316598	0.847021	-0.555386	0.685677	1.06731	0.573851	1.98511
ebi-a-GCST90016946	finn-b-K11_GINGIVITIS_PERIODONTAL	Gingivitis and periodontal diseases || id:finn-b-K11_GINGIVITIS_PERIODONTAL	family Peptostreptococcaceae id.2042	Inverse variance weighted	13	0.0194069	0.101215	0.847946	-0.178974	0.217788	1.0196	0.836128	1.24332
ebi-a-GCST90027789	finn-b-K11_GINGIVITIS_PERIODONTAL	Gingivitis and periodontal diseases || id:finn-b-K11_GINGIVITIS_PERIODONTAL	k_Bacteria.p_Firmicutes.c_Clostridia.o_Clostridiales.f_Clostridiales_noname.g_Pseudoflavonifractor.s_Pseudoflavonifractor_capillosus	Inverse variance weighted	11	0.0120027	0.0627932	0.848411	-0.111072	0.135077	1.01208	0.894874	1.14463
ebi-a-GCST90027773	finn-b-K11_GINGIVITIS_PERIODONTAL	Gingivitis and periodontal diseases || id:finn-b-K11_GINGIVITIS_PERIODONTAL	k_Bacteria.p_Bacteroidetes.c_Bacteroidia.o_Bacteroidales.f_Prevotellaceae.g_Paraprevotella.s_Paraprevotella_xylaniphila	Inverse variance weighted	11	-0.00986926	0.0521347	0.849855	-0.112053	0.0923148	0.990179	0.893997	1.09671
ebi-a-GCST90027712	finn-b-K11_GINGIVITIS_PERIODONTAL	Gingivitis and periodontal diseases || id:finn-b-K11_GINGIVITIS_PERIODONTAL	k_Bacteria.p_Firmicutes.c_Clostridia.o_Clostridiales.f_Lachnospiraceae.g_Lachnospiraceae_noname	Weighted median	6	0.0323706	0.172547	0.851186	-0.305821	0.370562	1.0329	0.736519	1.44855
ebi-a-GCST90016938	finn-b-K11_GINGIVITIS_PERIODONTAL	Gingivitis and periodontal diseases || id:finn-b-K11_GINGIVITIS_PERIODONTAL	family Family XI id.1936	Inverse variance weighted	8	0.012347	0.0662779	0.852216	-0.117558	0.142252	1.01242	0.889089	1.15287
ebi-a-GCST90027706	finn-b-K11_GINGIVITIS_PERIODONTAL	Gingivitis and periodontal diseases || id:finn-b-K11_GINGIVITIS_PERIODONTAL	k_Bacteria.p_Firmicutes.c_Clostridia.o_Clostridiales.f_Clostridiales_noname.g_Pseudoflavonifractor	Weighted median	9	0.0166639	0.0901038	0.853275	-0.15994	0.193267	1.0168	0.852195	1.21321
ebi-a-GCST90027707	finn-b-K11_GINGIVITIS_PERIODONTAL	Gingivitis and periodontal diseases || id:finn-b-K11_GINGIVITIS_PERIODONTAL	k_Bacteria.p_Firmicutes.c_Clostridia.o_Clostridiales.f_Eubacteriaceae.g_Eubacterium	Weighted median	6	-0.0301239	0.164182	0.854423	-0.351921	0.291674	0.970325	0.703335	1.33867
ebi-a-GCST90027753	finn-b-K11_GINGIVITIS_PERIODONTAL	Gingivitis and periodontal diseases || id:finn-b-K11_GINGIVITIS_PERIODONTAL	k_Bacteria.p_Actinobacteria.c_Actinobacteria.o_Actinomycetales.f_Micrococcaceae.g_Rothia.s_Rothia_mucilaginosa	Weighted median	4	0.0167197	0.0912726	0.854653	-0.162175	0.195614	1.01686	0.850293	1.21606
ebi-a-GCST90027659	finn-b-K11_GINGIVITIS_PERIODONTAL	Gingivitis and periodontal diseases || id:finn-b-K11_GINGIVITIS_PERIODONTAL	k_Bacteria.p_Proteobacteria.c_Gammaproteobacteria	MR Egger	4	-0.130923	0.636814	0.856137	-1.37908	1.11723	0.877285	0.251811	3.05638
ebi-a-GCST90017027	finn-b-K11_GINGIVITIS_PERIODONTAL	Gingivitis and periodontal diseases || id:finn-b-K11_GINGIVITIS_PERIODONTAL	genus Lachnospiraceae UCG008 id.11328	Weighted median	11	0.0214276	0.118288	0.856252	-0.210418	0.253273	1.02166	0.810246	1.28823
ebi-a-GCST90027780	finn-b-K11_GINGIVITIS_PERIODONTAL	Gingivitis and periodontal diseases || id:finn-b-K11_GINGIVITIS_PERIODONTAL	k_Bacteria.p_Bacteroidetes.c_Bacteroidia.o_Bacteroidales.f_Rikenellaceae.g_Alistipes.s_Alistipes_shahii	Inverse variance weighted	11	-0.016935	0.0937586	0.856663	-0.200702	0.166832	0.983208	0.818156	1.18156
ebi-a-GCST90017014	finn-b-K11_GINGIVITIS_PERIODONTAL	Gingivitis and periodontal diseases || id:finn-b-K11_GINGIVITIS_PERIODONTAL	genus Holdemanella id.11393	MR Egger	11	0.04394	0.236936	0.856987	-0.420454	0.508334	1.04492	0.656749	1.66252
ebi-a-GCST90027840	finn-b-K11_GINGIVITIS_PERIODONTAL	Gingivitis and periodontal diseases || id:finn-b-K11_GINGIVITIS_PERIODONTAL	k_Bacteria.p_Firmicutes.c_Clostridia.o_Clostridiales.f_Lachnospiraceae.g_Blautia.s_Ruminococcus_obeum	MR Egger	13	0.0478473	0.259637	0.857143	-0.461041	0.556736	1.04901	0.630627	1.74497
ebi-a-GCST90027774	finn-b-K11_GINGIVITIS_PERIODONTAL	Gingivitis and periodontal diseases || id:finn-b-K11_GINGIVITIS_PERIODONTAL	k_Bacteria.p_Bacteroidetes.c_Bacteroidia.o_Bacteroidales.f_Prevotellaceae.g_Prevotella.s_Prevotella_copri	MR Egger	13	0.0519554	0.282476	0.857416	-0.501697	0.605608	1.05333	0.605502	1.83237
ebi-a-GCST90027682	finn-b-K11_GINGIVITIS_PERIODONTAL	Gingivitis and periodontal diseases || id:finn-b-K11_GINGIVITIS_PERIODONTAL	k_Bacteria.p_Proteobacteria.c_Betaproteobacteria.o_Burkholderiales.f_Sutterellaceae	Inverse variance weighted	8	-0.0217444	0.123275	0.859989	-0.263364	0.219876	0.97849	0.768462	1.24592
ebi-a-GCST90016983	finn-b-K11_GINGIVITIS_PERIODONTAL	Gingivitis and periodontal diseases || id:finn-b-K11_GINGIVITIS_PERIODONTAL	genus Coprococcus1 id.11301	Inverse variance weighted	11	0.0211713	0.12019	0.860177	-0.214401	0.256744	1.0214	0.807025	1.29271
ebi-a-GCST90016967	finn-b-K11_GINGIVITIS_PERIODONTAL	Gingivitis and periodontal diseases || id:finn-b-K11_GINGIVITIS_PERIODONTAL	genus Anaerotruncus id.2054	MR Egger	13	0.066112	0.368824	0.861	-0.656782	0.789006	1.06835	0.518517	2.20121
ebi-a-GCST90017019	finn-b-K11_GINGIVITIS_PERIODONTAL	Gingivitis and periodontal diseases || id:finn-b-K11_GINGIVITIS_PERIODONTAL	genus Intestinimonas id.2062	MR Egger	16	-0.0443077	0.248743	0.861176	-0.531844	0.443229	0.95666	0.58752	1.55773
ebi-a-GCST90027673	finn-b-K11_GINGIVITIS_PERIODONTAL	Gingivitis and periodontal diseases || id:finn-b-K11_GINGIVITIS_PERIODONTAL	k_Bacteria.p_Firmicutes.c_Clostridia.o_Clostridiales.f_Eubacteriaceae	Weighted median	6	-0.0300984	0.172376	0.861387	-0.367955	0.307758	0.97035	0.692148	1.36037
ebi-a-GCST90016954	finn-b-K11_GINGIVITIS_PERIODONTAL	Gingivitis and periodontal diseases || id:finn-b-K11_GINGIVITIS_PERIODONTAL	unknown family id.1000005471	Inverse variance weighted	13	0.0163505	0.0939579	0.86185	-0.167807	0.200508	1.01648	0.845517	1.22202
ebi-a-GCST90017078	finn-b-K11_GINGIVITIS_PERIODONTAL	Gingivitis and periodontal diseases || id:finn-b-K11_GINGIVITIS_PERIODONTAL	unknown genus id.1000005472	Inverse variance weighted	13	0.0163505	0.0939579	0.86185	-0.167807	0.200508	1.01648	0.845517	1.22202
ebi-a-GCST90017103	finn-b-K11_GINGIVITIS_PERIODONTAL	Gingivitis and periodontal diseases || id:finn-b-K11_GINGIVITIS_PERIODONTAL	order Mollicutes RF9 id.11579	Inverse variance weighted	13	0.0163505	0.0939579	0.86185	-0.167807	0.200508	1.01648	0.845517	1.22202
ebi-a-GCST90016931	finn-b-K11_GINGIVITIS_PERIODONTAL	Gingivitis and periodontal diseases || id:finn-b-K11_GINGIVITIS_PERIODONTAL	family Clostridiaceae1 id.1869	Weighted median	10	0.0274433	0.158246	0.86232	-0.282719	0.337606	1.02782	0.753731	1.40159
ebi-a-GCST90017013	finn-b-K11_GINGIVITIS_PERIODONTAL	Gingivitis and periodontal diseases || id:finn-b-K11_GINGIVITIS_PERIODONTAL	genus Haemophilus id.3698	Inverse variance weighted	9	-0.0160603	0.0929742	0.862857	-0.19829	0.166169	0.984068	0.820132	1.18077
ebi-a-GCST90027672	finn-b-K11_GINGIVITIS_PERIODONTAL	Gingivitis and periodontal diseases || id:finn-b-K11_GINGIVITIS_PERIODONTAL	k_Bacteria.p_Firmicutes.c_Clostridia.o_Clostridiales.f_Clostridiales_noname	MR Egger	7	0.0621244	0.341673	0.862862	-0.607554	0.731803	1.06409	0.544682	2.07882
ebi-a-GCST90016915	finn-b-K11_GINGIVITIS_PERIODONTAL	Gingivitis and periodontal diseases || id:finn-b-K11_GINGIVITIS_PERIODONTAL	class Deltaproteobacteria id.3087	MR Egger	13	0.0507765	0.287633	0.863084	-0.512984	0.614537	1.05209	0.598707	1.8488
ebi-a-GCST90027717	finn-b-K11_GINGIVITIS_PERIODONTAL	Gingivitis and periodontal diseases || id:finn-b-K11_GINGIVITIS_PERIODONTAL	k_Bacteria.p_Firmicutes.c_Clostridia.o_Clostridiales.f_Ruminococcaceae.g_Ruminococcaceae_noname	Inverse variance weighted	10	-0.00783928	0.0461264	0.865048	-0.0982471	0.0825685	0.992191	0.906425	1.08607
ebi-a-GCST90027826	finn-b-K11_GINGIVITIS_PERIODONTAL	Gingivitis and periodontal diseases || id:finn-b-K11_GINGIVITIS_PERIODONTAL	k_Bacteria.p_Bacteroidetes.c_Bacteroidia.o_Bacteroidales.f_Bacteroidaceae.g_Bacteroides.s_Bacteroides_faecis	MR Egger	14	-0.0217724	0.12554	0.865204	-0.26783	0.224285	0.978463	0.765038	1.25143
ebi-a-GCST90027798	finn-b-K11_GINGIVITIS_PERIODONTAL	Gingivitis and periodontal diseases || id:finn-b-K11_GINGIVITIS_PERIODONTAL	k_Bacteria.p_Firmicutes.c_Clostridia.o_Clostridiales.f_Ruminococcaceae.g_Ruminococcaceae_noname.s_Ruminococcaceae_bacterium_D16	Inverse variance weighted	10	-0.00783641	0.0461653	0.865209	-0.0983204	0.0826476	0.992194	0.906358	1.08616
ebi-a-GCST90027766	finn-b-K11_GINGIVITIS_PERIODONTAL	Gingivitis and periodontal diseases || id:finn-b-K11_GINGIVITIS_PERIODONTAL	k_Bacteria.p_Bacteroidetes.c_Bacteroidia.o_Bacteroidales.f_Porphyromonadaceae.g_Parabacteroides.s_Parabacteroides_distasonis	Weighted median	9	-0.0193275	0.114325	0.865751	-0.243404	0.204749	0.980858	0.783955	1.22722
ebi-a-GCST90027711	finn-b-K11_GINGIVITIS_PERIODONTAL	Gingivitis and periodontal diseases || id:finn-b-K11_GINGIVITIS_PERIODONTAL	k_Bacteria.p_Firmicutes.c_Clostridia.o_Clostridiales.f_Lachnospiraceae.g_Dorea	Weighted median	6	0.0239849	0.143348	0.867119	-0.256978	0.304948	1.02427	0.773385	1.35655
ebi-a-GCST90027823	finn-b-K11_GINGIVITIS_PERIODONTAL	Gingivitis and periodontal diseases || id:finn-b-K11_GINGIVITIS_PERIODONTAL	k_Bacteria.p_Bacteroidetes.c_Bacteroidia.o_Bacteroidales.f_Bacteroidaceae.g_Bacteroides.s_Bacteroides_coprocola	Weighted median	4	-0.0128803	0.0771714	0.867444	-0.164136	0.138376	0.987202	0.848626	1.14841
ebi-a-GCST90027844	finn-b-K11_GINGIVITIS_PERIODONTAL	Gingivitis and periodontal diseases || id:finn-b-K11_GINGIVITIS_PERIODONTAL	k_Bacteria.p_Firmicutes.c_Clostridia.o_Clostridiales.f_Lachnospiraceae.g_Coprococcus.s_Coprococcus_comes	MR Egger	9	0.0870181	0.508354	0.868928	-0.909355	1.08339	1.09092	0.402784	2.95468
ebi-a-GCST90017101	finn-b-K11_GINGIVITIS_PERIODONTAL	Gingivitis and periodontal diseases || id:finn-b-K11_GINGIVITIS_PERIODONTAL	order Lactobacillales id.1800	MR Egger	15	-0.0480315	0.287725	0.86999	-0.611973	0.51591	0.953104	0.54228	1.67516
ebi-a-GCST90027654	finn-b-K11_GINGIVITIS_PERIODONTAL	Gingivitis and periodontal diseases || id:finn-b-K11_GINGIVITIS_PERIODONTAL	k_Bacteria.p_Firmicutes.c_Clostridia	Inverse variance weighted	7	-0.018776	0.114993	0.870298	-0.244162	0.20661	0.981399	0.783361	1.2295
ebi-a-GCST90027740	finn-b-K11_GINGIVITIS_PERIODONTAL	Gingivitis and periodontal diseases || id:finn-b-K11_GINGIVITIS_PERIODONTAL	k_Bacteria.p_Firmicutes.c_Clostridia.o_Clostridiales	Inverse variance weighted	7	-0.0187708	0.114996	0.870338	-0.244163	0.206621	0.981404	0.78336	1.22952
ebi-a-GCST90016987	finn-b-K11_GINGIVITIS_PERIODONTAL	Gingivitis and periodontal diseases || id:finn-b-K11_GINGIVITIS_PERIODONTAL	genus Desulfovibrio id.3173	MR Egger	10	-0.0529022	0.319808	0.872718	-0.679726	0.573922	0.948473	0.506756	1.77522
ebi-a-GCST90027752	finn-b-K11_GINGIVITIS_PERIODONTAL	Gingivitis and periodontal diseases || id:finn-b-K11_GINGIVITIS_PERIODONTAL	k_Bacteria.p_Verrucomicrobia	Inverse variance weighted	15	-0.0103498	0.0651237	0.873728	-0.137992	0.117293	0.989704	0.871106	1.12445
ebi-a-GCST90027660	finn-b-K11_GINGIVITIS_PERIODONTAL	Gingivitis and periodontal diseases || id:finn-b-K11_GINGIVITIS_PERIODONTAL	k_Bacteria.p_Verrucomicrobia.c_Verrucomicrobiae	Inverse variance weighted	15	-0.010346	0.0651248	0.873777	-0.137991	0.117299	0.989707	0.871107	1.12446
ebi-a-GCST90027747	finn-b-K11_GINGIVITIS_PERIODONTAL	Gingivitis and periodontal diseases || id:finn-b-K11_GINGIVITIS_PERIODONTAL	k_Bacteria.p_Verrucomicrobia.c_Verrucomicrobiae.o_Verrucomicrobiales	Inverse variance weighted	15	-0.0103451	0.0651264	0.873789	-0.137993	0.117303	0.989708	0.871105	1.12446
ebi-a-GCST90027686	finn-b-K11_GINGIVITIS_PERIODONTAL	Gingivitis and periodontal diseases || id:finn-b-K11_GINGIVITIS_PERIODONTAL	k_Bacteria.p_Verrucomicrobia.c_Verrucomicrobiae.o_Verrucomicrobiales.f_Verrucomicrobiaceae	Inverse variance weighted	15	-0.010344	0.065124	0.873799	-0.137987	0.117299	0.989709	0.87111	1.12446
ebi-a-GCST90027734	finn-b-K11_GINGIVITIS_PERIODONTAL	Gingivitis and periodontal diseases || id:finn-b-K11_GINGIVITIS_PERIODONTAL	k_Bacteria.p_Verrucomicrobia.c_Verrucomicrobiae.o_Verrucomicrobiales.f_Verrucomicrobiaceae.g_Akkermansia	Inverse variance weighted	15	-0.0103427	0.0651218	0.87381	-0.137981	0.117296	0.989711	0.871115	1.12445
ebi-a-GCST90027853	finn-b-K11_GINGIVITIS_PERIODONTAL	Gingivitis and periodontal diseases || id:finn-b-K11_GINGIVITIS_PERIODONTAL	k_Bacteria.p_Firmicutes.c_Clostridia.o_Clostridiales.f_Lachnospiraceae.g_Lachnospiraceae_noname.s_Lachnospiraceae_bacterium_8_1_57FAA	Inverse variance weighted	17	-0.00554846	0.0350532	0.874231	-0.0742527	0.0631558	0.994467	0.928437	1.06519
ebi-a-GCST90017016	finn-b-K11_GINGIVITIS_PERIODONTAL	Gingivitis and periodontal diseases || id:finn-b-K11_GINGIVITIS_PERIODONTAL	genus Howardella id.2000	Weighted median	9	-0.0145745	0.0926036	0.874941	-0.196077	0.166929	0.985531	0.821949	1.18167
ebi-a-GCST90016947	finn-b-K11_GINGIVITIS_PERIODONTAL	Gingivitis and periodontal diseases || id:finn-b-K11_GINGIVITIS_PERIODONTAL	family Porphyromonadaceae id.943	MR Egger	9	-0.136759	0.840887	0.8754	-1.7849	1.51138	0.87218	0.167814	4.53298
ebi-a-GCST90027826	finn-b-K11_GINGIVITIS_PERIODONTAL	Gingivitis and periodontal diseases || id:finn-b-K11_GINGIVITIS_PERIODONTAL	k_Bacteria.p_Bacteroidetes.c_Bacteroidia.o_Bacteroidales.f_Bacteroidaceae.g_Bacteroides.s_Bacteroides_faecis	Weighted median	14	0.00662965	0.0430957	0.87774	-0.077838	0.0910973	1.00665	0.925114	1.09538
ebi-a-GCST90027735	finn-b-K11_GINGIVITIS_PERIODONTAL	Gingivitis and periodontal diseases || id:finn-b-K11_GINGIVITIS_PERIODONTAL	k_Bacteria.p_Actinobacteria.c_Actinobacteria.o_Actinomycetales	MR Egger	3	-0.130242	0.671238	0.877991	-1.44587	1.18538	0.877883	0.235541	3.27194
ebi-a-GCST90017059	finn-b-K11_GINGIVITIS_PERIODONTAL	Gingivitis and periodontal diseases || id:finn-b-K11_GINGIVITIS_PERIODONTAL	genus Ruminococcaceae UCG011 id.11368	MR Egger	8	0.0629246	0.401698	0.880662	-0.724404	0.850253	1.06495	0.484614	2.34024
ebi-a-GCST90027815	finn-b-K11_GINGIVITIS_PERIODONTAL	Gingivitis and periodontal diseases || id:finn-b-K11_GINGIVITIS_PERIODONTAL	k_Bacteria.p_Proteobacteria.c_Deltaproteobacteria.o_Desulfovibrionales.f_Desulfovibrionaceae.g_Desulfovibrio.s_Desulfovibrio_piger	Weighted median	6	-0.0147753	0.0985595	0.880834	-0.207952	0.178401	0.985333	0.812246	1.1953
ebi-a-GCST90027773	finn-b-K11_GINGIVITIS_PERIODONTAL	Gingivitis and periodontal diseases || id:finn-b-K11_GINGIVITIS_PERIODONTAL	k_Bacteria.p_Bacteroidetes.c_Bacteroidia.o_Bacteroidales.f_Prevotellaceae.g_Paraprevotella.s_Paraprevotella_xylaniphila	MR Egger	11	-0.0381021	0.250952	0.88267	-0.529968	0.453763	0.962615	0.588624	1.57423
ebi-a-GCST90016982	finn-b-K11_GINGIVITIS_PERIODONTAL	Gingivitis and periodontal diseases || id:finn-b-K11_GINGIVITIS_PERIODONTAL	genus Coprobacter id.949	Inverse variance weighted	10	-0.0129581	0.0878746	0.882768	-0.185192	0.159276	0.987125	0.830944	1.17266
ebi-a-GCST90016940	finn-b-K11_GINGIVITIS_PERIODONTAL	Gingivitis and periodontal diseases || id:finn-b-K11_GINGIVITIS_PERIODONTAL	family Lachnospiraceae id.1987	Weighted median	16	-0.0243991	0.166644	0.883594	-0.351022	0.302224	0.975896	0.703968	1.35286
ebi-a-GCST90016919	finn-b-K11_GINGIVITIS_PERIODONTAL	Gingivitis and periodontal diseases || id:finn-b-K11_GINGIVITIS_PERIODONTAL	class Melainabacteria id.1589	Weighted median	10	-0.0153445	0.104815	0.883609	-0.220783	0.190094	0.984773	0.801891	1.20936
ebi-a-GCST90016927	finn-b-K11_GINGIVITIS_PERIODONTAL	Gingivitis and periodontal diseases || id:finn-b-K11_GINGIVITIS_PERIODONTAL	family Bacteroidaceae id.917	Inverse variance weighted	9	-0.0203079	0.143806	0.887698	-0.302168	0.261552	0.979897	0.739214	1.29894
ebi-a-GCST90016968	finn-b-K11_GINGIVITIS_PERIODONTAL	Gingivitis and periodontal diseases || id:finn-b-K11_GINGIVITIS_PERIODONTAL	genus Bacteroides id.918	Inverse variance weighted	9	-0.0203079	0.143806	0.887698	-0.302168	0.261552	0.979897	0.739214	1.29894
ebi-a-GCST90027804	finn-b-K11_GINGIVITIS_PERIODONTAL	Gingivitis and periodontal diseases || id:finn-b-K11_GINGIVITIS_PERIODONTAL	k_Bacteria.p_Firmicutes.c_Erysipelotrichia.o_Erysipelotrichales.f_Erysipelotrichaceae.g_Holdemania.s_Holdemania_filiformis	Weighted median	3	-0.0166952	0.11945	0.888844	-0.250818	0.217427	0.983443	0.778164	1.24288
ebi-a-GCST90027699	finn-b-K11_GINGIVITIS_PERIODONTAL	Gingivitis and periodontal diseases || id:finn-b-K11_GINGIVITIS_PERIODONTAL	k_Bacteria.p_Bacteroidetes.c_Bacteroidia.o_Bacteroidales.f_Prevotellaceae.g_Paraprevotella	Inverse variance weighted	10	0.0131971	0.0957525	0.890378	-0.174478	0.200872	1.01328	0.839895	1.22247
ebi-a-GCST90027811	finn-b-K11_GINGIVITIS_PERIODONTAL	Gingivitis and periodontal diseases || id:finn-b-K11_GINGIVITIS_PERIODONTAL	k_Bacteria.p_Proteobacteria.c_Betaproteobacteria.o_Burkholderiales.f_Sutterellaceae.g_Parasutterella.s_Parasutterella_excrementihominis	Weighted median	13	0.011229	0.0819232	0.890978	-0.149341	0.171798	1.01129	0.861276	1.18744
ebi-a-GCST90017084	finn-b-K11_GINGIVITIS_PERIODONTAL	Gingivitis and periodontal diseases || id:finn-b-K11_GINGIVITIS_PERIODONTAL	unknown genus id.2071	MR Egger	15	-0.068893	0.495784	0.891613	-1.04063	0.902844	0.933427	0.353232	2.46661
ebi-a-GCST90027805	finn-b-K11_GINGIVITIS_PERIODONTAL	Gingivitis and periodontal diseases || id:finn-b-K11_GINGIVITIS_PERIODONTAL	k_Bacteria.p_Firmicutes.c_Erysipelotrichia.o_Erysipelotrichales.f_Erysipelotrichaceae.g_Holdemania.s_Holdemania_unclassified	Inverse variance weighted	10	-0.00749901	0.0559534	0.893385	-0.117168	0.10217	0.992529	0.889436	1.10757
ebi-a-GCST90017005	finn-b-K11_GINGIVITIS_PERIODONTAL	Gingivitis and periodontal diseases || id:finn-b-K11_GINGIVITIS_PERIODONTAL	genus Eubacterium ventriosum group id.11341	MR Egger	15	0.0749892	0.552038	0.894028	-1.00701	1.15698	1.07787	0.365311	3.18033
ebi-a-GCST90027697	finn-b-K11_GINGIVITIS_PERIODONTAL	Gingivitis and periodontal diseases || id:finn-b-K11_GINGIVITIS_PERIODONTAL	k_Bacteria.p_Bacteroidetes.c_Bacteroidia.o_Bacteroidales.f_Porphyromonadaceae.g_Odoribacter	MR Egger	10	-0.0509272	0.375608	0.895498	-0.787118	0.685264	0.950348	0.455155	1.9843
ebi-a-GCST90016997	finn-b-K11_GINGIVITIS_PERIODONTAL	Gingivitis and periodontal diseases || id:finn-b-K11_GINGIVITIS_PERIODONTAL	genus Eubacterium coprostanoligenes group id.11375	Weighted median	13	0.0227339	0.176412	0.897462	-0.323033	0.368501	1.02299	0.72395	1.44557
ebi-a-GCST90016955	finn-b-K11_GINGIVITIS_PERIODONTAL	Gingivitis and periodontal diseases || id:finn-b-K11_GINGIVITIS_PERIODONTAL	unknown family id.1000006161	Inverse variance weighted	13	0.00946481	0.0737399	0.897869	-0.135065	0.153995	1.00951	0.873659	1.16649
ebi-a-GCST90017080	finn-b-K11_GINGIVITIS_PERIODONTAL	Gingivitis and periodontal diseases || id:finn-b-K11_GINGIVITIS_PERIODONTAL	unknown genus id.1000006162	Inverse variance weighted	13	0.00946481	0.0737399	0.897869	-0.135065	0.153995	1.00951	0.873659	1.16649
ebi-a-GCST90017104	finn-b-K11_GINGIVITIS_PERIODONTAL	Gingivitis and periodontal diseases || id:finn-b-K11_GINGIVITIS_PERIODONTAL	order NB1n id.3953	Inverse variance weighted	13	0.00946481	0.0737399	0.897869	-0.135065	0.153995	1.00951	0.873659	1.16649
ebi-a-GCST90027781	finn-b-K11_GINGIVITIS_PERIODONTAL	Gingivitis and periodontal diseases || id:finn-b-K11_GINGIVITIS_PERIODONTAL	k_Bacteria.p_Bacteroidetes.c_Bacteroidia.o_Bacteroidales.f_Rikenellaceae.g_Alistipes.s_Alistipes_sp_AP11	MR Egger	10	-0.0454997	0.343431	0.897872	-0.718625	0.627625	0.95552	0.487422	1.87316
ebi-a-GCST90017006	finn-b-K11_GINGIVITIS_PERIODONTAL	Gingivitis and periodontal diseases || id:finn-b-K11_GINGIVITIS_PERIODONTAL	genus Eubacterium xylanophilum group id.14375	Inverse variance weighted	9	0.0151143	0.118283	0.898322	-0.216721	0.246949	1.01523	0.805155	1.28011
ebi-a-GCST90017094	finn-b-K11_GINGIVITIS_PERIODONTAL	Gingivitis and periodontal diseases || id:finn-b-K11_GINGIVITIS_PERIODONTAL	order Burkholderiales id.2874	Inverse variance weighted	10	0.0264103	0.210029	0.899933	-0.385247	0.438067	1.02676	0.680283	1.54971
ebi-a-GCST90016982	finn-b-K11_GINGIVITIS_PERIODONTAL	Gingivitis and periodontal diseases || id:finn-b-K11_GINGIVITIS_PERIODONTAL	genus Coprobacter id.949	MR Egger	10	0.0448589	0.348546	0.90077	-0.638291	0.728009	1.04588	0.528194	2.07095
ebi-a-GCST90017044	finn-b-K11_GINGIVITIS_PERIODONTAL	Gingivitis and periodontal diseases || id:finn-b-K11_GINGIVITIS_PERIODONTAL	genus Prevotella7 id.11182	MR Egger	11	0.0461326	0.363264	0.901737	-0.665865	0.75813	1.04721	0.513829	2.13428
ebi-a-GCST90027789	finn-b-K11_GINGIVITIS_PERIODONTAL	Gingivitis and periodontal diseases || id:finn-b-K11_GINGIVITIS_PERIODONTAL	k_Bacteria.p_Firmicutes.c_Clostridia.o_Clostridiales.f_Clostridiales_noname.g_Pseudoflavonifractor.s_Pseudoflavonifractor_capillosus	Weighted median	11	0.0102233	0.0828185	0.901757	-0.152101	0.172547	1.01028	0.858902	1.18833
ebi-a-GCST90027800	finn-b-K11_GINGIVITIS_PERIODONTAL	Gingivitis and periodontal diseases || id:finn-b-K11_GINGIVITIS_PERIODONTAL	k_Bacteria.p_Firmicutes.c_Clostridia.o_Clostridiales.f_Ruminococcaceae.g_Ruminococcus.s_Ruminococcus_callidus	Weighted median	5	0.0123296	0.102367	0.90413	-0.188309	0.212968	1.01241	0.828359	1.23735
ebi-a-GCST90027750	finn-b-K11_GINGIVITIS_PERIODONTAL	Gingivitis and periodontal diseases || id:finn-b-K11_GINGIVITIS_PERIODONTAL	k_Bacteria.p_Firmicutes	Inverse variance weighted	7	0.0130624	0.110738	0.906102	-0.203984	0.230109	1.01315	0.815475	1.25874
ebi-a-GCST90027825	finn-b-K11_GINGIVITIS_PERIODONTAL	Gingivitis and periodontal diseases || id:finn-b-K11_GINGIVITIS_PERIODONTAL	k_Bacteria.p_Bacteroidetes.c_Bacteroidia.o_Bacteroidales.f_Bacteroidaceae.g_Bacteroides.s_Bacteroides_eggerthii	Weighted median	7	-0.0102803	0.0877693	0.906758	-0.182308	0.161748	0.989772	0.833344	1.17556
ebi-a-GCST90017002	finn-b-K11_GINGIVITIS_PERIODONTAL	Gingivitis and periodontal diseases || id:finn-b-K11_GINGIVITIS_PERIODONTAL	genus Eubacterium oxidoreducens group id.11339	Inverse variance weighted	5	0.012807	0.110829	0.908004	-0.204418	0.230032	1.01289	0.815121	1.25864
ebi-a-GCST90027835	finn-b-K11_GINGIVITIS_PERIODONTAL	Gingivitis and periodontal diseases || id:finn-b-K11_GINGIVITIS_PERIODONTAL	k_Bacteria.p_Bacteroidetes.c_Bacteroidia.o_Bacteroidales.f_Bacteroidaceae.g_Bacteroides.s_Bacteroides_stercoris	MR Egger	7	-0.107173	0.884017	0.908227	-1.83985	1.6255	0.898371	0.158842	5.08096
ebi-a-GCST90017101	finn-b-K11_GINGIVITIS_PERIODONTAL	Gingivitis and periodontal diseases || id:finn-b-K11_GINGIVITIS_PERIODONTAL	order Lactobacillales id.1800	Inverse variance weighted	15	-0.0127567	0.111401	0.908832	-0.231103	0.205589	0.987324	0.793658	1.22825
ebi-a-GCST90027757	finn-b-K11_GINGIVITIS_PERIODONTAL	Gingivitis and periodontal diseases || id:finn-b-K11_GINGIVITIS_PERIODONTAL	k_Bacteria.p_Actinobacteria.c_Actinobacteria.o_Bifidobacteriales.f_Bifidobacteriaceae.g_Bifidobacterium.s_Bifidobacterium_longum	Inverse variance weighted	11	0.00899308	0.0791002	0.909482	-0.146043	0.164029	1.00903	0.86412	1.17825
ebi-a-GCST90027676	finn-b-K11_GINGIVITIS_PERIODONTAL	Gingivitis and periodontal diseases || id:finn-b-K11_GINGIVITIS_PERIODONTAL	k_Bacteria.p_Firmicutes.c_Clostridia.o_Clostridiales.f_Ruminococcaceae	MR Egger	7	-0.057172	0.483373	0.910453	-1.00458	0.890238	0.944432	0.366198	2.43571
ebi-a-GCST90017054	finn-b-K11_GINGIVITIS_PERIODONTAL	Gingivitis and periodontal diseases || id:finn-b-K11_GINGIVITIS_PERIODONTAL	genus Ruminococcaceae UCG003 id.11361	MR Egger	12	-0.0409014	0.358436	0.911408	-0.743435	0.661632	0.959924	0.475478	1.93795
ebi-a-GCST90027733	finn-b-K11_GINGIVITIS_PERIODONTAL	Gingivitis and periodontal diseases || id:finn-b-K11_GINGIVITIS_PERIODONTAL	k_Bacteria.p_Proteobacteria.c_Gammaproteobacteria.o_Pasteurellales.f_Pasteurellaceae.g_Haemophilus	MR Egger	5	-0.101799	0.860967	0.913352	-1.78929	1.5857	0.903211	0.167078	4.88269
ebi-a-GCST90016931	finn-b-K11_GINGIVITIS_PERIODONTAL	Gingivitis and periodontal diseases || id:finn-b-K11_GINGIVITIS_PERIODONTAL	family Clostridiaceae1 id.1869	MR Egger	10	-0.0394331	0.358477	0.915117	-0.742048	0.663182	0.961334	0.476138	1.94096
ebi-a-GCST90017045	finn-b-K11_GINGIVITIS_PERIODONTAL	Gingivitis and periodontal diseases || id:finn-b-K11_GINGIVITIS_PERIODONTAL	genus Prevotella9 id.11183	Weighted median	15	-0.0117988	0.111985	0.916089	-0.231289	0.207691	0.988271	0.79351	1.23083
ebi-a-GCST90017058	finn-b-K11_GINGIVITIS_PERIODONTAL	Gingivitis and periodontal diseases || id:finn-b-K11_GINGIVITIS_PERIODONTAL	genus Ruminococcaceae UCG010 id.11367	Weighted median	6	-0.0210374	0.201415	0.916814	-0.41581	0.373735	0.979182	0.659806	1.45315
ebi-a-GCST90027837	finn-b-K11_GINGIVITIS_PERIODONTAL	Gingivitis and periodontal diseases || id:finn-b-K11_GINGIVITIS_PERIODONTAL	k_Bacteria.p_Bacteroidetes.c_Bacteroidia.o_Bacteroidales.f_Bacteroidaceae.g_Bacteroides.s_Bacteroides_uniformis	Weighted median	8	-0.0146204	0.141797	0.917878	-0.292543	0.263302	0.985486	0.746363	1.30122
ebi-a-GCST90027687	finn-b-K11_GINGIVITIS_PERIODONTAL	Gingivitis and periodontal diseases || id:finn-b-K11_GINGIVITIS_PERIODONTAL	k_Bacteria.p_Actinobacteria.c_Actinobacteria.o_Actinomycetales.f_Micrococcaceae.g_Rothia	Inverse variance weighted	6	-0.00575676	0.0585579	0.921687	-0.12053	0.109017	0.99426	0.88645	1.11518
ebi-a-GCST90027661	finn-b-K11_GINGIVITIS_PERIODONTAL	Gingivitis and periodontal diseases || id:finn-b-K11_GINGIVITIS_PERIODONTAL	k_Bacteria.p_Actinobacteria.c_Actinobacteria.o_Actinomycetales.f_Micrococcaceae	Inverse variance weighted	6	-0.00570499	0.0585267	0.922348	-0.120417	0.109007	0.994311	0.88655	1.11517
ebi-a-GCST90017049	finn-b-K11_GINGIVITIS_PERIODONTAL	Gingivitis and periodontal diseases || id:finn-b-K11_GINGIVITIS_PERIODONTAL	genus Ruminiclostridium5 id.11355	Weighted median	11	-0.0175684	0.181155	0.922742	-0.372632	0.337495	0.982585	0.688919	1.40143
ebi-a-GCST90027718	finn-b-K11_GINGIVITIS_PERIODONTAL	Gingivitis and periodontal diseases || id:finn-b-K11_GINGIVITIS_PERIODONTAL	k_Bacteria.p_Firmicutes.c_Clostridia.o_Clostridiales.f_Ruminococcaceae.g_Ruminococcus	MR Egger	10	-0.0809146	0.818503	0.923684	-1.68518	1.52335	0.922272	0.185411	4.58757
ebi-a-GCST90016924	finn-b-K11_GINGIVITIS_PERIODONTAL	Gingivitis and periodontal diseases || id:finn-b-K11_GINGIVITIS_PERIODONTAL	family Acidaminococcaceae id.2166	Weighted median	7	0.0165468	0.17562	0.924935	-0.327669	0.360763	1.01668	0.720601	1.43442
ebi-a-GCST90027827	finn-b-K11_GINGIVITIS_PERIODONTAL	Gingivitis and periodontal diseases || id:finn-b-K11_GINGIVITIS_PERIODONTAL	k_Bacteria.p_Bacteroidetes.c_Bacteroidia.o_Bacteroidales.f_Bacteroidaceae.g_Bacteroides.s_Bacteroides_finegoldii	Inverse variance weighted	18	-0.00366391	0.0390225	0.925195	-0.0801481	0.0728203	0.996343	0.92298	1.07554
ebi-a-GCST90017118	finn-b-K11_GINGIVITIS_PERIODONTAL	Gingivitis and periodontal diseases || id:finn-b-K11_GINGIVITIS_PERIODONTAL	phylum Verrucomicrobia id.3982	Inverse variance weighted	12	-0.009561	0.102116	0.925404	-0.209708	0.190586	0.990485	0.810821	1.20996
ebi-a-GCST90017017	finn-b-K11_GINGIVITIS_PERIODONTAL	Gingivitis and periodontal diseases || id:finn-b-K11_GINGIVITIS_PERIODONTAL	genus Hungatella id.11306	Inverse variance weighted	5	-0.0135999	0.146195	0.925883	-0.300142	0.272942	0.986492	0.740713	1.31382
ebi-a-GCST90017104	finn-b-K11_GINGIVITIS_PERIODONTAL	Gingivitis and periodontal diseases || id:finn-b-K11_GINGIVITIS_PERIODONTAL	order NB1n id.3953	Weighted median	13	0.00831343	0.0899325	0.926348	-0.167954	0.184581	1.00835	0.845392	1.20271
ebi-a-GCST90017080	finn-b-K11_GINGIVITIS_PERIODONTAL	Gingivitis and periodontal diseases || id:finn-b-K11_GINGIVITIS_PERIODONTAL	unknown genus id.1000006162	Weighted median	13	0.00831343	0.0901231	0.926503	-0.168328	0.184955	1.00835	0.845077	1.20316
ebi-a-GCST90016955	finn-b-K11_GINGIVITIS_PERIODONTAL	Gingivitis and periodontal diseases || id:finn-b-K11_GINGIVITIS_PERIODONTAL	unknown family id.1000006161	Weighted median	13	0.00831343	0.0903277	0.926669	-0.168729	0.185356	1.00835	0.844738	1.20365
ebi-a-GCST90027661	finn-b-K11_GINGIVITIS_PERIODONTAL	Gingivitis and periodontal diseases || id:finn-b-K11_GINGIVITIS_PERIODONTAL	k_Bacteria.p_Actinobacteria.c_Actinobacteria.o_Actinomycetales.f_Micrococcaceae	Weighted median	6	0.00667295	0.0725831	0.926749	-0.13559	0.148936	1.0067	0.873201	1.1606
ebi-a-GCST90017023	finn-b-K11_GINGIVITIS_PERIODONTAL	Gingivitis and periodontal diseases || id:finn-b-K11_GINGIVITIS_PERIODONTAL	genus Lachnospiraceae ND3007 group id.11317	MR Egger	3	0.489274	4.26213	0.927237	-7.8645	8.84305	1.63113	0.00038414	6926.1
ebi-a-GCST90017031	finn-b-K11_GINGIVITIS_PERIODONTAL	Gingivitis and periodontal diseases || id:finn-b-K11_GINGIVITIS_PERIODONTAL	genus Lactococcus id.1851	Weighted median	9	0.00869271	0.0979845	0.929308	-0.183357	0.200742	1.00873	0.832471	1.22231
ebi-a-GCST90017006	finn-b-K11_GINGIVITIS_PERIODONTAL	Gingivitis and periodontal diseases || id:finn-b-K11_GINGIVITIS_PERIODONTAL	genus Eubacterium xylanophilum group id.14375	MR Egger	9	-0.0322791	0.353816	0.929865	-0.725758	0.661199	0.968236	0.483958	1.93711
ebi-a-GCST90016919	finn-b-K11_GINGIVITIS_PERIODONTAL	Gingivitis and periodontal diseases || id:finn-b-K11_GINGIVITIS_PERIODONTAL	class Melainabacteria id.1589	Inverse variance weighted	10	-0.00727134	0.0828704	0.930081	-0.169697	0.155155	0.992755	0.84392	1.16784
ebi-a-GCST90027687	finn-b-K11_GINGIVITIS_PERIODONTAL	Gingivitis and periodontal diseases || id:finn-b-K11_GINGIVITIS_PERIODONTAL	k_Bacteria.p_Actinobacteria.c_Actinobacteria.o_Actinomycetales.f_Micrococcaceae.g_Rothia	Weighted median	6	0.00657098	0.0751798	0.930351	-0.140781	0.153923	1.00659	0.868679	1.1664
ebi-a-GCST90017052	finn-b-K11_GINGIVITIS_PERIODONTAL	Gingivitis and periodontal diseases || id:finn-b-K11_GINGIVITIS_PERIODONTAL	genus Ruminococcaceae NK4A214 group id.11358	Weighted median	13	-0.0132084	0.152191	0.93084	-0.311502	0.285086	0.986878	0.732346	1.32988
ebi-a-GCST90017056	finn-b-K11_GINGIVITIS_PERIODONTAL	Gingivitis and periodontal diseases || id:finn-b-K11_GINGIVITIS_PERIODONTAL	genus Ruminococcaceae UCG005 id.11363	Weighted median	14	-0.0123359	0.143098	0.931303	-0.292809	0.268137	0.98774	0.746165	1.30753
ebi-a-GCST90017048	finn-b-K11_GINGIVITIS_PERIODONTAL	Gingivitis and periodontal diseases || id:finn-b-K11_GINGIVITIS_PERIODONTAL	genus Roseburia id.2012	MR Egger	13	-0.0328671	0.373042	0.931376	-0.764029	0.698295	0.967667	0.465786	2.01032
ebi-a-GCST90027771	finn-b-K11_GINGIVITIS_PERIODONTAL	Gingivitis and periodontal diseases || id:finn-b-K11_GINGIVITIS_PERIODONTAL	k_Bacteria.p_Bacteroidetes.c_Bacteroidia.o_Bacteroidales.f_Prevotellaceae.g_Paraprevotella.s_Paraprevotella_clara	Inverse variance weighted	13	0.00571851	0.0673967	0.932382	-0.126379	0.137816	1.00573	0.881281	1.14776
ebi-a-GCST90017041	finn-b-K11_GINGIVITIS_PERIODONTAL	Gingivitis and periodontal diseases || id:finn-b-K11_GINGIVITIS_PERIODONTAL	genus Parasutterella id.2892	Inverse variance weighted	14	0.00741221	0.087915	0.932809	-0.164901	0.179726	1.00744	0.847977	1.19689
ebi-a-GCST90017054	finn-b-K11_GINGIVITIS_PERIODONTAL	Gingivitis and periodontal diseases || id:finn-b-K11_GINGIVITIS_PERIODONTAL	genus Ruminococcaceae UCG003 id.11361	Weighted median	12	0.0125453	0.149106	0.932948	-0.279702	0.304793	1.01262	0.756009	1.35634
ebi-a-GCST90027821	finn-b-K11_GINGIVITIS_PERIODONTAL	Gingivitis and periodontal diseases || id:finn-b-K11_GINGIVITIS_PERIODONTAL	k_Bacteria.p_Bacteroidetes.c_Bacteroidia.o_Bacteroidales.f_Bacteroidaceae.g_Bacteroides.s_Bacteroides_cellulosilyticus	Weighted median	11	-0.00680455	0.0812875	0.933287	-0.166128	0.152519	0.993219	0.846938	1.16476
ebi-a-GCST90027751	finn-b-K11_GINGIVITIS_PERIODONTAL	Gingivitis and periodontal diseases || id:finn-b-K11_GINGIVITIS_PERIODONTAL	k_Bacteria.p_Proteobacteria	MR Egger	10	0.0297995	0.348754	0.934007	-0.653758	0.713357	1.03025	0.520087	2.04083
ebi-a-GCST90016987	finn-b-K11_GINGIVITIS_PERIODONTAL	Gingivitis and periodontal diseases || id:finn-b-K11_GINGIVITIS_PERIODONTAL	genus Desulfovibrio id.3173	Weighted median	10	0.0104196	0.126224	0.93421	-0.236979	0.257818	1.01047	0.789008	1.2941
ebi-a-GCST90027829	finn-b-K11_GINGIVITIS_PERIODONTAL	Gingivitis and periodontal diseases || id:finn-b-K11_GINGIVITIS_PERIODONTAL	k_Bacteria.p_Bacteroidetes.c_Bacteroidia.o_Bacteroidales.f_Bacteroidaceae.g_Bacteroides.s_Bacteroides_intestinalis	Inverse variance weighted	3	-0.0148486	0.18415	0.935734	-0.375783	0.346086	0.985261	0.686751	1.41352
ebi-a-GCST90017056	finn-b-K11_GINGIVITIS_PERIODONTAL	Gingivitis and periodontal diseases || id:finn-b-K11_GINGIVITIS_PERIODONTAL	genus Ruminococcaceae UCG005 id.11363	MR Egger	14	0.0228008	0.277261	0.935815	-0.520631	0.566232	1.02306	0.594146	1.76162
ebi-a-GCST90027799	finn-b-K11_GINGIVITIS_PERIODONTAL	Gingivitis and periodontal diseases || id:finn-b-K11_GINGIVITIS_PERIODONTAL	k_Bacteria.p_Firmicutes.c_Clostridia.o_Clostridiales.f_Ruminococcaceae.g_Ruminococcus.s_Ruminococcus_bromii	Inverse variance weighted	7	0.0110477	0.141647	0.937832	-0.26658	0.288675	1.01111	0.765995	1.33466
ebi-a-GCST90016977	finn-b-K11_GINGIVITIS_PERIODONTAL	Gingivitis and periodontal diseases || id:finn-b-K11_GINGIVITIS_PERIODONTAL	genus Catenibacterium id.2153	MR Egger	4	-0.105254	1.24397	0.940278	-2.54343	2.33293	0.900096	0.078596	10.3081
ebi-a-GCST90016958	finn-b-K11_GINGIVITIS_PERIODONTAL	Gingivitis and periodontal diseases || id:finn-b-K11_GINGIVITIS_PERIODONTAL	family Victivallaceae id.2255	Weighted median	12	-0.00582775	0.078972	0.941173	-0.160613	0.148957	0.994189	0.851622	1.16062
ebi-a-GCST90017115	finn-b-K11_GINGIVITIS_PERIODONTAL	Gingivitis and periodontal diseases || id:finn-b-K11_GINGIVITIS_PERIODONTAL	phylum Lentisphaerae id.2238	MR Egger	9	0.0323259	0.427997	0.941908	-0.806549	0.871201	1.03285	0.446396	2.38978
ebi-a-GCST90027856	finn-b-K11_GINGIVITIS_PERIODONTAL	Gingivitis and periodontal diseases || id:finn-b-K11_GINGIVITIS_PERIODONTAL	k_Bacteria.p_Firmicutes.c_Clostridia.o_Clostridiales.f_Lachnospiraceae.g_Roseburia.s_Roseburia_inulinivorans	Weighted median	4	0.0144094	0.198076	0.942008	-0.37382	0.402639	1.01451	0.688101	1.49577
ebi-a-GCST90016927	finn-b-K11_GINGIVITIS_PERIODONTAL	Gingivitis and periodontal diseases || id:finn-b-K11_GINGIVITIS_PERIODONTAL	family Bacteroidaceae id.917	MR Egger	9	0.0547915	0.745459	0.943464	-1.40631	1.51589	1.05632	0.245046	4.55347
ebi-a-GCST90016968	finn-b-K11_GINGIVITIS_PERIODONTAL	Gingivitis and periodontal diseases || id:finn-b-K11_GINGIVITIS_PERIODONTAL	genus Bacteroides id.918	MR Egger	9	0.0547915	0.745459	0.943464	-1.40631	1.51589	1.05632	0.245046	4.55347
ebi-a-GCST90016977	finn-b-K11_GINGIVITIS_PERIODONTAL	Gingivitis and periodontal diseases || id:finn-b-K11_GINGIVITIS_PERIODONTAL	genus Catenibacterium id.2153	Inverse variance weighted	4	0.00692819	0.0993833	0.944423	-0.187863	0.201719	1.00695	0.828728	1.2235
ebi-a-GCST90027682	finn-b-K11_GINGIVITIS_PERIODONTAL	Gingivitis and periodontal diseases || id:finn-b-K11_GINGIVITIS_PERIODONTAL	k_Bacteria.p_Proteobacteria.c_Betaproteobacteria.o_Burkholderiales.f_Sutterellaceae	MR Egger	8	-0.0352763	0.508188	0.946914	-1.03133	0.960773	0.965339	0.356534	2.61372
ebi-a-GCST90027705	finn-b-K11_GINGIVITIS_PERIODONTAL	Gingivitis and periodontal diseases || id:finn-b-K11_GINGIVITIS_PERIODONTAL	k_Bacteria.p_Firmicutes.c_Clostridia.o_Clostridiales.f_Clostridiales_noname.g_Flavonifractor	Inverse variance weighted	5	-0.00763894	0.117199	0.948031	-0.237349	0.222071	0.99239	0.788716	1.24866
ebi-a-GCST90027750	finn-b-K11_GINGIVITIS_PERIODONTAL	Gingivitis and periodontal diseases || id:finn-b-K11_GINGIVITIS_PERIODONTAL	k_Bacteria.p_Firmicutes	MR Egger	7	0.0277081	0.410382	0.948786	-0.77664	0.832056	1.0281	0.459949	2.29804
ebi-a-GCST90027843	finn-b-K11_GINGIVITIS_PERIODONTAL	Gingivitis and periodontal diseases || id:finn-b-K11_GINGIVITIS_PERIODONTAL	k_Bacteria.p_Firmicutes.c_Clostridia.o_Clostridiales.f_Lachnospiraceae.g_Coprococcus.s_Coprococcus_catus	MR Egger	6	0.0412735	0.632804	0.951126	-1.19902	1.28157	1.04214	0.301489	3.60229
ebi-a-GCST90016993	finn-b-K11_GINGIVITIS_PERIODONTAL	Gingivitis and periodontal diseases || id:finn-b-K11_GINGIVITIS_PERIODONTAL	genus Erysipelatoclostridium id.11381	Weighted median	15	0.00717716	0.117147	0.951147	-0.222431	0.236786	1.0072	0.80057	1.26717
ebi-a-GCST90016917	finn-b-K11_GINGIVITIS_PERIODONTAL	Gingivitis and periodontal diseases || id:finn-b-K11_GINGIVITIS_PERIODONTAL	class Gammaproteobacteria id.3303	Weighted median	6	-0.0144046	0.241742	0.952485	-0.488218	0.459409	0.985699	0.613719	1.58314
ebi-a-GCST90027700	finn-b-K11_GINGIVITIS_PERIODONTAL	Gingivitis and periodontal diseases || id:finn-b-K11_GINGIVITIS_PERIODONTAL	k_Bacteria.p_Bacteroidetes.c_Bacteroidia.o_Bacteroidales.f_Prevotellaceae.g_Prevotella	Inverse variance weighted	8	-0.00526977	0.0891651	0.952871	-0.180033	0.169494	0.994744	0.835242	1.1847
ebi-a-GCST90027797	finn-b-K11_GINGIVITIS_PERIODONTAL	Gingivitis and periodontal diseases || id:finn-b-K11_GINGIVITIS_PERIODONTAL	k_Bacteria.p_Firmicutes.c_Clostridia.o_Clostridiales.f_Ruminococcaceae.g_Faecalibacterium.s_Faecalibacterium_prausnitzii	Inverse variance weighted	8	0.00648553	0.113851	0.954573	-0.216663	0.229634	1.00651	0.805201	1.25814
ebi-a-GCST90017032	finn-b-K11_GINGIVITIS_PERIODONTAL	Gingivitis and periodontal diseases || id:finn-b-K11_GINGIVITIS_PERIODONTAL	genus Marvinbryantia id.2005	Weighted median	10	0.00928459	0.163011	0.95458	-0.310217	0.328787	1.00933	0.733287	1.38928
ebi-a-GCST90016989	finn-b-K11_GINGIVITIS_PERIODONTAL	Gingivitis and periodontal diseases || id:finn-b-K11_GINGIVITIS_PERIODONTAL	genus Dorea id.1997	MR Egger	10	0.0232383	0.39979	0.955074	-0.76035	0.806827	1.02351	0.467503	2.24079
ebi-a-GCST90017024	finn-b-K11_GINGIVITIS_PERIODONTAL	Gingivitis and periodontal diseases || id:finn-b-K11_GINGIVITIS_PERIODONTAL	genus Lachnospiraceae NK4A136 group id.11319	Weighted median	15	-0.00801369	0.150613	0.957567	-0.303216	0.287188	0.992018	0.73844	1.33268
ebi-a-GCST90017041	finn-b-K11_GINGIVITIS_PERIODONTAL	Gingivitis and periodontal diseases || id:finn-b-K11_GINGIVITIS_PERIODONTAL	genus Parasutterella id.2892	MR Egger	14	-0.0129262	0.244264	0.958667	-0.491684	0.465832	0.987157	0.611595	1.59334
ebi-a-GCST90027838	finn-b-K11_GINGIVITIS_PERIODONTAL	Gingivitis and periodontal diseases || id:finn-b-K11_GINGIVITIS_PERIODONTAL	k_Bacteria.p_Bacteroidetes.c_Bacteroidia.o_Bacteroidales.f_Bacteroidaceae.g_Bacteroides.s_Bacteroides_vulgatus	Weighted median	8	-0.00726448	0.143811	0.959713	-0.289133	0.274604	0.992762	0.748912	1.31601
ebi-a-GCST90027783	finn-b-K11_GINGIVITIS_PERIODONTAL	Gingivitis and periodontal diseases || id:finn-b-K11_GINGIVITIS_PERIODONTAL	k_Bacteria.p_Firmicutes.c_Bacilli.o_Lactobacillales.f_Streptococcaceae.g_Streptococcus.s_Streptococcus_parasanguinis	Inverse variance weighted	3	0.00346009	0.0702201	0.9607	-0.134171	0.141091	1.00347	0.87444	1.15153
ebi-a-GCST90017057	finn-b-K11_GINGIVITIS_PERIODONTAL	Gingivitis and periodontal diseases || id:finn-b-K11_GINGIVITIS_PERIODONTAL	genus Ruminococcaceae UCG009 id.11366	Inverse variance weighted	12	0.00405349	0.0826739	0.960895	-0.157987	0.166094	1.00406	0.853861	1.18068
ebi-a-GCST90027758	finn-b-K11_GINGIVITIS_PERIODONTAL	Gingivitis and periodontal diseases || id:finn-b-K11_GINGIVITIS_PERIODONTAL	k_Bacteria.p_Actinobacteria.c_Actinobacteria.o_Coriobacteriales.f_Coriobacteriaceae.g_Adlercreutzia.s_Adlercreutzia_equolifaciens	Inverse variance weighted	7	0.00496836	0.101358	0.960905	-0.193693	0.20363	1.00498	0.82391	1.22584
ebi-a-GCST90017049	finn-b-K11_GINGIVITIS_PERIODONTAL	Gingivitis and periodontal diseases || id:finn-b-K11_GINGIVITIS_PERIODONTAL	genus Ruminiclostridium5 id.11355	Inverse variance weighted	11	-0.00639855	0.133428	0.961752	-0.267917	0.25512	0.993622	0.764971	1.29062
ebi-a-GCST90017037	finn-b-K11_GINGIVITIS_PERIODONTAL	Gingivitis and periodontal diseases || id:finn-b-K11_GINGIVITIS_PERIODONTAL	genus Oscillospira id.2064	Inverse variance weighted	8	-0.00577962	0.124418	0.962949	-0.249638	0.238079	0.994237	0.779083	1.26881
ebi-a-GCST90017074	finn-b-K11_GINGIVITIS_PERIODONTAL	Gingivitis and periodontal diseases || id:finn-b-K11_GINGIVITIS_PERIODONTAL	genus Turicibacter id.2162	Weighted median	10	0.00605158	0.133214	0.963767	-0.255049	0.267152	1.00607	0.774879	1.30624
ebi-a-GCST90027689	finn-b-K11_GINGIVITIS_PERIODONTAL	Gingivitis and periodontal diseases || id:finn-b-K11_GINGIVITIS_PERIODONTAL	k_Bacteria.p_Actinobacteria.c_Actinobacteria.o_Coriobacteriales.f_Coriobacteriaceae.g_Adlercreutzia	Inverse variance weighted	7	0.00453454	0.101176	0.964252	-0.19377	0.202839	1.00454	0.823848	1.22488
ebi-a-GCST90027829	finn-b-K11_GINGIVITIS_PERIODONTAL	Gingivitis and periodontal diseases || id:finn-b-K11_GINGIVITIS_PERIODONTAL	k_Bacteria.p_Bacteroidetes.c_Bacteroidia.o_Bacteroidales.f_Bacteroidaceae.g_Bacteroides.s_Bacteroides_intestinalis	Weighted median	3	-0.00535201	0.124445	0.965696	-0.249264	0.23856	0.994662	0.779374	1.26942
ebi-a-GCST90027769	finn-b-K11_GINGIVITIS_PERIODONTAL	Gingivitis and periodontal diseases || id:finn-b-K11_GINGIVITIS_PERIODONTAL	k_Bacteria.p_Bacteroidetes.c_Bacteroidia.o_Bacteroidales.f_Porphyromonadaceae.g_Parabacteroides.s_Parabacteroides_merdae	MR Egger	7	-0.0195007	0.442838	0.96658	-0.887464	0.848463	0.980688	0.411699	2.33605
ebi-a-GCST90017095	finn-b-K11_GINGIVITIS_PERIODONTAL	Gingivitis and periodontal diseases || id:finn-b-K11_GINGIVITIS_PERIODONTAL	order Clostridiales id.1863	MR Egger	12	0.0134488	0.321431	0.967449	-0.616556	0.643454	1.01354	0.5398	1.90304
ebi-a-GCST90017083	finn-b-K11_GINGIVITIS_PERIODONTAL	Gingivitis and periodontal diseases || id:finn-b-K11_GINGIVITIS_PERIODONTAL	unknown genus id.2041	Inverse variance weighted	12	-0.00413867	0.104216	0.968322	-0.208402	0.200125	0.99587	0.81188	1.22156
ebi-a-GCST90016921	finn-b-K11_GINGIVITIS_PERIODONTAL	Gingivitis and periodontal diseases || id:finn-b-K11_GINGIVITIS_PERIODONTAL	class Mollicutes id.3920	MR Egger	12	-0.0156275	0.397901	0.969444	-0.795514	0.764259	0.984494	0.451349	2.1474
ebi-a-GCST90017117	finn-b-K11_GINGIVITIS_PERIODONTAL	Gingivitis and periodontal diseases || id:finn-b-K11_GINGIVITIS_PERIODONTAL	phylum Tenericutes id.3919	MR Egger	12	-0.0156275	0.397901	0.969444	-0.795514	0.764259	0.984494	0.451349	2.1474
ebi-a-GCST90017116	finn-b-K11_GINGIVITIS_PERIODONTAL	Gingivitis and periodontal diseases || id:finn-b-K11_GINGIVITIS_PERIODONTAL	phylum Proteobacteria id.2375	Inverse variance weighted	12	0.00711398	0.185984	0.969488	-0.357415	0.371643	1.00714	0.699482	1.45012
ebi-a-GCST90027815	finn-b-K11_GINGIVITIS_PERIODONTAL	Gingivitis and periodontal diseases || id:finn-b-K11_GINGIVITIS_PERIODONTAL	k_Bacteria.p_Proteobacteria.c_Deltaproteobacteria.o_Desulfovibrionales.f_Desulfovibrionaceae.g_Desulfovibrio.s_Desulfovibrio_piger	Inverse variance weighted	6	0.00275061	0.0730926	0.969981	-0.140511	0.146012	1.00275	0.868914	1.15721
ebi-a-GCST90017062	finn-b-K11_GINGIVITIS_PERIODONTAL	Gingivitis and periodontal diseases || id:finn-b-K11_GINGIVITIS_PERIODONTAL	genus Ruminococcus1 id.11373	Weighted median	10	0.0060601	0.161532	0.970073	-0.310542	0.322662	1.00608	0.733049	1.3808
ebi-a-GCST90027735	finn-b-K11_GINGIVITIS_PERIODONTAL	Gingivitis and periodontal diseases || id:finn-b-K11_GINGIVITIS_PERIODONTAL	k_Bacteria.p_Actinobacteria.c_Actinobacteria.o_Actinomycetales	Weighted median	3	0.00420681	0.11423	0.970623	-0.219685	0.228098	1.00422	0.802772	1.25621
ebi-a-GCST90016918	finn-b-K11_GINGIVITIS_PERIODONTAL	Gingivitis and periodontal diseases || id:finn-b-K11_GINGIVITIS_PERIODONTAL	class Lentisphaeria id.2250	MR Egger	8	0.0169249	0.44507	0.970899	-0.855412	0.889261	1.01707	0.425108	2.43333
ebi-a-GCST90017109	finn-b-K11_GINGIVITIS_PERIODONTAL	Gingivitis and periodontal diseases || id:finn-b-K11_GINGIVITIS_PERIODONTAL	order Victivallales id.2254	MR Egger	8	0.0169249	0.44507	0.970899	-0.855412	0.889261	1.01707	0.425108	2.43333
ebi-a-GCST90017003	finn-b-K11_GINGIVITIS_PERIODONTAL	Gingivitis and periodontal diseases || id:finn-b-K11_GINGIVITIS_PERIODONTAL	genus Eubacterium rectale group id.14374	MR Egger	8	0.0246951	0.654997	0.971148	-1.2591	1.30849	1.025	0.28391	3.70058
ebi-a-GCST90027801	finn-b-K11_GINGIVITIS_PERIODONTAL	Gingivitis and periodontal diseases || id:finn-b-K11_GINGIVITIS_PERIODONTAL	k_Bacteria.p_Firmicutes.c_Clostridia.o_Clostridiales.f_Ruminococcaceae.g_Ruminococcus.s_Ruminococcus_lactaris	Inverse variance weighted	7	-0.00351786	0.0983291	0.971461	-0.196243	0.189207	0.996488	0.821813	1.20829
ebi-a-GCST90027814	finn-b-K11_GINGIVITIS_PERIODONTAL	Gingivitis and periodontal diseases || id:finn-b-K11_GINGIVITIS_PERIODONTAL	k_Bacteria.p_Proteobacteria.c_Deltaproteobacteria.o_Desulfovibrionales.f_Desulfovibrionaceae.g_Bilophila.s_Bilophila_wadsworthia	Inverse variance weighted	7	0.00460543	0.130037	0.971748	-0.250268	0.259479	1.00462	0.778592	1.29625
ebi-a-GCST90016987	finn-b-K11_GINGIVITIS_PERIODONTAL	Gingivitis and periodontal diseases || id:finn-b-K11_GINGIVITIS_PERIODONTAL	genus Desulfovibrio id.3173	Inverse variance weighted	10	-0.00347268	0.102047	0.972853	-0.203484	0.196539	0.996533	0.815883	1.21718
ebi-a-GCST90027794	finn-b-K11_GINGIVITIS_PERIODONTAL	Gingivitis and periodontal diseases || id:finn-b-K11_GINGIVITIS_PERIODONTAL	k_Bacteria.p_Firmicutes.c_Clostridia.o_Clostridiales.f_Eubacteriaceae.g_Eubacterium.s_Eubacterium_siraeum	Weighted median	14	-0.00359348	0.106288	0.97303	-0.211919	0.204732	0.996413	0.809031	1.2272
ebi-a-GCST90017008	finn-b-K11_GINGIVITIS_PERIODONTAL	Gingivitis and periodontal diseases || id:finn-b-K11_GINGIVITIS_PERIODONTAL	genus Family XIII AD3011 group id.11293	Weighted median	13	0.00556231	0.167427	0.973497	-0.322594	0.333719	1.00558	0.724268	1.39615
ebi-a-GCST90016941	finn-b-K11_GINGIVITIS_PERIODONTAL	Gingivitis and periodontal diseases || id:finn-b-K11_GINGIVITIS_PERIODONTAL	family Lactobacillaceae id.1836	Weighted median	8	-0.0036269	0.120866	0.976061	-0.240525	0.233271	0.99638	0.786215	1.26272
ebi-a-GCST90027719	finn-b-K11_GINGIVITIS_PERIODONTAL	Gingivitis and periodontal diseases || id:finn-b-K11_GINGIVITIS_PERIODONTAL	k_Bacteria.p_Firmicutes.c_Clostridia.o_Clostridiales.f_Ruminococcaceae.g_Subdoligranulum	MR Egger	14	0.0109043	0.362313	0.976485	-0.699228	0.721037	1.01096	0.496969	2.05656
ebi-a-GCST90027800	finn-b-K11_GINGIVITIS_PERIODONTAL	Gingivitis and periodontal diseases || id:finn-b-K11_GINGIVITIS_PERIODONTAL	k_Bacteria.p_Firmicutes.c_Clostridia.o_Clostridiales.f_Ruminococcaceae.g_Ruminococcus.s_Ruminococcus_callidus	Inverse variance weighted	5	0.00232038	0.080664	0.977051	-0.155781	0.160422	1.00232	0.855747	1.17401
ebi-a-GCST90017069	finn-b-K11_GINGIVITIS_PERIODONTAL	Gingivitis and periodontal diseases || id:finn-b-K11_GINGIVITIS_PERIODONTAL	genus Slackia id.825	MR Egger	6	-0.0215246	0.733919	0.978008	-1.46001	1.41696	0.978705	0.232235	4.12455
ebi-a-GCST90027724	finn-b-K11_GINGIVITIS_PERIODONTAL	Gingivitis and periodontal diseases || id:finn-b-K11_GINGIVITIS_PERIODONTAL	k_Bacteria.p_Firmicutes.c_Negativicutes.o_Selenomonadales.f_Veillonellaceae.g_Veillonella	Weighted median	8	-0.00174927	0.0744139	0.981246	-0.1476	0.144102	0.998252	0.862776	1.155
ebi-a-GCST90016991	finn-b-K11_GINGIVITIS_PERIODONTAL	Gingivitis and periodontal diseases || id:finn-b-K11_GINGIVITIS_PERIODONTAL	genus Eisenbergiella id.11304	Weighted median	11	0.00253537	0.110095	0.981627	-0.213251	0.218322	1.00254	0.807954	1.24399
ebi-a-GCST90027836	finn-b-K11_GINGIVITIS_PERIODONTAL	Gingivitis and periodontal diseases || id:finn-b-K11_GINGIVITIS_PERIODONTAL	k_Bacteria.p_Bacteroidetes.c_Bacteroidia.o_Bacteroidales.f_Bacteroidaceae.g_Bacteroides.s_Bacteroides_thetaiotaomicron	MR Egger	8	0.00848497	0.366548	0.982283	-0.709949	0.726919	1.00852	0.491669	2.0687
ebi-a-GCST90027782	finn-b-K11_GINGIVITIS_PERIODONTAL	Gingivitis and periodontal diseases || id:finn-b-K11_GINGIVITIS_PERIODONTAL	k_Bacteria.p_Firmicutes.c_Bacilli.o_Lactobacillales.f_Lactobacillaceae.g_Lactobacillus.s_Lactobacillus_delbrueckii	Inverse variance weighted	14	-0.000789838	0.0359018	0.982448	-0.0711574	0.0695777	0.99921	0.931315	1.07206
ebi-a-GCST90016996	finn-b-K11_GINGIVITIS_PERIODONTAL	Gingivitis and periodontal diseases || id:finn-b-K11_GINGIVITIS_PERIODONTAL	genus Eubacterium brachy group id.11296	Weighted median	10	0.00195626	0.0906015	0.982773	-0.175623	0.179535	1.00196	0.838934	1.19666
ebi-a-GCST90017030	finn-b-K11_GINGIVITIS_PERIODONTAL	Gingivitis and periodontal diseases || id:finn-b-K11_GINGIVITIS_PERIODONTAL	genus Lactobacillus id.1837	Weighted median	9	-0.00247217	0.117766	0.983252	-0.233293	0.228349	0.997531	0.791921	1.25652
ebi-a-GCST90016918	finn-b-K11_GINGIVITIS_PERIODONTAL	Gingivitis and periodontal diseases || id:finn-b-K11_GINGIVITIS_PERIODONTAL	class Lentisphaeria id.2250	Inverse variance weighted	8	-0.00240077	0.115918	0.983476	-0.2296	0.224798	0.997602	0.794852	1.25207
ebi-a-GCST90017109	finn-b-K11_GINGIVITIS_PERIODONTAL	Gingivitis and periodontal diseases || id:finn-b-K11_GINGIVITIS_PERIODONTAL	order Victivallales id.2254	Inverse variance weighted	8	-0.00240077	0.115918	0.983476	-0.2296	0.224798	0.997602	0.794852	1.25207
ebi-a-GCST90017041	finn-b-K11_GINGIVITIS_PERIODONTAL	Gingivitis and periodontal diseases || id:finn-b-K11_GINGIVITIS_PERIODONTAL	genus Parasutterella id.2892	Weighted median	14	0.00243818	0.122082	0.984066	-0.236843	0.24172	1.00244	0.789115	1.27344
ebi-a-GCST90027698	finn-b-K11_GINGIVITIS_PERIODONTAL	Gingivitis and periodontal diseases || id:finn-b-K11_GINGIVITIS_PERIODONTAL	k_Bacteria.p_Bacteroidetes.c_Bacteroidia.o_Bacteroidales.f_Porphyromonadaceae.g_Parabacteroides	Inverse variance weighted	12	-0.00219218	0.116128	0.984939	-0.229803	0.225419	0.99781	0.79469	1.25285
ebi-a-GCST90027856	finn-b-K11_GINGIVITIS_PERIODONTAL	Gingivitis and periodontal diseases || id:finn-b-K11_GINGIVITIS_PERIODONTAL	k_Bacteria.p_Firmicutes.c_Clostridia.o_Clostridiales.f_Lachnospiraceae.g_Roseburia.s_Roseburia_inulinivorans	Inverse variance weighted	4	0.00270839	0.152735	0.985852	-0.296653	0.30207	1.00271	0.743302	1.35266
ebi-a-GCST90017063	finn-b-K11_GINGIVITIS_PERIODONTAL	Gingivitis and periodontal diseases || id:finn-b-K11_GINGIVITIS_PERIODONTAL	genus Ruminococcus2 id.11374	MR Egger	15	-0.00472654	0.263573	0.985965	-0.521329	0.511876	0.995285	0.593731	1.66842
ebi-a-GCST90027853	finn-b-K11_GINGIVITIS_PERIODONTAL	Gingivitis and periodontal diseases || id:finn-b-K11_GINGIVITIS_PERIODONTAL	k_Bacteria.p_Firmicutes.c_Clostridia.o_Clostridiales.f_Lachnospiraceae.g_Lachnospiraceae_noname.s_Lachnospiraceae_bacterium_8_1_57FAA	MR Egger	17	0.0022776	0.130992	0.986357	-0.254466	0.259021	1.00228	0.77533	1.29566
ebi-a-GCST90016938	finn-b-K11_GINGIVITIS_PERIODONTAL	Gingivitis and periodontal diseases || id:finn-b-K11_GINGIVITIS_PERIODONTAL	family Family XI id.1936	Weighted median	8	-0.00129176	0.0844684	0.987799	-0.16685	0.164266	0.998709	0.846327	1.17853
ebi-a-GCST90016946	finn-b-K11_GINGIVITIS_PERIODONTAL	Gingivitis and periodontal diseases || id:finn-b-K11_GINGIVITIS_PERIODONTAL	family Peptostreptococcaceae id.2042	Weighted median	13	0.00203482	0.14441	0.988758	-0.281008	0.285077	1.00204	0.755022	1.32987
ebi-a-GCST90027767	finn-b-K11_GINGIVITIS_PERIODONTAL	Gingivitis and periodontal diseases || id:finn-b-K11_GINGIVITIS_PERIODONTAL	k_Bacteria.p_Bacteroidetes.c_Bacteroidia.o_Bacteroidales.f_Porphyromonadaceae.g_Parabacteroides.s_Parabacteroides_goldsteinii	Weighted median	7	0.000980306	0.0750462	0.989578	-0.14611	0.148071	1.00098	0.864062	1.1596
ebi-a-GCST90027848	finn-b-K11_GINGIVITIS_PERIODONTAL	Gingivitis and periodontal diseases || id:finn-b-K11_GINGIVITIS_PERIODONTAL	k_Bacteria.p_Firmicutes.c_Clostridia.o_Clostridiales.f_Lachnospiraceae.g_Dorea.s_Dorea_unclassified	MR Egger	11	-0.0018112	0.162962	0.991375	-0.321216	0.317594	0.99819	0.725266	1.37382
ebi-a-GCST90027666	finn-b-K11_GINGIVITIS_PERIODONTAL	Gingivitis and periodontal diseases || id:finn-b-K11_GINGIVITIS_PERIODONTAL	k_Bacteria.p_Bacteroidetes.c_Bacteroidia.o_Bacteroidales.f_Porphyromonadaceae	MR Egger	16	0.00391616	0.407031	0.992459	-0.793865	0.801697	1.00392	0.452094	2.22932
ebi-a-GCST90027837	finn-b-K11_GINGIVITIS_PERIODONTAL	Gingivitis and periodontal diseases || id:finn-b-K11_GINGIVITIS_PERIODONTAL	k_Bacteria.p_Bacteroidetes.c_Bacteroidia.o_Bacteroidales.f_Bacteroidaceae.g_Bacteroides.s_Bacteroides_uniformis	Inverse variance weighted	8	0.000948476	0.106826	0.992916	-0.20843	0.210327	1.00095	0.811858	1.23408
ebi-a-GCST90027781	finn-b-K11_GINGIVITIS_PERIODONTAL	Gingivitis and periodontal diseases || id:finn-b-K11_GINGIVITIS_PERIODONTAL	k_Bacteria.p_Bacteroidetes.c_Bacteroidia.o_Bacteroidales.f_Rikenellaceae.g_Alistipes.s_Alistipes_sp_AP11	Weighted median	10	0.000737928	0.083255	0.992928	-0.162442	0.163918	1.00074	0.850066	1.17812
ebi-a-GCST90017073	finn-b-K11_GINGIVITIS_PERIODONTAL	Gingivitis and periodontal diseases || id:finn-b-K11_GINGIVITIS_PERIODONTAL	genus Terrisporobacter id.11348	Weighted median	5	-0.00114962	0.163272	0.994382	-0.321163	0.318863	0.998851	0.725305	1.37556
ebi-a-GCST90027706	finn-b-K11_GINGIVITIS_PERIODONTAL	Gingivitis and periodontal diseases || id:finn-b-K11_GINGIVITIS_PERIODONTAL	k_Bacteria.p_Firmicutes.c_Clostridia.o_Clostridiales.f_Clostridiales_noname.g_Pseudoflavonifractor	MR Egger	9	-0.00210645	0.323283	0.994983	-0.635741	0.631528	0.997896	0.529543	1.88048
ebi-a-GCST90027856	finn-b-K11_GINGIVITIS_PERIODONTAL	Gingivitis and periodontal diseases || id:finn-b-K11_GINGIVITIS_PERIODONTAL	k_Bacteria.p_Firmicutes.c_Clostridia.o_Clostridiales.f_Lachnospiraceae.g_Roseburia.s_Roseburia_inulinivorans	MR Egger	4	-0.0036948	0.541403	0.995174	-1.06484	1.05745	0.996312	0.344782	2.87903
ebi-a-GCST90027802	finn-b-K11_GINGIVITIS_PERIODONTAL	Gingivitis and periodontal diseases || id:finn-b-K11_GINGIVITIS_PERIODONTAL	k_Bacteria.p_Firmicutes.c_Clostridia.o_Clostridiales.f_Ruminococcaceae.g_Subdoligranulum.s_Subdoligranulum_unclassified	Weighted median	13	-0.000426009	0.116449	0.997081	-0.228667	0.227815	0.999574	0.795594	1.25585
ebi-a-GCST90027690	finn-b-K11_GINGIVITIS_PERIODONTAL	Gingivitis and periodontal diseases || id:finn-b-K11_GINGIVITIS_PERIODONTAL	k_Bacteria.p_Actinobacteria.c_Actinobacteria.o_Coriobacteriales.f_Coriobacteriaceae.g_Collinsella	MR Egger	8	-0.00161005	0.574063	0.997853	-1.12677	1.12355	0.998391	0.324077	3.07576
ebi-a-GCST90017113	finn-b-K11_GINGIVITIS_PERIODONTAL	Gingivitis and periodontal diseases || id:finn-b-K11_GINGIVITIS_PERIODONTAL	phylum Euryarchaeota id.55	MR Egger	12	-0.000771817	0.297727	0.997983	-0.584317	0.582773	0.999228	0.557487	1.791
ebi-a-GCST90017033	finn-b-K11_GINGIVITIS_PERIODONTAL	Gingivitis and periodontal diseases || id:finn-b-K11_GINGIVITIS_PERIODONTAL	genus Methanobrevibacter id.123	Inverse variance weighted	6	0.000250915	0.128648	0.998444	-0.251899	0.252401	1.00025	0.777323	1.28711
