# Supplementary material for: Genetic evidence strengthens the connection between gut microbiota and gingivitis: a two-sample Mendelian randomization study
Source: Front Cell Infect Microbiol. 2024 May 15;14:1380209. doi: 10.3389/fcimb.2024.1380209 (PMC11133616; doi:10.3389/fcimb.2024.1380209)
Supplement: Supplementary file 4 [file Table_4.xlsx]

## Sheet: Sheet1
id.exposure	id.outcome	outcome	exposure	egger_intercept	se	pval
ebi-a-GCST90016908	finn-b-K11_GINGIVITIS_PERIODONTAL	Gingivitis and periodontal diseases || id:finn-b-K11_GINGIVITIS_PERIODONTAL	class Actinobacteria id.419	0.0126696	0.0203183	0.543706
ebi-a-GCST90016911	finn-b-K11_GINGIVITIS_PERIODONTAL	Gingivitis and periodontal diseases || id:finn-b-K11_GINGIVITIS_PERIODONTAL	class Bacteroidia id.912	-0.0226163	0.0181444	0.236379
ebi-a-GCST90016934	finn-b-K11_GINGIVITIS_PERIODONTAL	Gingivitis and periodontal diseases || id:finn-b-K11_GINGIVITIS_PERIODONTAL	family Defluviitaleaceae id.1924	0.00593851	0.0332486	0.8622
ebi-a-GCST90016945	finn-b-K11_GINGIVITIS_PERIODONTAL	Gingivitis and periodontal diseases || id:finn-b-K11_GINGIVITIS_PERIODONTAL	family Peptococcaceae id.2024	-0.0404607	0.029867	0.217609
ebi-a-GCST90016947	finn-b-K11_GINGIVITIS_PERIODONTAL	Gingivitis and periodontal diseases || id:finn-b-K11_GINGIVITIS_PERIODONTAL	family Porphyromonadaceae id.943	-0.0158253	0.0490982	0.756624
ebi-a-GCST90016986	finn-b-K11_GINGIVITIS_PERIODONTAL	Gingivitis and periodontal diseases || id:finn-b-K11_GINGIVITIS_PERIODONTAL	genus Defluviitaleaceae UCG011 id.11287	0.00907738	0.0385974	0.8208
ebi-a-GCST90016995	finn-b-K11_GINGIVITIS_PERIODONTAL	Gingivitis and periodontal diseases || id:finn-b-K11_GINGIVITIS_PERIODONTAL	genus Escherichia Shigella id.3504	-0.0110254	0.0286798	0.710677
ebi-a-GCST90017026	finn-b-K11_GINGIVITIS_PERIODONTAL	Gingivitis and periodontal diseases || id:finn-b-K11_GINGIVITIS_PERIODONTAL	genus Lachnospiraceae UCG004 id.11324	-0.0549113	0.0324562	0.121547
ebi-a-GCST90017053	finn-b-K11_GINGIVITIS_PERIODONTAL	Gingivitis and periodontal diseases || id:finn-b-K11_GINGIVITIS_PERIODONTAL	genus Ruminococcaceae UCG002 id.11360	0.0102294	0.0172121	0.558966
ebi-a-GCST90017067	finn-b-K11_GINGIVITIS_PERIODONTAL	Gingivitis and periodontal diseases || id:finn-b-K11_GINGIVITIS_PERIODONTAL	genus Sellimonas id.14369	-0.00230727	0.0517904	0.96571
ebi-a-GCST90017068	finn-b-K11_GINGIVITIS_PERIODONTAL	Gingivitis and periodontal diseases || id:finn-b-K11_GINGIVITIS_PERIODONTAL	genus Senegalimassilia id.11160	-0.0208243	0.0478347	0.692735
ebi-a-GCST90017092	finn-b-K11_GINGIVITIS_PERIODONTAL	Gingivitis and periodontal diseases || id:finn-b-K11_GINGIVITIS_PERIODONTAL	order Bacteroidales id.913	-0.0226163	0.0181444	0.236379
ebi-a-GCST90017111	finn-b-K11_GINGIVITIS_PERIODONTAL	Gingivitis and periodontal diseases || id:finn-b-K11_GINGIVITIS_PERIODONTAL	phylum Bacteroidetes id.905	-0.0246063	0.0215043	0.28204
ebi-a-GCST90017113	finn-b-K11_GINGIVITIS_PERIODONTAL	Gingivitis and periodontal diseases || id:finn-b-K11_GINGIVITIS_PERIODONTAL	phylum Euryarchaeota id.55	0.0211105	0.0419356	0.625584
ebi-a-GCST90027756	finn-b-K11_GINGIVITIS_PERIODONTAL	Gingivitis and periodontal diseases || id:finn-b-K11_GINGIVITIS_PERIODONTAL	k_Bacteria.p_Actinobacteria.c_Actinobacteria.o_Bifidobacteriales.f_Bifidobacteriaceae.g_Bifidobacterium.s_Bifidobacterium_catenulatum	-0.003661	0.0663561	0.958647
ebi-a-GCST90027778	finn-b-K11_GINGIVITIS_PERIODONTAL	Gingivitis and periodontal diseases || id:finn-b-K11_GINGIVITIS_PERIODONTAL	k_Bacteria.p_Bacteroidetes.c_Bacteroidia.o_Bacteroidales.f_Rikenellaceae.g_Alistipes.s_Alistipes_putredinis	0.0598443	0.0613585	0.374194
ebi-a-GCST90027841	finn-b-K11_GINGIVITIS_PERIODONTAL	Gingivitis and periodontal diseases || id:finn-b-K11_GINGIVITIS_PERIODONTAL	k_Bacteria.p_Firmicutes.c_Clostridia.o_Clostridiales.f_Lachnospiraceae.g_Blautia.s_Ruminococcus_torques	0.0762204	0.0540282	0.217397
ebi-a-GCST90027850	finn-b-K11_GINGIVITIS_PERIODONTAL	Gingivitis and periodontal diseases || id:finn-b-K11_GINGIVITIS_PERIODONTAL	k_Bacteria.p_Firmicutes.c_Clostridia.o_Clostridiales.f_Lachnospiraceae.g_Lachnospiraceae_noname.s_Lachnospiraceae_bacterium_3_1_46FAA	0.030115	0.0567031	0.64843
