# Supplementary material for: Genetic evidence strengthens the connection between gut microbiota and gingivitis: a two-sample Mendelian randomization study
Source: Front Cell Infect Microbiol. 2024 May 15;14:1380209. doi: 10.3389/fcimb.2024.1380209 (PMC11133616; doi:10.3389/fcimb.2024.1380209)
Supplement: Supplementary file 5 [file Table_5.xlsx]

## Sheet: Sheet1
Exposure	MR Analysis	Causal Estimate	Sd	T-stat	P-value	id	RSSobs	Global.Test.Pvalue
beta.exposure	Raw	-0.231495	0.085508	-2.70729	0.0149458	ebi-a-GCST90016908	16.2654	0.643
beta.exposure	Outlier-corrected	NA	NA	NA	NA	ebi-a-GCST90016908	16.2654	0.643
beta.exposure	Raw	0.228094	0.0865713	2.63475	0.018754	ebi-a-GCST90016911	11.1394	0.839
beta.exposure	Outlier-corrected	NA	NA	NA	NA	ebi-a-GCST90016911	11.1394	0.839
beta.exposure	Raw	0.231038	0.0751591	3.07399	0.0105843	ebi-a-GCST90016934	8.69926	0.781
beta.exposure	Outlier-corrected	NA	NA	NA	NA	ebi-a-GCST90016934	8.69926	0.781
beta.exposure	Raw	-0.296629	0.124977	-2.37346	0.0450029	ebi-a-GCST90016945	14.6517	0.226
beta.exposure	Outlier-corrected	NA	NA	NA	NA	ebi-a-GCST90016945	14.6517	0.226
beta.exposure	Raw	-0.341364	0.146439	-2.3311	0.0419716	ebi-a-GCST90016947	13.0086	0.405
beta.exposure	Outlier-corrected	NA	NA	NA	NA	ebi-a-GCST90016947	13.0086	0.405
beta.exposure	Raw	0.197189	0.0842248	2.34122	0.0439326	ebi-a-GCST90016986	7.50733	0.783
beta.exposure	Outlier-corrected	NA	NA	NA	NA	ebi-a-GCST90016986	7.50733	0.783
beta.exposure	Raw	-0.136136	0.0724324	-1.87949	0.0811533	ebi-a-GCST90016995	8.98863	0.905
beta.exposure	Outlier-corrected	NA	NA	NA	NA	ebi-a-GCST90016995	8.98863	0.905
beta.exposure	Raw	-0.250001	0.106659	-2.34393	0.03712	ebi-a-GCST90017026	11.7849	0.605
beta.exposure	Outlier-corrected	NA	NA	NA	NA	ebi-a-GCST90017026	11.7849	0.605
beta.exposure	Raw	-0.181629	0.0677881	-2.67936	0.0128572	ebi-a-GCST90017053	19.3802	0.843
beta.exposure	Outlier-corrected	NA	NA	NA	NA	ebi-a-GCST90017053	19.3802	0.843
beta.exposure	Raw	0.158786	0.0508184	3.12458	0.0122281	ebi-a-GCST90017067	8.313	0.69
beta.exposure	Outlier-corrected	NA	NA	NA	NA	ebi-a-GCST90017067	8.313	0.69
beta.exposure	Raw	0.198656	0.104359	1.90358	0.0986849	ebi-a-GCST90017068	9.0845	0.46
beta.exposure	Outlier-corrected	NA	NA	NA	NA	ebi-a-GCST90017068	9.0845	0.46
beta.exposure	Raw	0.228094	0.0865713	2.63475	0.018754	ebi-a-GCST90017092	11.1394	0.843
beta.exposure	Outlier-corrected	NA	NA	NA	NA	ebi-a-GCST90017092	11.1394	0.843
beta.exposure	Raw	0.252335	0.091245	2.76546	0.0171051	ebi-a-GCST90017111	7.84456	0.878
beta.exposure	Outlier-corrected	NA	NA	NA	NA	ebi-a-GCST90017111	7.84456	0.878
beta.exposure	Raw	0.151067	0.0625074	2.41678	0.0325079	ebi-a-GCST90017113	15.6398	0.38
beta.exposure	Outlier-corrected	NA	NA	NA	NA	ebi-a-GCST90017113	15.6398	0.38
beta.exposure	Raw	0.113024	0.0359004	3.14826	0.0198586	ebi-a-GCST90027756	6.42242	0.597
beta.exposure	Outlier-corrected	NA	NA	NA	NA	ebi-a-GCST90027756	6.42242	0.597
beta.exposure	Raw	-0.228753	0.110083	-2.078	0.082964	ebi-a-GCST90027778	8.07907	0.485
beta.exposure	Outlier-corrected	NA	NA	NA	NA	ebi-a-GCST90027778	8.07907	0.485
beta.exposure	Raw	-0.227245	0.0677409	-3.35462	0.0121736	ebi-a-GCST90027841	7.13969	0.649
beta.exposure	Outlier-corrected	NA	NA	NA	NA	ebi-a-GCST90027841	7.13969	0.649
beta.exposure	Raw	-0.20326	0.044068	-4.61242	0.0191724	ebi-a-GCST90027850	1.35388	0.896
beta.exposure	Outlier-corrected	NA	NA	NA	NA	ebi-a-GCST90027850	1.35388	0.896
