# Supplementary material for: Genetic evidence strengthens the connection between gut microbiota and gingivitis: a two-sample Mendelian randomization study
Source: Front Cell Infect Microbiol. 2024 May 15;14:1380209. doi: 10.3389/fcimb.2024.1380209 (PMC11133616; doi:10.3389/fcimb.2024.1380209)
Supplement: Supplementary file 6 [file Table_6.xlsx]

## Sheet: Sheet1
id.exposure	id.outcome	outcome	exposure	method	Q	Q_df	Q_pval
ebi-a-GCST90016908	finn-b-K11_GINGIVITIS_PERIODONTAL	Gingivitis and periodontal diseases || id:finn-b-K11_GINGIVITIS_PERIODONTAL	class Actinobacteria id.419	Inverse variance weighted	13.346	14	0.49948
ebi-a-GCST90016908	finn-b-K11_GINGIVITIS_PERIODONTAL	Gingivitis and periodontal diseases || id:finn-b-K11_GINGIVITIS_PERIODONTAL	class Actinobacteria id.419	MR Egger	12.9572	13	0.451127
ebi-a-GCST90016911	finn-b-K11_GINGIVITIS_PERIODONTAL	Gingivitis and periodontal diseases || id:finn-b-K11_GINGIVITIS_PERIODONTAL	class Bacteroidia id.912	Inverse variance weighted	8.62062	13	0.800955
ebi-a-GCST90016911	finn-b-K11_GINGIVITIS_PERIODONTAL	Gingivitis and periodontal diseases || id:finn-b-K11_GINGIVITIS_PERIODONTAL	class Bacteroidia id.912	MR Egger	7.06696	12	0.853157
ebi-a-GCST90016934	finn-b-K11_GINGIVITIS_PERIODONTAL	Gingivitis and periodontal diseases || id:finn-b-K11_GINGIVITIS_PERIODONTAL	family Defluviitaleaceae id.1924	Inverse variance weighted	5.94256	10	0.820066
ebi-a-GCST90016934	finn-b-K11_GINGIVITIS_PERIODONTAL	Gingivitis and periodontal diseases || id:finn-b-K11_GINGIVITIS_PERIODONTAL	family Defluviitaleaceae id.1924	MR Egger	5.91066	9	0.748826
ebi-a-GCST90016945	finn-b-K11_GINGIVITIS_PERIODONTAL	Gingivitis and periodontal diseases || id:finn-b-K11_GINGIVITIS_PERIODONTAL	family Peptococcaceae id.2024	Inverse variance weighted	10.811	8	0.212642
ebi-a-GCST90016945	finn-b-K11_GINGIVITIS_PERIODONTAL	Gingivitis and periodontal diseases || id:finn-b-K11_GINGIVITIS_PERIODONTAL	family Peptococcaceae id.2024	MR Egger	8.56537	7	0.285384
ebi-a-GCST90016947	finn-b-K11_GINGIVITIS_PERIODONTAL	Gingivitis and periodontal diseases || id:finn-b-K11_GINGIVITIS_PERIODONTAL	family Porphyromonadaceae id.943	Inverse variance weighted	9.90674	8	0.271633
ebi-a-GCST90016947	finn-b-K11_GINGIVITIS_PERIODONTAL	Gingivitis and periodontal diseases || id:finn-b-K11_GINGIVITIS_PERIODONTAL	family Porphyromonadaceae id.943	MR Egger	9.76186	7	0.202475
ebi-a-GCST90016986	finn-b-K11_GINGIVITIS_PERIODONTAL	Gingivitis and periodontal diseases || id:finn-b-K11_GINGIVITIS_PERIODONTAL	genus Defluviitaleaceae UCG011 id.11287	Inverse variance weighted	4.97576	8	0.760164
ebi-a-GCST90016986	finn-b-K11_GINGIVITIS_PERIODONTAL	Gingivitis and periodontal diseases || id:finn-b-K11_GINGIVITIS_PERIODONTAL	genus Defluviitaleaceae UCG011 id.11287	MR Egger	4.92045	7	0.66967
ebi-a-GCST90016995	finn-b-K11_GINGIVITIS_PERIODONTAL	Gingivitis and periodontal diseases || id:finn-b-K11_GINGIVITIS_PERIODONTAL	genus Escherichia Shigella id.3504	Inverse variance weighted	2.51177	9	0.980565
ebi-a-GCST90016995	finn-b-K11_GINGIVITIS_PERIODONTAL	Gingivitis and periodontal diseases || id:finn-b-K11_GINGIVITIS_PERIODONTAL	genus Escherichia Shigella id.3504	MR Egger	2.36398	8	0.967772
ebi-a-GCST90017026	finn-b-K11_GINGIVITIS_PERIODONTAL	Gingivitis and periodontal diseases || id:finn-b-K11_GINGIVITIS_PERIODONTAL	genus Lachnospiraceae UCG004 id.11324	Inverse variance weighted	9.9381	11	0.535964
ebi-a-GCST90017026	finn-b-K11_GINGIVITIS_PERIODONTAL	Gingivitis and periodontal diseases || id:finn-b-K11_GINGIVITIS_PERIODONTAL	genus Lachnospiraceae UCG004 id.11324	MR Egger	7.07571	10	0.718279
ebi-a-GCST90017053	finn-b-K11_GINGIVITIS_PERIODONTAL	Gingivitis and periodontal diseases || id:finn-b-K11_GINGIVITIS_PERIODONTAL	genus Ruminococcaceae UCG002 id.11360	Inverse variance weighted	15.0979	21	0.818008
ebi-a-GCST90017053	finn-b-K11_GINGIVITIS_PERIODONTAL	Gingivitis and periodontal diseases || id:finn-b-K11_GINGIVITIS_PERIODONTAL	genus Ruminococcaceae UCG002 id.11360	MR Egger	14.7447	20	0.790826
ebi-a-GCST90017067	finn-b-K11_GINGIVITIS_PERIODONTAL	Gingivitis and periodontal diseases || id:finn-b-K11_GINGIVITIS_PERIODONTAL	genus Sellimonas id.14369	Inverse variance weighted	5.39909	8	0.714193
ebi-a-GCST90017067	finn-b-K11_GINGIVITIS_PERIODONTAL	Gingivitis and periodontal diseases || id:finn-b-K11_GINGIVITIS_PERIODONTAL	genus Sellimonas id.14369	MR Egger	5.3971	7	0.611623
ebi-a-GCST90017068	finn-b-K11_GINGIVITIS_PERIODONTAL	Gingivitis and periodontal diseases || id:finn-b-K11_GINGIVITIS_PERIODONTAL	genus Senegalimassilia id.11160	Inverse variance weighted	0.977515	4	0.913186
ebi-a-GCST90017068	finn-b-K11_GINGIVITIS_PERIODONTAL	Gingivitis and periodontal diseases || id:finn-b-K11_GINGIVITIS_PERIODONTAL	genus Senegalimassilia id.11160	MR Egger	0.787995	3	0.852336
ebi-a-GCST90017092	finn-b-K11_GINGIVITIS_PERIODONTAL	Gingivitis and periodontal diseases || id:finn-b-K11_GINGIVITIS_PERIODONTAL	order Bacteroidales id.913	Inverse variance weighted	8.62062	13	0.800955
ebi-a-GCST90017092	finn-b-K11_GINGIVITIS_PERIODONTAL	Gingivitis and periodontal diseases || id:finn-b-K11_GINGIVITIS_PERIODONTAL	order Bacteroidales id.913	MR Egger	7.06696	12	0.853157
ebi-a-GCST90017111	finn-b-K11_GINGIVITIS_PERIODONTAL	Gingivitis and periodontal diseases || id:finn-b-K11_GINGIVITIS_PERIODONTAL	phylum Bacteroidetes id.905	Inverse variance weighted	5.27808	10	0.871845
ebi-a-GCST90017111	finn-b-K11_GINGIVITIS_PERIODONTAL	Gingivitis and periodontal diseases || id:finn-b-K11_GINGIVITIS_PERIODONTAL	phylum Bacteroidetes id.905	MR Egger	3.96877	9	0.913456
ebi-a-GCST90017113	finn-b-K11_GINGIVITIS_PERIODONTAL	Gingivitis and periodontal diseases || id:finn-b-K11_GINGIVITIS_PERIODONTAL	phylum Euryarchaeota id.55	Inverse variance weighted	12.8082	11	0.306048
ebi-a-GCST90017113	finn-b-K11_GINGIVITIS_PERIODONTAL	Gingivitis and periodontal diseases || id:finn-b-K11_GINGIVITIS_PERIODONTAL	phylum Euryarchaeota id.55	MR Egger	12.4916	10	0.2535
