# Supplementary material for: Genetic evidence strengthens the connection between gut microbiota and gingivitis: a two-sample Mendelian randomization study
Source: Front Cell Infect Microbiol. 2024 May 15;14:1380209. doi: 10.3389/fcimb.2024.1380209 (PMC11133616; doi:10.3389/fcimb.2024.1380209)
Supplement: Supplementary file 7 [file Table_7.xlsx]

## Sheet: Sheet1
study	nsnp	beta	lo_ci	up_ci	pval	or	or_lci95	or_uci95	H	Q	d.f.	p-value
ebi-a-GCST90016908 |gingivitis	15	-0.195295	-0.389095	-0.00149528	0.0482542	0.822592	0.67767	0.998506	1.00[1.00;3.10]	0.19	2	0.9102
ebi-a-GCST90016908 | acute gingivitis	15	-0.416213	-1.41922	0.586798	0.416029	0.65954	0.241902	1.79822
ebi-a-GCST90016908 | chronic gingivitis	15	-0.181355	-0.60276	0.240051	0.39895	0.834139	0.547299	1.27131
Fixed effect model	0	-0.199538	-0.372956	-0.0261207	0.0241221	0.819109	0.688696	0.974218
Random effect model	0	-0.199538	-0.372956	-0.0261207	0.0241221	0.819109	0.688696	0.974218
study	nsnp	beta	lo_ci	up_ci	pval	or	or_lci95	or_uci95	H	Q	d.f.	p-value
ebi-a-GCST90016911 |gingivitis	14	0.239937	0.018618	0.461256	0.0335966	1.27117	1.01879	1.58606	1.23[1.00;2.16]	3.04	2	0.2183
ebi-a-GCST90016911 | acute gingivitis	14	0.579442	-0.563281	1.72216	0.320291	1.78504	0.569338	5.59663
ebi-a-GCST90016911 | chronic gingivitis	14	-0.191789	-0.672984	0.289407	0.43469	0.825481	0.510184	1.33563
Fixed effect model	0	0.198641	0.0498203	0.347462	0.00889414	1.21974	1.05108	1.41547
Random effect model	0	0.198641	0.0498196	0.347462	0.00889447	1.21974	1.05108	1.41547
study	nsnp	beta	lo_ci	up_ci	pval	or	or_lci95	or_uci95	H	Q	d.f.	p-value
ebi-a-GCST90016934 |gingivitis	11	0.265247	0.0783257	0.452168	0.00541417	1.30375	1.08147	1.57172	1.00[1.00;3.10]	1.41	2	0.4943
ebi-a-GCST90016934 |acute gingivitis	11	-0.259585	-1.2274	0.70823	0.599092	0.771371	0.293053	2.0304
ebi-a-GCST90016934 |chronic gingivitis	11	0.375239	-0.0316507	0.782129	0.0706785	1.45534	0.968845	2.18612
Fixed effect model	0	0.268159	0.100864	0.435454	0.00168003	1.30756	1.10613	1.54567
Random effect model	0	0.268159	0.100832	0.435485	0.00168345	1.30755	1.10609	1.54571
study	nsnp	beta	lo_ci	up_ci	pval	or	or_lci95	or_uci95	H	Q	d.f.	p-value
ebi-a-GCST90016947 | gingivitis	9	-0.400786	-0.751659	-0.0499133	0.0251677	0.669793	0.471584	0.951312	1.00[1.00;3.10]	0.32	2	0.8502
ebi-a-GCST90016947 |acute gingivitis	9	-0.816378	-2.44752	0.814761	0.326607	0.44203	0.0865081	2.25864
ebi-a-GCST90016947 | chronic gingivitis	9	-0.304296	-0.990396	0.381803	0.384688	0.737642	0.371429	1.46492
Fixed effect model	0	-0.396195	-0.703005	-0.0893839	0.0113749	0.672876	0.495095	0.914494
Random effect model	0	-0.396195	-0.703005	-0.0893839	0.0113749	0.672876	0.495095	0.914494
study	nsnp	beta	lo_ci	up_ci	pval	or	or_lci95	or_uci95	H	Q	d.f.	p-value
ebi-a-GCST90016986 |gingivitis	9	0.235756	0.0266007	0.444911	0.0271554	1.26586	1.02696	1.56035	1.00[1.00;3.10]	0.94	2	0.6239
ebi-a-GCST90016986 | acute gingivitis	9	-0.271058	-1.36056	0.818443	0.625811	0.762572	0.256517	2.26697
ebi-a-GCST90016986 | chronic gingivitis	9	0.31369	-0.141856	0.769236	0.177124	1.36847	0.867747	2.15812
Fixed effect model	0	0.233953	0.0467067	0.421199	0.014331	1.26358	1.04781	1.52379
Random effect model	0	0.233953	0.0467067	0.421199	0.014331	1.26358	1.04781	1.52379
study	nsnp	beta	lo_ci	up_ci	pval	or	or_lci95	or_uci95	H	Q	d.f.	p-value
ebi-a-GCST90016995 | gingivitis	10	-0.274013	-0.516614	-0.0314123	0.0268437	0.760322	0.596537	0.969076	1.00[1.00;3.10]	0.04	2	0.9816
ebi-a-GCST90016995 |acute gingivitis	10	-0.329079	-1.58287	0.924715	0.606948	0.719586	0.205384	2.52115
ebi-a-GCST90016995 | chronic gingivitis	10	-0.223718	-0.765996	0.318559	0.418743	0.79954	0.464871	1.37514
Fixed effect model	0	-0.267545	-0.485616	-0.0494747	0.0161888	0.765256	0.615318	0.951729
Random effect model	0	-0.267545	-0.485616	-0.0494747	0.0161888	0.765256	0.615318	0.951729
study	nsnp	beta	lo_ci	up_ci	pval	or	or_lci95	or_uci95	H	Q	d.f.	p-value
ebi-a-GCST90017053 | gingivitis	22	-0.168969	-0.336123	-0.00181474	0.04756	0.844535	0.714535	0.998187	1.00[1.00;3.10]	1.75	2	0.4173
ebi-a-GCST90017053 | acute gingivitis	22	-0.225962	-1.16292	0.710992	0.636436	0.797748	0.312573	2.03601
ebi-a-GCST90017053 | chronic gingivitis	22	-0.447974	-0.826364	-0.0695837	0.0203175	0.638921	0.437638	0.932782
Fixed effect model	0	-0.214822	-0.365723	-0.0639207	0.00526767	0.806685	0.693695	0.938079
Random effect model	0	-0.242331	-0.456064	-0.028597	0.0262697	0.784797	0.633773	0.971808
study	nsnp	beta	lo_ci	up_ci	pval	or	or_lci95	or_uci95	H	Q	d.f.	p-value
ebi-a-GCST90017067 | gingivitis	9	0.138318	0.0180125	0.258624	0.0242304	1.14834	1.01818	1.29515	1.16[1.00;3.60]	2.69	2	0.2604
ebi-a-GCST90017067 | acute gingivitis	9	-0.160904	-0.930738	0.608929	0.682053	0.851374	0.394263	1.83846
ebi-a-GCST90017067 |chronic gingivitis	9	-0.0824216	-0.343935	0.179092	0.536749	0.920884	0.708975	1.19613
Fixed effect model	0	0.0946118	-0.0135962	0.20282	0.0865843	1.09923	0.986496	1.22485
Random effect model	0	0.0485306	-0.145575	0.242636	0.62411	1.04973	0.864525	1.2746
study	nsnp	beta	lo_ci	up_ci	pval	or	or_lci95	or_uci95	H	Q	d.f.	p-value
ebi-a-GCST90017068 |gingivitis	5	0.287378	0.019178	0.555578	0.0357155	1.33293	1.01936	1.74295	2.09[1.16;3.77]	8.71	2	0.0129
ebi-a-GCST90017068 |acute gingivitis	5	-2.17467	-3.79719	-0.55214	0.00861461	0.113646	0.0224337	0.575717
ebi-a-GCST90017068 |chronic gingivitis	5	0.115872	-0.499538	0.731283	0.712099	1.12285	0.606811	2.07774
Fixed effect model	0	0.205353	-0.0377334	0.448439	0.0977773	1.22796	0.96297	1.56587
Random effect model	0	-0.384378	-1.70527	0.936512	0.568442	0.680874	0.181724	2.55107
study	nsnp	beta	lo_ci	up_ci	pval	or	or_lci95	or_uci95	H	Q	d.f.	p-value
ebi-a-GCST90017092 | gingivitis	14	0.239937	0.018618	0.461256	0.0335966	1.27117	1.01879	1.58606	1.23[1.00;2.16]	3.04	2	0.2183
ebi-a-GCST90017092 |acute gingivitis	14	0.579442	-0.563281	1.72216	0.320291	1.78504	0.569338	5.59663
ebi-a-GCST90017092 | chronic gingivitis	14	-0.191789	-0.672984	0.289407	0.43469	0.825481	0.510184	1.33563
Fixed effect model	0	0.177015	-0.0210101	0.37504	0.0797711	1.19365	0.979209	1.45505
Random effect model	0	0.133225	-0.205115	0.471564	0.440259	1.14251	0.814554	1.6025
study	nsnp	beta	lo_ci	up_ci	pval	or	or_lci95	or_uci95	H	Q	d.f.	p-value
ebi-a-GCST90017111 |gingivitis	11	0.273938	0.0135715	0.534304	0.0391921	1.31513	1.01366	1.70626	1.00[1.00;3.10]	0.51	2	0.7736
ebi-a-GCST90017111 | acute gingivitis	11	0.0159839	-1.32969	1.36165	0.981426	1.01611	0.26456	3.90264
ebi-a-GCST90017111 | chronic gingivitis	11	0.0698406	-0.496645	0.636327	0.809057	1.07234	0.608569	1.88953
Fixed effect model	0	0.231676	-0.00132138	0.464673	0.0513135	1.26071	0.998679	1.59149
Random effect model	0	0.231676	-0.00132138	0.464673	0.0513135	1.26071	0.998679	1.59149
