# Supplementary material for: Genetic evidence strengthens the connection between gut microbiota and gingivitis: a two-sample Mendelian randomization study
Source: Front Cell Infect Microbiol. 2024 May 15;14:1380209. doi: 10.3389/fcimb.2024.1380209 (PMC11133616; doi:10.3389/fcimb.2024.1380209)
Supplement: Supplementary file 8 [file Table_8.xlsx]

## Sheet: Sheet1
Trait1	Trait2	rg	SE	P-value
class Actinobacteria id.419	gingivitis	-0.302	0.088	0.002
class Bacteroidia id.912	gingivitis	0.121	0.103	0.045
family Defluviitaleaceae id.1924	gingivitis	0.352	0.112	0.036
family Porphyromonadaceae id.943	gingivitis	-0.215	0.271	0.432
genus Defluviitaleaceae UCG011 id.11287	gingivitis	0.015	0.426	0.256
genus Escherichia Shigella id.3504	gingivitis	-0.011	0.182	0.023
